# Supplementary material for: Extensive genomic rearrangements mediated by repetitive sequences in plastomes of Medicago and its relatives
Source: BMC Plant Biol. 2021 Sep 14;21:421. doi: 10.1186/s12870-021-03202-3 (PMC8438982; doi:10.1186/s12870-021-03202-3)
Supplement: Supplementary file 1 — Additional file 1 : Table S1. The plastome assembly, annotation information, and distributions of genomic rearrangements for the 75 individuals. Table S2. Detailed information of repeat content for the 75 individuals. Repeat content for the three IR regained plastomes were calculated using only one IR copy. Table S3. Repeats mediated tRNA duplicates. For dispersed repeats, F: forward repeat; C: complement repeat; P: palindromic repeat; R: reverse repeat, and the numbers after the colon represent length of dispersed repeats. For tandem repeats, the numbers before the colon represent length of tandem repeats, the content after the colon represent unit size × copy number. Table S4. Repeats around endpoints of inversions. For dispersed repeats, F: forward repeat; C: complement repeat; P: palindromic repeat; R: reverse repeat, and the numbers after the colon represent length of dispersed repeats. For tandem repeats, the numbers before the colon represent length of tandem repeats, the content after the colon represent unit size × copy number. Palindromic repeat (P) are marked in red. Table S5. Palindromic repeat sequences around endpoints of inversions. Table S6. Repetitive DNA in the acquired introns. Table S7. Nucleotide diversity (pi) for different genes, intergenic regions, and datasets. PC, plastid coding regions; PN, plastid noncoding regions; PCN, the whole plastome. Eight highly divergent coding regions (π > 0.04) and 16 highly divergent non-coding regions (π > 0.1) are marked in red. Table S8. Sequence divergence in accD among the IRLC species. Table S9. Sequence divergence in clpP among the IRLC species. Table S10. Sequence divergence in ycf1 among the IRLC species. Table S11. Sequence divergence in matK among the IRLC species. Table S12. Sequence divergence in rbcL among the IRLC species. Table S13. Information of repetitive elements for the coding sequence (CDS) of three genes (accD, clpP and ycf1) with accelerated substitution rates and two relatively conserv [file 12870_2021_3202_MOESM1_ESM.xlsx]

## Sheet: Table S1
Table S1 The plastome assembly, annotation information, and distributions of genomic rearrangements for the 75 individuals.
Genus	Species	Individuals				Entire	Overall		No. of	No. of rRNA genes	No. of tRNA genes		Genomic rearrangements
			Raw	Mapped	Effective	plastome	GC	No. of	protein-			IR regain	Inversion	Pseudogene	Missing PCG	Intron gain	Intron loss	tRNA duplicate	No. of genomic rearrangements
			reads	reads	depth	size	content	genes	coding
						(bp)	(%)		genes
Medicago	M. polymorpha	M. polymorpha 01	74744436	7548766	7350	124445	34	110	75	4	30	-	-	accD	rps16、rpl22、infA	-	clpP intron 1	-	5
		M. polymorpha 02	87380420	7840035	6981	124445	34	110	75	4	30	-	-	accD	rps16、rpl22、infA	-	clpP intron 1	-	5
		M. polymorpha 03	80113354	9176946	7573	124253	34.1	110	75	4	30	-	-	accD	rps16、rpl22、infA	-	clpP intron 1	-	5
		M. polymorpha 04	75494314	6152973	7260	124247	34.1	110	75	4	30	-	-	accD	rps16、rpl22、infA	-	clpP intron 1	-	5
		M. polymorpha 05	71128918	8150183	7546	124349	34.1	110	75	4	30	-	-	accD	rps16、rpl22、infA	-	clpP intron 1	-	5
	M. truncatula	M. truncatula 01	161833574	9856692	7227	123767	34	110	76	4	30	-	-	-	rps16、rpl22、infA	-	clpP intron 1	-	4
		M. truncatula 02	62729354	5150525	4136	123391	34	110	76	4	30	-	ycf1 — rpl20 (44kb)	-	rps16、rpl22、infA	-	clpP intron 1	-	5
	M. sativa	M. sativa 01	165735128	7775034	7757	125623	33.9	110	76	4	30	-	-	-	rps16、rpl22、infA	-	clpP intron 1	-	4
		M. sativa 02	136590620	6743229	7495	125523	33.8	110	76	4	30	-	-	-	rps16、rpl22、infA	-	clpP intron 1	-	4
		M. sativa 03	188298284	13001460	7923	125618	33.8	110	76	4	30	-	-	-	rps16、rpl22、infA	-	clpP intron 1	-	4
	M. lupulina	M. lupulina 01	102260866	3651364	4426	122310	34.1a	110a	76a	4a	30a	√	ycf3 — atpB (12kb)	-	rps16、rpl22、infA	-	rpoC1、clpP intron 1、clpP intron 2、atpF	-	9
		M. lupulina 02	97234428	8031056	7739	122194	34.1a	110a	76a	4a	30a	√	ycf3 — atpB (12kb)	-	rps16、rpl22、infA	-	rpoC1、clpP intron 1、clpP intron 2、atpF	-	9
		M. lupulina 03	68059124	4250762	5173	122215	34.1a	110a	76a	4a	30a	√	ycf3 — atpB (12kb)	-	rps16、rpl22、infA	-	rpoC1、clpP intron 1、clpP intron 2、atpF	-	9
	M. minima	M. minima 01	81435570	6432947	7144	132072	34.2a	110a	75a	4a	30a	√	ycf3 — atpB (12kb)	ycf2	rps16、rpl22、infA	-	rpoC1、clpP intron 1	-	8
		M. minima 02	73870360	3840718	4320	132071	34.2a	110a	76a	4a	30a	√	ycf3 — atpB (12kb)	-	rps16、rpl22、infA	-	rpoC1、clpP intron 1	-	7
		M. minima 03	103366334	11629852	7932	132219	34.2a	110a	76a	4a	30a	√	ycf3 — atpB (12kb)	-	rps16、rpl22、infA	-	rpoC1、clpP intron 1	-	7
		M. minima 04	103586122	7444453	7802	132219	34.2a	110a	76a	4a	30a	√	ycf3 — atpB (12kb)	-	rps16、rpl22、infA	-	rpoC1、clpP intron 1	-	7
		M. minima 05	76697918	7064785	7674	132219	34.2a	110a	76a	4a	30a	√	ycf3 — atpB (12kb)	-	rps16、rpl22、infA	-	rpoC1、clpP intron 1	-	7
	M. ruthenica	M. ruthenica 01	66948200	1115156	1292	127674	34.2	112	76	4	32	-	clpP — psaA (53kb)、petN — rps18 (36kb)、trnN-GUU — rpoA (32kb)	-	rps16、rpl22、infA	-	clpP intron 1	trnV-GAC	8
		M. ruthenica 02	68534446	2536783	2964	127065	34.2	112	76	4	32	-	clpP — psaA (53kb)、petN — rps18 (36kb)、trnN-GUU — rpoA (32kb)	-	rps16、rpl22、infA	-	clpP intron 1	trnV-GAC	8
		M. ruthenica 03	66954256	8493357	7816	127382	34.2	112	76	4	32	-	clpP — psaA (53kb)、petN — rps18 (36kb)、trnN-GUU — rpoA (32kb)	-	rps16、rpl22、infA	-	clpP intron 1	trnV-GAC	8
		M. ruthenica 04	67036964	3958367	4616	127217	34.2	112	76	4	32	-	clpP — psaA (53kb)、petN — rps18 (36kb)、trnN-GUU — rpoA (32kb)	-	rps16、rpl22、infA	-	clpP intron 1	trnV-GAC	8
		M. ruthenica 05	68491456	3971129	4316	127640	34.2	112	76	4	32	-	clpP — psaA (53kb)、petN — rps18 (36kb)、trnN-GUU — rpoA (32kb)	-	rps16、rpl22、infA	-	clpP intron 1	trnV-GAC	8
	M. archiducis-nicolai	M. archiducis-nicolai 01	66936892	4889133	5746	126810	34.1	112	76	4	32	-	clpP — psaA (53kb)、petN — rps18 (36kb)	-	rps16、rpl22、infA	-	clpP intron 1	trnV-GAC	7
		M. archiducis-nicolai 02	66907128	6473430	7359	126635	34.1	112	76	4	32	-	clpP — psaA (53kb)、petN — rps18 (36kb)	-	rps16、rpl22、infA	-	clpP intron 1	trnV-GAC	7
		M. archiducis-nicolai 03	66813386	4251305	4989	126768	34.1	112	76	4	32	-	clpP — psaA (53kb)、petN — rps18 (36kb)	-	rps16、rpl22、infA	-	clpP intron 1	trnV-GAC	7
		M. archiducis-nicolai 04	68546812	5713068	6623	126731	34.1	112	76	4	32	-	clpP — psaA (53kb)、petN — rps18 (36kb)	-	rps16、rpl22、infA	-	clpP intron 1	trnV-GAC	7
	M. platycarpos	M. platycarpos 01	87035542	3491120	4134	125528	34.1	110	76	4	30	-	clpP — psaA (53kb)、petN — rps18 (36kb)	-	rps16、rpl22、infA	-	clpP intron 1	-	6
		M. platycarpos 02	82012768	5343860	6249	125502	34.1	110	76	4	30	-	clpP — psaA (53kb)、petN — rps18 (36kb)	-	rps16、rpl22、infA	-	clpP intron 1	-	6
	M. falcata	M. falcata 01	69585338	3168962	3754	125357	33.9	110	76	4	30	-	-	-	rps16、rpl22、infA	accD	clpP intron 1	-	5
		M. falcata 02	73120452	965928	1117	125442	33.8	110	76	4	30	-	-	-	rps16、rpl22、infA	accD	clpP intron 1	-	5
		M. falcata 03	86046736	4793517	5682	125555	33.8	110	76	4	30	-	-	-	rps16、rpl22、infA	accD	clpP intron 1	-	5
	M. edgeworthii	M. edgeworthii 01	72852092	2931027	3546	122549	33.9	110	76	4	30	-	-	-	rps16、rpl22、infA	-	clpP intron 1	-	4
		M. edgeworthii 02	78130106	3590111	4353	122454	34	110	76	4	30	-	-	-	rps16、rpl22、infA	-	clpP intron 1	-	4
		M. edgeworthii 03	69446212	5531023	6716	122508	33.9	110	76	4	30	-	-	-	rps16、rpl22、infA	-	clpP intron 1	-	4
		M. edgeworthii 04	75151334	7816866	7735	122508	33.9	110	76	4	30	-	-	-	rps16、rpl22、infA	-	clpP intron 1	-	4
		M. edgeworthii 05	81261442	5208233	6272	122547	33.9	110	76	4	30	-	-	-	rps16、rpl22、infA	-	clpP intron 1	-	4
	M. monantha	M. monantha 01	72221428	3806476	4667	121340	34.1	110	76	4	30	-	-	-	rps16、rpl22、infA	-	rpoC1、clpP intron 1	-	5
		M. monantha 02	68548966	4156376	5097	121358	34.1	110	76	4	30	-	-	-	rps16、rpl22、infA	-	rpoC1、clpP intron 1	-	5
		M. monantha 03	80995646	4310452	5283	121336	34.1	110	76	4	30	-	-	-	rps16、rpl22、infA	-	rpoC1、clpP intron 1	-	5
	M. orthoceras	M. orthoceras 01	94694414	6600916	7743	121048	34.1	110	76	4	30	-	-	-	rps16、rpl22、infA	-	rpoC1、clpP intron 1	-	5
		M. orthoceras 02	90353408	4298259	5277	121060	34.1	110	76	4	30	-	-	-	rps16、rpl22、infA	-	rpoC1、clpP intron 1	-	5
		M. orthoceras 03	71867954	5799646	7134	121043	34.1	110	76	4	30	-	-	-	rps16、rpl22、infA	-	rpoC1、clpP intron 1	-	5
		M. orthoceras 04	84642462	6454029	7663	121058	34.1	110	76	4	30	-	-	-	rps16、rpl22、infA	-	rpoC1、clpP intron 1	-	5
		M. orthoceras 05	80486136	4610484	5662	121065	34.1	110	76	4	30	-	-	-	rps16、rpl22、infA	-	rpoC1、clpP intron 1	-	5
	M. arcuata	M. arcuata 01	67264980	6897715	7779	121728	34	110	76	4	30	-	-	-	rps16、rpl22、infA	-	rpoC1、clpP intron 1	-	5
		M. arcuata 02	70700084	7624737	7861	121777	34	110	76	4	30	-	-	-	rps16、rpl22、infA	-	rpoC1、clpP intron 1	-	5
	M. cancellata	M. cancellata 01	74341772	6232405	6478	121889	34	110	76	4	30	-	-	-	rps16、rpl22、infA	-	rpoC1、clpP intron 1	-	5
		M. cancellata 02	70449256	6918186	7394	121907	34	110	76	4	30	-	-	-	rps16、rpl22、infA	-	rpoC1、clpP intron 1	-	5
		M. cancellata 03	83111150	6801509	7779	121917	34	110	76	4	30	-	-	-	rps16、rpl22、infA	-	rpoC1、clpP intron 1	-	5
		M. cancellata 04	71697088	9268229	7899	121940	34	110	76	4	30	-	-	-	rps16、rpl22、infA	-	rpoC1、clpP intron 1	-	5
		M. cancellata 05	103592450	10180741	7917	121953	34	110	76	4	30	-	-	-	rps16、rpl22、infA	-	rpoC1、clpP intron 1	-	5
Trigonella	T. cachemiriana	T. cachemiriana 01	71542594	7310012	7797	125555	34	110	76	4	30	-	rps12_5' — trnF-GAA (56kb)、psbB — ycf1 (42kb)	-	rps16、rpl22、infA	-	clpP intron 1	-	6
		T. cachemiriana 02	81428278	7948033	7877	125555	34	110	76	4	30	-	rps12_5' — trnF-GAA (56kb)、psbB — ycf1 (42kb)	-	rps16、rpl22、infA	-	clpP intron 1	-	6
		T. cachemiriana 03	71397418	4616779	5485	125555	34	110	76	4	30	-	rps12_5' — trnF-GAA (56kb)、psbB — ycf1 (42kb)	-	rps16、rpl22、infA	-	clpP intron 1	-	6
	T. emodi	T. emodi 01	44389612	11911503	7938	128595	33.8	110	76	4	30	-	rps12_5' — trnF-GAA (56kb)、psbB — ycf1 (42kb)、ndhB — trnN-GUU (13kb)、trnV-GAC — trnL-CAA (10kb)	-	rps16、rpl22、infA	ycf1	clpP intron 1	-	9
		T. emodi 02	111680810	17301289	7941	128595	33.8	110	76	4	30	-	rps12_5' — trnF-GAA (56kb)、psbB — ycf1 (42kb)、ndhB — trnN-GUU (13kb)、trnV-GAC — trnL-CAA (10kb)	-	rps16、rpl22、infA	ycf1	clpP intron 1	-	9
		T. emodi 03	84570738	4567135	5184	128643	33.8	110	76	4	30	-	rps12_5' — trnF-GAA (56kb)、psbB — ycf1 (42kb)、ndhB — trnN-GUU (13kb)、trnV-GAC — trnL-CAA (10kb)	-	rps16、rpl22、infA	ycf1	clpP intron 1	-	9
		T. emodi 04	42072722	9405752	7927	128595	33.8	110	76	4	30	-	rps12_5' — trnF-GAA (56kb)、psbB — ycf1 (42kb)、ndhB — trnN-GUU (13kb)、trnV-GAC — trnL-CAA (10kb)	-	rps16、rpl22、infA	ycf1	clpP intron 1	-	9
		T. emodi 05	98510130	7612891	7857	128493	33.8	110	76	4	30	-	rps12_5' — trnF-GAA (56kb)、psbB — ycf1 (42kb)、ndhB — trnN-GUU (13kb)、trnV-GAC — trnL-CAA (10kb)	-	rps16、rpl22、infA	ycf1	clpP intron 1	-	9
Melilotus	Melilotus dentata	Melilotus dentata 01	84737552	9309127	7919	141980	33.8a	111a	76a	4a	30a	√	rps12_5' — psbJ (6kb)	rps16	rpl22、infA	-	clpP intron 1	-	6
		Melilotus dentata 02	105082460	5329692	5566	141922	33.8a	111a	76a	4a	30a	√	rps12_5' — psbJ (6kb)	rps16	rpl22、infA	-	clpP intron 1	-	6
		Melilotus dentata 03	97237764	5106490	5330	142713	33.7a	111a	76a	4a	30a	√	rps12_5' — psbJ (6kb)	rps16	rpl22、infA	-	clpP intron 1	-	6
		Melilotus dentata 04	87686924	4793507	5016	142099	33.8a	111a	76a	4a	30a	√	rps12_5' — psbJ (6kb)	rps16	rpl22、infA	-	clpP intron 1	-	6
	Melilotus indicus	Melilotus indicus 01	81663552	2031216	2300	127721	33.6	112	76	4	31	-	rps12_5' — psbJ (6kb)、trnI-CAU — trnL-CAA (7kb)	rps16	rpl22、infA	-	clpP intron 1	trnN-GUU	7
		Melilotus indicus 02	71707138	2225732	2581	128044	33.6	112	76	4	31	-	rps12_5' — psbJ (6kb)、trnI-CAU — trnL-CAA (7kb)	rps16	rpl22、infA	-	clpP intron 1	trnN-GUU	7
		Melilotus indicus 03	97178290	8622943	7923	127703	33.6	112	76	4	31	-	rps12_5' — psbJ (6kb)、trnI-CAU — trnL-CAA (7kb)	rps16	rpl22、infA	-	clpP intron 1	trnN-GUU	7
	Melilotus officinalis	Melilotus officinalis 01	83314570	5576081	6523	127451	33.7	112	76	4	31	-	rps12_5' — psbJ (6kb)	rps16	rpl22、infA	-	clpP intron 1	trnN-GUU	6
		Melilotus officinalis 02	82746256	7478721	7862	127051	33.7	111	76	4	30	-	rps12_5' — psbJ (6kb)	rps16	rpl22、infA	-	clpP intron 1	-	5
		Melilotus officinalis 03	84497968	8206321	7917	127247	33.7	112	76	4	31	-	rps12_5' — psbJ (6kb)	rps16	rpl22、infA	-	clpP intron 1	trnN-GUU	6
		Melilotus officinalis 04	84403836	11113441	7941	126534	33.7	111	76	4	30	-	rps12_5' — psbJ (6kb)	rps16	rpl22、infA	-	clpP intron 1	-	5
	Melilotus alba	Melilotus alba 01	76729402	2928520	3411	127694	33.6	112	76	4	31	-	rps12_5' — psbJ (6kb)、trnI-CAU — trnL-CAA (7kb)	rps16	rpl22、infA	-	clpP intron 1	trnN-GUU	7
		Melilotus alba 02	79351780	5073273	5937	127293	33.7	112	76	4	31	-	rps12_5' — psbJ (6kb)、trnI-CAU — trnL-CAA (7kb)	rps16	rpl22、infA	-	clpP intron 1	trnN-GUU	7
		Melilotus alba 03	72244418	5706019	6663	127552	33.6	111	76	4	30	-	rps12_5' — psbJ (6kb)、trnI-CAU — trnL-CAA (7kb)	rps16	rpl22、infA	-	clpP intron 1	-	6
		Melilotus alba 04	77963394	5846550	6829	127688	33.6	112	76	4	31	-	rps12_5' — psbJ (6kb)、trnI-CAU — trnL-CAA (7kb)	rps16	rpl22、infA	-	clpP intron 1	trnN-GUU	7
aGC content, No. of genes, protein coding genes, rRNA genes and tRNA genes of the IR regain plastomes were calculated using only one IR copy.

## Sheet: Table S2
Table S2 Detailed information of repeat content for the 75 individuals. Repeat content for the three IR regained plastomes were calculated using only one IR copy.
			Tandem Repeats				Dispersed repeats												Repetitive DNA (Tandem and dispersed repeats)
Genus	Species	Individuals
			Tandem repeat Number	Overall length(bp)	Percent tandem repeats		Forward repeat number	Overall length(bp)	Palindromicrepeat number	Overall length(bp)	Complement repeat number	Overall length(bp)	Reverse repeat number	Overall length(bp)	Total number	Overall length(bp)	Percent dispersed repeats		Repetitive DNA overall length(bp)	Percent repetitive DNA
Medicago	M. archiducis-nicolai	M. archiducis-nicolai 01	91	4043	3.18823		111	4076	22	910	3	110	18	448	154	4975	3.92319		6817	5.37576
		M. archiducis-nicolai 02	80	3815	3.0126		87	3956	20	862	0	0	18	397	125	4859	3.83701		6589	5.20314
		M. archiducis-nicolai 03	85	4051	3.1956		94	4082	21	916	0	0	15	351	130	5045	3.97971		6792	5.35782
		M. archiducis-nicolai 04	80	3792	2.99216		97	3958	22	907	3	110	21	480	143	4852	3.82858		6597	5.20551
	M. edgeworthii	M. edgeworthii 01	63	2908	2.37293		71	3093	19	842	1	62	1	37	92	3704	3.02246		5015	4.09224
		M. edgeworthii 02	59	2718	2.21961		62	3068	18	821	1	62	1	37	82	3726	3.04278		4915	4.01375
		M. edgeworthii 03	60	2868	2.34107		67	3137	17	771	1	62	1	37	86	3690	3.01205		4952	4.04219
		M. edgeworthii 04	59	2696	2.20067		67	3136	17	771	1	62	1	37	86	3689	3.01123		4945	4.03647
		M. edgeworthii 05	61	2895	2.36236		72	3176	17	771	1	62	1	37	91	3729	3.04291		4987	4.06946
	M. falcata	M. falcata 01	71	3281	2.61732		102	2823	21	906	4	160	4	161	131	3642	2.9053		5223	4.1665
		M. falcata 02	85	3765	3.00139		96	2874	22	913	0	0	2	70	120	3619	2.885		5272	4.20274
		M. falcata 03	69	3364	2.6793		260	2979	21	900	1	64	3	99	285	3751	2.98754		5303	4.22365
	M. lupulina	M. lupulina 01	109	4702	3.85558		124	4041	30	1828	5	170	8	313	167	5641	4.62555		7345	6.02281
		M. lupulina 02	102	4436	3.64039		107	3932	32	1856	6	172	10	373	155	5576	4.57593		7259	5.95708
		M. lupulina 03	99	4374	3.58889		111	3924	32	1917	7	240	10	373	160	5678	4.65883		7224	5.92734
	M. minima	M. minima 01	77	3541	2.87954		165	4094	21	938	4	198	6	157	196	4916	3.99769		6136	4.98979
		M. minima 02	77	3541	2.87961		165	4094	21	938	4	198	6	157	196	4916	3.99779		6136	4.98992
		M. minima 03	79	3876	3.14874		161	4027	21	844	4	198	5	127	191	4834	3.92698		6223	5.05536
		M. minima 04	79	3876	3.14874		161	4027	21	844	4	198	5	127	191	4834	3.92698		6223	5.05536
		M. minima 05	79	3876	3.14874		161	4027	21	844	4	198	5	127	191	4834	3.92698		6223	5.05536
	M. monantha	M. monantha 01	56	2527	2.08258		51	2246	23	974	2	63	1	60	77	3038	2.50371		4183	3.44734
		M. monantha 02	56	2545	2.0971		52	2264	23	974	2	63	1	60	78	3056	2.51817		4201	3.46166
		M. monantha 03	54	2456	2.02413		51	2234	23	974	2	63	1	60	77	3026	2.4939		4162	3.43014
	M. orthoceras	M. orthoceras 01	48	2066	1.70676		41	1799	18	740	2	92	3	138	64	2550	2.1066		3604	2.97733
		M. orthoceras 02	47	2044	1.68842		42	1814	19	800	2	92	3	138	66	2625	2.16835		3642	3.00843
		M. orthoceras 03	47	2033	1.67957		40	1774	19	800	2	92	3	138	64	2585	2.1356		3639	3.00637
		M. orthoceras 04	47	2102	1.73636		43	1836	20	848	2	92	3	138	68	2695	2.22621		3760	3.10595
		M. orthoceras 05	47	2102	1.73626		43	1832	20	848	2	92	3	138	68	2691	2.22277		3756	3.10247
	M. platycarpos	M. platycarpos 01	60	3080	2.45364		107	3050	27	1120	2	120	2	62	138	3954	3.14989		5364	4.27315
		M. platycarpos 02	62	3078	2.45255		140	3024	24	1024	2	120	2	62	168	3928	3.12983		5354	4.26607
	M. polymorpha	M. polymorpha 01	70	4012	3.22391		180	3785	21	853	0	0	1	60	189	4500	3.61603		5677	4.56182
		M. polymorpha 02	70	4012	3.22391		180	3785	21	853	0	0	1	60	189	4500	3.61606		5677	4.56185
		M. polymorpha 03	70	3821	3.07518		126	3592	21	853	0	0	1	60	148	4307	3.46629		5484	4.41354
		M. polymorpha 04	70	3821	3.07533		126	3592	21	853	0	0	1	60	148	4307	3.46645		5484	4.41375
		M. polymorpha 05	70	3910	3.14438		143	3689	21	853	0	0	1	60	165	4404	3.54164		5580	4.48737
	M. ruthenica	M. ruthenica 01	85	4594	3.60648		145	4955	33	1463	2	97	8	268	188	6034	4.40329		7744	6.06545
		M. ruthenica 02	73	4200	3.30145		91	4348	25	1194	2	97	9	311	127	5416	4.31546		7027	5.53024
		M. ruthenica 03	76	4780	3.74391		113	4613	24	1181	2	97	8	268	147	5609	4.7261		7207	5.65779
		M. ruthenica 04	83	4873	3.81777		88	4335	24	1183	1	64	9	337	122	5490	4.67643		7243	5.69342
		M. ruthenica 05	83	4337	3.41321		120	4904	28	1302	1	64	8	307	157	5969	4.26239		7701	6.03338
	M. sativa	M. sativa 01	85	3436	2.73517		105	3453	25	1042	1	33	6	202	137	4405	3.50652		5710	4.54535
		M. sativa 02	77	3475	2.76842		122	2969	24	992	0	0	4	166	150	3815	3.03928		5181	4.12753
		M. sativa 03	80	3622	2.88334		124	3116	25	1030	0	0	4	166	153	3962	3.15401		5333	4.24541
	M. truncatula	M. truncatula 01	69	3474	2.80689		116	3174	47	1277	0	0	2	84	165	3934	3.17855		5154	4.16428
		M. truncatula 02	73	3572	2.89489		78	2987	17	694	0	0	8	179	103	3719	3.014		4941	4.00434
	M. arcuata	M. arcuata 01	59	2384	1.95846		65	2582	32	1260	2	97	6	230	105	3527	2.89744		4309	3.53986
		M. arcuata 02	60	2331	1.91415		66	2684	32	1260	2	97	6	230	106	3599	2.9554		4345	3.568
	M. cancellata	M. cancellata 01	56	2305	1.89106		68	2508	22	951	1	31	3	176	94	3350	2.86042		4357	3.57456
		M. cancellata 02	56	2323	1.90555		69	2526	22	951	1	31	3	176	95	3368	2.8306		4375	3.5888
		M. cancellata 03	55	2337	1.91688		68	2580	22	951	1	31	3	176	94	3415	2.7484		4389	3.59999
		M. cancellata 04	53	2318	1.90093		75	2658	22	922	1	31	3	148	101	3488	2.76276		4359	3.57471
		M. cancellata 05	55	2373	1.94583		71	2617	22	951	1	31	3	176	97	3452	2.80109		4426	3.62927
Melilotus	Melilotus alba	Melilotus alba 01	110	5677	4.44578		465	6143	22	892	2	122	6	223	495	6979	5.46541		7984	6.25245
		Melilotus alba 02	102	5284	4.15105		353	5737	22	892	2	122	6	223	383	6573	5.16368		7584	5.95791
		Melilotus alba 03	106	5536	4.34019		451	5895	22	892	2	122	6	223	481	6731	5.27706		7735	6.06419
		Melilotus alba 04	109	5680	4.44834		452	6138	22	892	2	122	6	223	482	6974	5.46175		7979	6.24883
	Melilotus dentata	Melilotus dentata 01	58	3587	2.83235		148	3774	22	1107	3	161	1	37	174	4885	3.85727		5910	4.66662
		Melilotus dentata 02	62	3636	2.87013		149	3825	21	1045	2	101	1	37	173	4831	3.81343		5856	4.62253
		Melilotus dentata 03	64	4197	3.29629		234	4415	19	930	2	101	1	37	256	5306	4.16729		6288	4.93854
		Melilotus dentata 04	68	3780	2.98314		148	3880	20	965	3	161	1	37	172	4929	3.88992		5996	4.73199
	Melilotus indicus	Melilotus indicus 01	106	5476	4.28747		480	6220	22	895	2	122	2	69	506	6983	5.46739		7875	6.16578
		Melilotus indicus 02	107	5918	4.62185		571	6552	22	894	2	122	2	69	597	7315	5.71288		8179	6.38765
		Melilotus indicus 03	85	5257	4.11658		497	6052	23	959	2	122	2	69	524	6878	5.38593		7749	6.06799
	Melilotus officinalis	Melilotus officinalis 01	106	5951	4.66925		470	6116	18	749	2	122	40	240	530	6838	5.3652		7808	6.12628
		Melilotus officinalis 02	101	5404	4.25341		377	5677	19	797	2	122	31	207	427	6441	5.06962		7383	5.81105
		Melilotus officinalis 03	106	5545	4.35767		465	5949	18	749	2	122	50	273	535	6662	5.23549		7576	5.95377
		Melilotus officinalis 04	88	4777	3.77527		246	5135	19	797	2	122	31	207	298	5899	4.66199		6868	5.42779
Trigonella	T. cachemiriana	T. cachemiriana 01	38	2556	2.03576		96	2768	18	1321	2	98	4	124	120	4183	3.33161		4976	3.9632
		T. cachemiriana 02	38	2556	2.03576		96	2768	18	1321	2	98	4	124	120	4183	3.33161		4976	3.9632
		T. cachemiriana 03	38	2550	2.03098		97	2822	17	1337	2	98	4	124	120	4281	3.40966		5070	4.03807
	T. emodi	T. emodi 01	64	3821	2.97134		236	5764	39	1897	7	154	5	102	287	7154	5.5632		8050	6.25996
		T. emodi 02	64	3821	2.97134		236	5764	39	1897	7	154	5	102	287	7154	5.5632		8050	6.25996
		T. emodi 03	64	3869	3.00755		238	5812	39	1897	7	154	5	102	289	7202	5.59844		8098	6.29494
		T. emodi 04	64	3829	2.97757		236	5764	39	1897	7	154	5	102	287	7154	5.5632		8054	6.26307
		T. emodi 05	64	3719	2.89432		216	5662	38	1862	7	154	5	102	266	7052	5.48824		7948	6.18555

## Sheet: Table S3
Table S3 Repeats mediated tRNA duplicates. For dispersed repeats, F: forward repeat; C: complement repeat; P: palindromic repeat; R: reverse repeat, and the numbers after the colon represent length of dispersed repeats. For tandem repeats, the numbers before the colon represent length of tandem repeats, the content after the colon represent unit size × copy number.
tRNA duplicate	Species	Individuals	Copy number	Copy 1-Copy 2	Copy 1-Copy 3
				Tandem repeats	Dispersed repeats
trnV-GAC	Medicago ruthenica	M. ruthenica 01	3	21676-21949(280：140×2.0)	21562-21658 ~ 21904-22000(F：97)
					21527-21575 ~ 21869-21917(F：49)
		M. ruthenica 02	3	21564-21837(280：140×2.0)	21450-21546 ~ 21792-21888(F：97)
					21415-21463 ~ 21757-21805(F：49)
		M. ruthenica 03	3	83976-84249(280：140×2.0)	83862-83958 ~ 84204-84300(F：97)
					83827-83875 ~ 84169-84217(F：49)
		M. ruthenica 04	3	11677-11950(280：140×2.0)	11563-11659 ~ 11905-12001(F：97)
					11528-11576 ~ 11870-11918(F：49)
		M. ruthenica 05	3	84684-84957(280：140×2.0)	84570-84666 ~ 84912-85008(F：97)
					84535-84583 ~ 84877-84925(F：49)
	Medicago archiducis-nicolai	M. archiducis-nicolai 01	3	98798-99071(280：140×2.0)	98745-98861 ~ 99087-99203(F：117)
					98816-98876 ~ 99158-99218(F：61)
		M. archiducis-nicolai 02	3	114253-114526(280：140×2.0)	114200-114316 ~ 114542-114658(F：117)
					114271-114331 ~ 114613-114673(F：61)
		M. archiducis-nicolai 03	3	114497-114770(280：140×2.0)	114444-114560 ~ 114786-114902(F：117)
					114515-114575 ~ 114857-114917(F：61)
		M. archiducis-nicolai 04	3	8798-9071(280：140×2.0)	8745-8861 ~ 9087-9203(F：117)
					8816-8876 ~ 9158-9218(F：61)
trnN-GUU	Melilotus indicus	Melilotus indicus 01	2	37647-37859(212：106×2.0)
		Melilotus indicus 02	2	35280-35492(212：106×2.0)
		Melilotus indicus 03	2	37727-37939(212：106×2.0)
	Melilotus officinalis	Melilotus officinalis 01	2	19655-19867(212：106×2.0)
		Melilotus officinalis 03	2	19842-20054(212：106×2.0)
	Melilotus alba	Melilotus alba 01	2	35071-35283(212：106×2.0)
		Melilotus alba 02	2	36641-36853(212：106×2.0)
		Melilotus alba 04	2	38193-38405(212：106×2.0)

## Sheet: Table S4
Table S4 Repeats around endpoints of inversions. For dispersed repeats, F: forward repeat; C: complement repeat; P: palindromic repeat; R: reverse repeat, and the numbers after the colon represent length of dispersed repeats. For tandem repeats, the numbers before the colon represent length of tandem repeats, the content after the colon represent unit size × copy number. Palindromic repeat (P) ar…
Invertion	Species	Position	Length(bp)	Endpoint 1	Endpoint 2	Dispersed repeats	Tandem repeats
rps12_5' — trnF-GAA	Trigonella cachemiriana	68281-124486	56206	ndhJ－rps12_5'(67781-68470)	trnF-GAA－clpP(124219-124554)	68393-68433 ~ 124392-124432(P：41)	68289-68389(101：43×2.4)
	Trigonella emodi	62782-119033	56252	ndhJ－rps12_5'(62285-62975)	trnF-GAA－clpP(119005-119668)	62785-62814 ~ 62893-62922(F：30)	62791-62891(101： 43×2.4)
						119120-119206 ~ 119395-119481(F：87)	119051-119138(88： 39×2.2)
						119085-119137 ~ 119348-119400(F：53)	119146-119188(43： 21×2.0)
						119208-119268 ~ 119483-119543(F：61)	119314-119352(39： 3×13.0)
						119217-119268 ~ 119492-119543(F：52)	119290-119352(63： 12×5.3)
						119161-119214 ~ 119436-119489(F：54)	119290-119348(59： 9×6.7)
						119172-119225 ~ 119447-119500(F：54)	119384-119413(30： 3×10)
						119227-119268 ~ 119502-119543(F：42)	-
						119254-119287 ~ 119536-119569(F：34)	-
						119320-119354 ~ 119381-119415(C：35)	-
						119016-119045 ~ 119050-119079(P：30)	-
						119325-119360 ~ 119383-119428(C：36)	-
						119311-119342 ~ 119381-119412(C：32)	-
						119315-119344 ~ 119383-119412(P：30)	-
						119316-119345 ~ 119383-119412(C：30)	-
						119318-119347 ~ 119383-119412(P：30)	-
						119319-119348 ~ 119383-119412(C：30)	-
						119322-119351 ~ 119382-119413(P：30)	-
						119313-119343 ~ 119381-119411(P：31)	-
						119331-119361 ~ 119392-119422(C：31)	-
						119324-119353 ~ 119383-119412(P：30)；	-
psbB — ycf1	Trigonella cachemiriana	279-42091	41813	clpP－ycf1(160-615)	psbB－rps15(41761-42265)	-	448-537(90： 2×49.5)
						-	455-536(82： 30×2.6)
						-	444-534(91： 32×2.6)
	Trigonella emodi	1-36616, 120966-128643	44294	clpP－ycf1(120830-121296)	psbB－rps15(36286-36794)	-	121128-121189(62： 13×4.9)
						-	121131-121191(61： 31×1.9)
ndhB — trnN-GUU	Trigonella emodi	693-5043, 5613-14648	13387	ycf1－ndhB(1-849, 128273-128643)	trnL-CAA－trnN-GUU(5500-6036)	70-199 ~ 260-389(F：130)	1-153(153：81×1.9)
						0-72 ~ 81-152(F：72)	128284-128335(52：25×2.1)
						0-72 ~ 271-342(F：72)	128349-128418(70：6×12.2)
						199-270 ~ 128571-128642(F：72)	128347-128416(70：17×4.1)
						5650-5681 ~ 5705-5736(F：32)	128357-128435(79：16×4.8)
trnV-GAC — trnL-CAA	Trigonella emodi	5044-14648	9605	trnV-GAC－ycf2(14467-14988)	rps12_3'－trnL-CAA(4164-5420)	4390-4425 ~ 4525-4560(F：36)	4369-4398(30：15×2.1)
						4453-4490 ~ 4561-4598(F：38)	4364-4489(126：63×2.0)
						4390-4425 ~ 4489-4525(F：36)	4432-4461(30：15×2.1)
						4390-4425 ~ 4561-4596(F：36)	4454-4599(146：36×4.1)
						4531-4562 ~ 4567-4598(F：32)	-
rps12_5' — psbJ	Melilotus officinalis	119497-125708	6212	petA－rps12_5'(118578-119590)	psbJ－clpP(125587-125751)	-	119006-119041(36：17×2.1)
	Melilotus dentata	66236-72413	6178	petA－rps12_5'(65339-66329)	psbJ－clpP(72319-72440)	-	-
	Melilotus alba	118525-124749	6225	petA－rps12_5'(117597-118618)	psbJ－clpP(124616-124792)	-	118025-118060(36：17×2.1)
	Melilotus indicus	119321-125544	6224	petA－rps12_5'(118391-119414)	psbJ－clpP(125411-125587)	-	-
trnI-CAU — trnL-CAA	Melilotus alba	16967-23875	6909	rpl23－trnL-CAA(16785-17104)	trnI-CAU－ndhB(23500-24179)	23728-23752 ~ 23784-23818(F：35)	23722-23822(101：32×3.4)
	Melilotus indicus	17537-24560	7024	rpl23－trnL-CAA(17353-17673)	trnI-CAU－ndhB(24066-24862)	24302-24364 ~ 24414-24476(F：63)	24303-24504(202：56×3.6)
						24303-24336 ~ 24470-24503(F：34)	-
						24359-24392 ~ 24470-24503(F：34)	-
						24415-24448 ~ 24470-24503(F：34)	-
ycf3 — atpB	Medicago lupulina	26382-38003	11622	rbcL-ycf3(26166-26847)	atpB－psaA(37450-38236)	-	37539-37593(55：16×3.3)
	Medicago minima	25493-37151	11659	rbcL-ycf3(25277-25944)	atpB－psaA(36597-37384)	-	25877-25928(52：27×2.0)
clpP — psaA	Medicago ruthenica	1-25479,100490-127640	52630	ycf3－clpP(25330-25526)	psaA－psbB(100167-101047)	-	-
	Medicago archiducis-nicolai	15123-67479	52357	ycf3－clpP(67330-67526)	psaA－psbB(14828-15712)	-	-
	Medicago platycarpos	15578-68118	52541	ycf3－clpP(67969-68168)	psaA－psbB(15274-16219)	-	-
petN — rps18	Medicago ruthenica	1-22695,114417-127640	35844	rpl20－petN(21430-22723)	rps18-psbM(113690-114831)	21568-21599 ~ 114425-114456(P：32)	114394-114566(173：75×2.3)
						21568-21599 ~ 114500-114531(P：32)	114450-114498(49：18×2.6)
						114388-114417 ~ 114464-114493(F：30)	114540-114569(49：15×1.9)
	Medicago archiducis-nicolai	29028-64699	35631	rpl20－petN(63464-64728)	rps18-psbM(28314-29367)	29036-29067 ~ 63600-63631(P：32)	29007-29034(28：14×2.0)
						29081-29110 ~ 63576-63605(P：32)	29076-29105(30：15×1.9)
						-	63635-63664(30：10×3.0)
	Medicago platycarpos	29503-65242	35740	rpl20－petN(64071-65435)	rps18-psbM(28623-30057)	29366-29397 ~ 64226-64257(P：32)	65333-65357(25：13×1.9)
						29438-29469 ~ 64226-64257(P：32)	65316-65420(105：52×2.0)
						29510-29541 ~ 64226-64257(P：32)	65385-65409(25：13×1.9)
						29582-29613 ~ 64226-64257(P：32)	29324-29364(41：13×3.0)
						29654-29685 ~ 64226-64257(P：32)	29406-29436(31：15×2.0)
						29726-29757 ~ 64226-64257(P：32)	29340-29795(456：72×6.3)
						29350-29506 ~ 29638-29794(F：157)	29478-29508(31：15×2.0)
						29350-29434 ~ 29710-29794(F：85)	29550-29580(31：15×2.0)
						29387-29434 ~ 29747-29794(F：48)	29622-29652(31：15×2.0)
						29459-29506 ~ 29747-29794(F：48)	29694-29724(31：15×2.0)
						29531-29578 ~ 29747-29794(F：48)	29766-29795(30：15×1.9)
						29603-29650 ~ 29747-29794(F：48)	-
						29675-29722 ~ 29747-29794(F：48)	-
						29316-29345 ~ 29400-29429(F：30)	-
						29316-29345 ~ 29472-29501(F：30)	-
						29316-29345 ~ 29544-29573(F：30)	-
						29316-29345 ~ 29616-29645(F：30)	-
						29316-29345 ~ 29688-29717(F：30)	-
						29316-29345 ~ 29760-29789(F：30)	-
trnN-GUU — rpoA	Medicago ruthenica	62907-94861	31955	petD－trnN-GUU(94064-94886)	rpoA－ycf1(62771-63228)	62864-62910 ~ 94816-94862(P：47)	94152-94265(114：28×4.1)
						62952-62998 ~ 94816-94862(P：47)	94307-94481(175：75×2.3)
						62836-62865 ~63012-63041(F：30)	94457-94681(225：31×7.1)
						94445-94545 ~ 94574-94674(F：101)	62904-63024(121：8×14.9)
						94487-94576 ~ 94585-94674(F：90)	62832-63034(203：88×2.3)
						94456-94520 ~ 94518-94582(F：65)	-
						94518-94582 ~ 94585-94649(F：65)	-
						94454-94520 ~ 94614-94680(F：67)	-
						94583-94649 ~ 94614-94680(F：67)	-
						94487-94545 ~ 94616-94674(F：59)	-
						94518-94582 ~ 94616-94680(F：65)	-
						94291-94330 ~ 94472-94511(F：40)	-
						94291-94330 ~ 94503-94542(F：40)	-
						94370-94405 ~ 94574-94609(F：36)	-
						94454-94489 ~ 94547-94582(F：36)	-
						94487-94520 ~ 94549-94582(F：34)	-
						94616-94649 ~ 94647-94680(F：34)	-
						94291-94330 ~ 94534-94573(F：40)	-
						94291-94330 ~ 94601-94640(F：40)	-
						94291-94330 ~ 94632-94671(F：40)	-
						94485-94520 ~ 94645-94680(F：36)	-
						94547-94578 ~ 94583-94614(F：32)	-
						94456-94489 ~ 94647-94680(F：34)	-
						94549-94582 ~ 94647-94680(F：34)	-
						94151-94180 ~ 94235-94264(F：30)	-
						94516-94545 ~ 94645-94674(F：30)	-
						94518-94547 ~ 94549-94578(F：30)	-
						94585-94618 ~ 94647-94680(F：34)	-
						94377-94406 ~ 94545-94574(F：30)	-
						94377-94406 ~ 94612-94641(F：30)	-
						94377-94406 ~ 94483-94512(F：30)	-
						94377-94406 ~ 94514-94543(F：30)	-
						94377-94406 ~ 94643-94672(F：30)	-

## Sheet: Table S5
Table S5 Palindromic repeat sequences around endpoints of inversions.
Invertion	Species	Palindromic repeat
rps12_5' — trnF-GAA	Trigonella cachemiriana	68393-68433: TTTTTATAGAATCAAAAAAATTCATAATTATTGGGTTAGGA
		124392-124432c: ATTTTATAGAATCAAAAAAATTCATAATTAGCGGGTTAAGA
petN — rps18	Medicago ruthenica	21568-21599: GAAAAAAGCGAGTCGATCACTAGAATTCCTAC
		114425-114456c: AAAAAAAGCGAGTCGATCACTCGAACTCCTAC
		114500-114531c: AAAAAAAGCGAGTCGATCACTCGAACTCCTAC
	Medicago archiducis-nicolai	29036-29067: AAAAAAAGCGAGTCGATCACTCGAACTCCTAC
		63600-63631c: GAAAAAAGCGAGTCGATCACTAGAATTCCTAC
		29081-29112: TTTTTTTCATATTTTTTTTTTTCATTATTAAG
		63576-63607c: CTTTTTTCATATTTTTTTTTTTCAATATTACA
	Medicago platycarpos	64226-64257: GAAAAAAGCGAGTCGATCACTAGAACTCCTAC
		29366-29397c: AAAAAAAGCGAGTCGATCACTCGAACTCCTAC
		29438-29469c: AAAAAAAGCGAGTCGATCACTCGAACTCCTAC
		29510-29541c: AAAAAAAGCGAGTCGATCACTCGAACTCCTAC
		29582-29613c: AAAAAAAGCGAGTCGATCACTCGAACTCCTAC
		29654-29685c: AAAAAAAGCGAGTCGATCACTCGAACTCCTAC
		29726-29757c: AAAAAAAGCGGGTCGATCACTCGAACTCCTAC
trnN-GUU — rpoA	Medicago ruthenica	94816-94862: CTAATAATAAATACGAAAATGAAAAATTATCATATGATATACTAATA
		62864-62910c: ATAATAAGAAATACGAAAATGAAAAATTATCATATGATATACTAATA
		62952-62998c: ATAATAAGAAATACGAAAATGAAAAATTATCATATGATATACTAATA

## Sheet: Table S6
Table S6 Repetitive DNA in the acquired introns.
Gene	Species	Individuals	Reacquired intron 1			Reacquired intron 2
			Position	Repetitive DNA		Position	Repetitive DNA
accD	M. falcata	M. falcata 01	10444-10704	10482-10704		11158-11466	11158-11426
		M. falcata 02	11715-11936	11753-11936		12390-12638	12390-12591
		M. falcata 03	39136-39396	39174-39396		39850-40167	39850-40127
ycf1	T. emodi	T. emodi 01	125020-126915	125020-125665
				125703-125748
				125789-125978
				125983-126769
				126869-126915
		T. emodi 02	125020-126915	125020-125665
				125703-125748
				125789-125978
				125983-126769
				126869-126915
		T. emodi 03	125068-126963	125068-125713
				125751-125796
				125837-126026
				126031-126817
				126917-126963
		T. emodi 04	125020-126915	125020-125665
				125703-125748
				125789-125978
				125983-126769
				126869-126915
		T. emodi 05	125020-126813	125020-125563
				125601-125646
				125687-125876
				125881-126667
				126767-126813

## Sheet: Table S7
Table S7 Nucleotide diversity (pi) for different genes, intergenic regions, and datasets. PC, plastid coding regions; PN, plastid noncoding regions; PCN, the whole plastome. Eight highly divergent coding regions (π > 0.04) and 16 highly divergent non-coding regions (π> 0.1) are marked in red.
Region	Pi		Dataset	Pi
accD	0.04849		PC	0.01479
atpA	0.01268		PN	0.04076
atpB	0.01467		PCN	0.03054
atpE	0.02447
atpF	0.01295
atpH	0.01184
atpI	0.01087
ccsA	0.01895
cemA	0.02129
clpP	0.1027
matK	0.02134
ndhA	0.01031
ndhB	0.01251
ndhC	0.0167
ndhD	0.0105
ndhE	0.00741
ndhF	0.01509
ndhG	0.00941
ndhH	0.00888
ndhI	0.01032
ndhJ	0.01085
ndhK	0.01229
petA	0.01204
petB	0.00564
petD	0.0088
petG	0.00976
petL	0.00304
petN	0.00581
psaA	0.0069
psaB	0.0092
psaC	0.0093
psaI	0.00879
psaJ	0.01292
psbA	0.00702
psbB	0.01165
psbC	0.00972
psbD	0.00522
psbE	0.00515
psbF	0.00564
psbH	0.01236
psbI	0.00873
psbJ	0.01834
psbK	0.01103
psbL	0.00329
psbM	0.00962
psbN	0.00894
psbT	0.00997
psbZ	0.00415
rbcL	0.01561
rpl14	0.00926
rpl16	0.01733
rpl2	0.01584
rpl20	0.06427
rpl23	0.02671
rpl32	0.04306
rpl33	0.01993
rpl36	0.01565
rpoA	0.0192
rpoB	0.01253
rpoC1	0.01436
rpoC2	0.01845
rps11	0.03057
rps12	0.01457
rps14	0.02586
rps15	0.03932
rps16	0.00353
rps18	0.04695
rps19	0.01992
rps2	0.02456
rps3	0.04349
rps4	0.01687
rps7	0.01727
rps8	0.02017
rrn16S	0.0067
rrn23S	0.00609
rrn4.5S	0.01031
rrn5S	0.00517
trnA-UGC	0.00358
trnC-GCA	0.00505
trnD-GUC	0
trnE-UUC	0.00256
trnF-GAA	0.00791
trnG-GCC	0.0026
trnG-UCC	0.00256
trnH-GUG	0.00249
trnI-CAU	0
trnI-GAU	0.00256
trnK-UUU	0
trnL-CAA	0.0138
trnL-UAA	0.00224
trnL-UAG	0
trnM-CAU	0
trnN-GUU	0.01375
trnP-UGG	0.00575
trnQ-UUG	0.0203
trnR-ACG	0.00132
trnR-UCU	0
trnS-GCU	0.01303
trnS-GGA	0.01638
trnS-UGA	0.01936
trnT-GGU	0.00135
trnT-UGU	0
trnV-GAC	0.03063
trnV-UAC	0.00527
trnW-CCA	0.00582
trnY-GUA	0.00116
trnfM-CAU	0.02501
ycf1	0.08524
ycf2	0.05654
ycf3	0.00695
ycf4	0.01691
accD--rps16	0.00291
accD--trnQ-UUG	0.28901
accD--psaI	0.04907
accD intron1	0
accD intron2	0
atpA--atpF	0.0572
atpA--trnR-UCU	0.09644
atpB--psaA	0.01136
atpB--rbcL	0.0251
atpB--atpE	0.00688
atpE--trnM-CAU	0.05194
atpF--atpH	0.06098
atpF intron1	0.02168
atpH--atpI	0.04341
atpI--rps2	0.0285
ccsA--trnL-UAG	0.0735
ccsA--ndhD	0.03313
cemA--clpP	0
cemA--psaI	0
cemA--ycf4	0.04504
cemA--petA	0.02301
clpP--psbB	0.1684
clpP--trnN-GUU	0
clpP--ycf1	0.00846
clpP--ycf3	0.00547
clpP intron 2	0.22343
clpP--psbJ	0.02686
clpP--rps12	0.13529
clpP--trnF-GAA	0.18218
matK--trnK-UUU exon1	0.01556
matK--trnK-UUU exon2	0.03182
ndhA--ndhH	0
ndhA intron1	0.02813
ndhA--ndhI	0.02362
ndhB--rps7	0.02866
ndhB intron1	0.025
ndhB--trnI-CAU	0
ndhB--trnL-CAA	0.03407
ndhB--ycf1	0
ndhC--trnV-UAC	0.06868
ndhC--ndhK	0
ndhD--psaC	0.03983
ndhE--ndhG	0.03039
ndhE--psaC	0.02151
ndhF--rpl32	0.03804
ndhF--trnH-GUG	0.05711
ndhG--ndhI	0.04815
ndhH--rps15	0.01713
ndhJ--ndhK	0.01846
ndhJ--rps12	0
ndhJ--trnF-GAA	0.04207
petA--psbJ	0.03445
petA--rps12	0.00349
petB--psbH	0.02113
petB--petD	0.013
petB exon1--petD exon2	0
petB exon1--psbH	0.02727
petB intron1	0.03799
petB exon2--petD exon1	0.06327
petB exon2--psbH	0
petD--rpoA	0.01053
petD--trnN-GUU	0
petD exon1--rpoA	0
petD intron1	0.01939
petD exon2--rpoA	0.02478
petG--petL	0.03054
petG--trnW-CCA	0.04763
petL--psbE	0.02827
petN--trnC-GCA	0.03855
petN--psbM	0.04042
petN--rpl20	0.10382
psaA--psbB	0.00746
psaA--ycf3	0.03358
psaA--psaB	0
psaB--rps14	0.04269
psaI--ycf4	0.06004
psaJ--trnP-UGG	0.08214
psaJ--rpl33	0.04271
psbA--trnK-UUU	0.03769
psbA--trnH-GUG	0.05467
psbB--rps15	0.00133
psbB--rrn23	0
psbB--psbT	0.04126
psbC--trnS-UGA	0.04151
psbD--trnT-GGU	0.0274
psbE--psbF	0
psbF--psbL	0
psbH--psbN	0.00946
psbI--psbK	0.04989
psbI--trnS-GCU	0.04274
psbJ--psbL	0.01407
psbK--trnQ-UUG	0.04187
psbM--trnD-GUC	0.03066
psbM--rps18	0.00941
psbN--psbT	0
psbZ--trnS-UGA	0.02706
psbZ--trnG-GCC	0.0699
rbcL--ycf3	0.01602
rbcL--trnK-UUU	0.04684
rpl14--rpl16	0.03429
rpl14--rps8	0.10925
rpl16--rps3	0.01687
rpl16 intron1	0.03817
rpl16--rps3	0.04879
rpl2--rpl23	0.00609
rpl2 intron1	0.01767
rpl2--rps19	0.02494
rpl20--rps12	0.02776
rpl20--rps18	0.03845
rpl23--trnI-CAU	0.06467
rpl23--trnL-CAA	0
rpl32--trnL-UAG	0.07433
rpl32--trnV-GAC	0
rpl33--rps18	0.0637
rpl36--rps8	0.06866
rpl36--rps11	0.04474
rpoA--rps11	0.02496
rpoA--ycf1	0
rpoB--trnC-GCA	0.04096
rpoB--rpoC1	0
rpoC1--rpoC2	0.05355
rpoC1 intron1	0.01733
rpoC2--rps2	0.0759
rps12--trnN-GUU	0
rps12--ycf1	0.20365
rps12--rps7	0.02509
rps12--trnL-CAA	0
rps12--trnV-GAC	0.0475
rps14--trnfM-CAU	0.04691
rps15--ycf1	0.10619
rps16--trnQ-UUG	0.0014
rps16 intron1	0.00275
rps18--ycf1	0
rps19--rps3	0.10746
rps4--trnT-UGU	0.03083
rps4--trnS-GGA	0.03316
rps7--trnV-GAC	0.01102
rrn16S--trnI-GAU	0.19119
rrn16S--trnV-GAC	0.1062
rrn23S--trnA-UGC	0.05664
rrn23S--rrn4.5S	0.03007
rrn4.5S--rrn5S	0.05224
rrn5S--trnR-ACG	0.05566
trnA-UGC--trnI-GAU	0.0312
trnA-UGC intron1	0.01328
trnD-GUC--trnY-GUA	0.03232
trnE-UUC--trnT-GGU	0.03571
trnE-UUC--trnY-GUA	0.03359
trnF-GAA--trnL-UAA	0.04201
trnG-UCC--trnS-GCU	0.14262
trnG-UCC--trnR-UCU	0.14296
trnG-UCC intron1	0.01414
trnG-GCC--trnfM-CAU	0.06379
trnI-CAU--ycf2	0.06713
trnI-GAU intron1	0.01057
trnL-CAA--trnN-GUU	0
trnL-CAA)--ycf2	0.03664
trnL-UAA--trnT-UGU	0.10189
trnL-UAA intron1	0.01467
trnL-UAG--ycf1	0
trnM-CAU--trnV-UAC	0.02835
trnN-GUU--ycf1	0.30749
trnN-GUU--trnR-ACG	0.09074
trnP-UGG--trnW-CCA	0.04994
trnR-UCU--trnS-GCU	0.02928
trnS-GGA--ycf3	0.02952
trnV-GAC--ycf2	0
trnV-UAC intron1	0.01141
ycf1 intron1	0
ycf3 intron1	0.01569
ycf3 intron2	0.01413

## Sheet: Table S8
Table S8 Sequence divergence in accD among the IRLC species.
Species pairs		dN ± SE	dS ± SE
Species	Species
Astragalus gummifer	Astragalus bhotanensis	0.0055 ± 0.0039	0.0398 ± 0.0202
Astragalus mongholicus	Astragalus bhotanensis	0.0055 ± 0.0039	0.0398 ± 0.0202
Astragalus nakaianus	Astragalus bhotanensis	0.0055 ± 0.0039	0.0398 ± 0.0202
Caragana kozlowii	Astragalus bhotanensis	0.0139 ± 0.0062	0.0919 ± 0.0313
Caragana kozlowii	Astragalus gummifer	0.0082 ± 0.0048	0.1175 ± 0.0365
Caragana kozlowii	Astragalus mongholicus	0.0082 ± 0.0048	0.1175 ± 0.0365
Caragana kozlowii	Astragalus nakaianus	0.0082 ± 0.0048	0.1175 ± 0.0365
Caragana korshinskii	Astragalus bhotanensis	0.0167 ± 0.0068	0.0923 ± 0.0315
Caragana korshinskii	Astragalus gummifer	0.0110 ± 0.0055	0.1181 ± 0.0367
Caragana korshinskii	Astragalus mongholicus	0.0110 ± 0.0055	0.1181 ± 0.0367
Caragana korshinskii	Astragalus nakaianus	0.0110 ± 0.0055	0.1181 ± 0.0367
Caragana korshinskii	Caragana kozlowii	0.0027 ± 0.0027	0.0300 ± 0.0174
Caragana microphylla	Astragalus bhotanensis	0.0167 ± 0.0068	0.0923 ± 0.0315
Caragana microphylla	Astragalus gummifer	0.0110 ± 0.0055	0.1181 ± 0.0367
Caragana microphylla	Astragalus mongholicus	0.0110 ± 0.0055	0.1181 ± 0.0367
Caragana microphylla	Astragalus nakaianus	0.0110 ± 0.0055	0.1181 ± 0.0367
Caragana microphylla	Caragana kozlowii	0.0027 ± 0.0027	0.0300 ± 0.0174
Caragana rosea	Astragalus bhotanensis	0.0139 ± 0.0062	0.0914 ± 0.0312
Caragana rosea	Astragalus gummifer	0.0082 ± 0.0048	0.1168 ± 0.0363
Caragana rosea	Astragalus mongholicus	0.0082 ± 0.0048	0.1168 ± 0.0363
Caragana rosea	Astragalus nakaianus	0.0082 ± 0.0048	0.1168 ± 0.0363
Caragana rosea	Caragana kozlowii	0	0.0297 ± 0.0172
Caragana rosea	Caragana korshinskii	0.0027 ± 0.0027	0.0198 ± 0.0141
Caragana rosea	Caragana microphylla	0.0027 ± 0.0027	0.0198 ± 0.0141
Carmichaelia australis	Astragalus bhotanensis	0.0083 ± 0.0048	0.0902 ± 0.0306
Carmichaelia australis	Astragalus gummifer	0.0027 ± 0.0027	0.0929 ± 0.0316
Carmichaelia australis	Astragalus mongholicus	0.0027 ± 0.0027	0.0929 ± 0.0316
Carmichaelia australis	Astragalus nakaianus	0.0027 ± 0.0027	0.0929 ± 0.0316
Carmichaelia australis	Caragana kozlowii	0.0111 ± 0.0055	0.1369 ± 0.0390
Carmichaelia australis	Caragana korshinskii	0.0138 ± 0.0062	0.1261 ± 0.0373
Carmichaelia australis	Caragana microphylla	0.0138 ± 0.0062	0.1261 ± 0.0373
Carmichaelia australis	Caragana rosea	0.0111 ± 0.0056	0.1247 ± 0.0369
Cicer arietinum	Astragalus bhotanensis	0.0280 ± 0.0089	0.2238 ± 0.0530
Cicer arietinum	Astragalus gummifer	0.0222 ± 0.0079	0.2739 ± 0.0618
Cicer arietinum	Astragalus mongholicus	0.0222 ± 0.0079	0.2739 ± 0.0618
Cicer arietinum	Astragalus nakaianus	0.0222 ± 0.0079	0.2739 ± 0.0618
Cicer arietinum	Caragana kozlowii	0.0166 ± 0.0068	0.2459 ± 0.0583
Cicer arietinum	Caragana korshinskii	0.0194 ± 0.0073	0.2477 ± 0.0588
Cicer arietinum	Caragana microphylla	0.0194 ± 0.0073	0.2477 ± 0.0588
Cicer arietinum	Caragana rosea	0.0166 ± 0.0068	0.2445 ± 0.0579
Cicer arietinum	Carmichaelia australis	0.0251 ± 0.0084	0.2803 ± 0.0618
Glycyrrhiza glabra	Astragalus bhotanensis	0.0226 ± 0.0080	0.1684 ± 0.0445
Glycyrrhiza glabra	Astragalus gummifer	0.0196 ± 0.0074	0.1860 ± 0.0480
Glycyrrhiza glabra	Astragalus mongholicus	0.0196 ± 0.0074	0.1860 ± 0.0480
Glycyrrhiza glabra	Astragalus nakaianus	0.0196 ± 0.0074	0.1860 ± 0.0480
Glycyrrhiza glabra	Caragana kozlowii	0.0168 ± 0.0069	0.1600 ± 0.0436
Glycyrrhiza glabra	Caragana korshinskii	0.0196 ± 0.0074	0.1608 ± 0.0438
Glycyrrhiza glabra	Caragana microphylla	0.0196 ± 0.0074	0.1608 ± 0.0438
Glycyrrhiza glabra	Caragana rosea	0.0168 ± 0.0069	0.1591 ± 0.0433
Glycyrrhiza glabra	Carmichaelia australis	0.0225 ± 0.0080	0.2171 ± 0.0516
Glycyrrhiza glabra	Cicer arietinum	0.0281 ± 0.0089	0.2213 ± 0.0526
Glycyrrhiza inflata	Astragalus bhotanensis	0.0226 ± 0.0080	0.1684 ± 0.0445
Glycyrrhiza inflata	Astragalus gummifer	0.0196 ± 0.0074	0.1860 ± 0.0480
Glycyrrhiza inflata	Astragalus mongholicus	0.0196 ± 0.0074	0.1860 ± 0.0480
Glycyrrhiza inflata	Astragalus nakaianus	0.0196 ± 0.0074	0.1860 ± 0.0480
Glycyrrhiza inflata	Caragana kozlowii	0.0168 ± 0.0069	0.1600 ± 0.0436
Glycyrrhiza inflata	Caragana korshinskii	0.0196 ± 0.0074	0.1608 ± 0.0438
Glycyrrhiza inflata	Caragana microphylla	0.0196 ± 0.0074	0.1608 ± 0.0438
Glycyrrhiza inflata	Caragana rosea	0.0168 ± 0.0069	0.1591 ± 0.0433
Glycyrrhiza inflata	Carmichaelia australis	0.0225 ± 0.0080	0.2171 ± 0.0516
Glycyrrhiza inflata	Cicer arietinum	0.0281 ± 0.0089	0.2213 ± 0.0526
Glycyrrhiza lepidota	Astragalus bhotanensis	0.0226 ± 0.0080	0.1684 ± 0.0445
Glycyrrhiza lepidota	Astragalus gummifer	0.0196 ± 0.0074	0.1860 ± 0.0480
Glycyrrhiza lepidota	Astragalus mongholicus	0.0196 ± 0.0074	0.1860 ± 0.0480
Glycyrrhiza lepidota	Astragalus nakaianus	0.0196 ± 0.0074	0.1860 ± 0.0480
Glycyrrhiza lepidota	Caragana kozlowii	0.0168 ± 0.0069	0.1600 ± 0.0436
Glycyrrhiza lepidota	Caragana korshinskii	0.0196 ± 0.0074	0.1608 ± 0.0438
Glycyrrhiza lepidota	Caragana microphylla	0.0196 ± 0.0074	0.1608 ± 0.0438
Glycyrrhiza lepidota	Caragana rosea	0.0168 ± 0.0069	0.1591 ± 0.0433
Glycyrrhiza lepidota	Carmichaelia australis	0.0225 ± 0.0080	0.2171 ± 0.0516
Glycyrrhiza lepidota	Cicer arietinum	0.0281 ± 0.0089	0.2213 ± 0.0526
Glycyrrhiza aspera	Astragalus bhotanensis	0.0226 ± 0.0080	0.1684 ± 0.0445
Glycyrrhiza aspera	Astragalus gummifer	0.0196 ± 0.0074	0.1860 ± 0.0480
Glycyrrhiza aspera	Astragalus mongholicus	0.0196 ± 0.0074	0.1860 ± 0.0480
Glycyrrhiza aspera	Astragalus nakaianus	0.0196 ± 0.0074	0.1860 ± 0.0480
Glycyrrhiza aspera	Caragana kozlowii	0.0168 ± 0.0069	0.1600 ± 0.0436
Glycyrrhiza aspera	Caragana korshinskii	0.0196 ± 0.0074	0.1608 ± 0.0438
Glycyrrhiza aspera	Caragana microphylla	0.0196 ± 0.0074	0.1608 ± 0.0438
Glycyrrhiza aspera	Caragana rosea	0.0168 ± 0.0069	0.1591 ± 0.0433
Glycyrrhiza aspera	Carmichaelia australis	0.0225 ± 0.0080	0.2171 ± 0.0516
Glycyrrhiza aspera	Cicer arietinum	0.0281 ± 0.0089	0.2213 ± 0.0526
Glycyrrhiza uralensis	Astragalus bhotanensis	0.0226 ± 0.0080	0.1684 ± 0.0445
Glycyrrhiza uralensis	Astragalus gummifer	0.0196 ± 0.0074	0.1860 ± 0.0480
Glycyrrhiza uralensis	Astragalus mongholicus	0.0196 ± 0.0074	0.1860 ± 0.0480
Glycyrrhiza uralensis	Astragalus nakaianus	0.0196 ± 0.0074	0.1860 ± 0.0480
Glycyrrhiza uralensis	Caragana kozlowii	0.0168 ± 0.0069	0.1600 ± 0.0436
Glycyrrhiza uralensis	Caragana korshinskii	0.0196 ± 0.0074	0.1608 ± 0.0438
Glycyrrhiza uralensis	Caragana microphylla	0.0196 ± 0.0074	0.1608 ± 0.0438
Glycyrrhiza uralensis	Caragana rosea	0.0168 ± 0.0069	0.1591 ± 0.0433
Glycyrrhiza uralensis	Carmichaelia australis	0.0225 ± 0.0080	0.2171 ± 0.0516
Glycyrrhiza uralensis	Cicer arietinum	0.0281 ± 0.0089	0.2213 ± 0.0526
Hedysarum semenovii	Astragalus bhotanensis	0.0682 ± 0.0143	0.1747 ± 0.0452
Hedysarum semenovii	Astragalus gummifer	0.0676 ± 0.0141	0.2057 ± 0.0508
Hedysarum semenovii	Astragalus mongholicus	0.0676 ± 0.0141	0.2057 ± 0.0508
Hedysarum semenovii	Astragalus nakaianus	0.0676 ± 0.0141	0.2057 ± 0.0508
Hedysarum semenovii	Caragana kozlowii	0.0708 ± 0.0145	0.1551 ± 0.0428
Hedysarum semenovii	Caragana korshinskii	0.0738 ± 0.0148	0.1433 ± 0.0407
Hedysarum semenovii	Caragana microphylla	0.0738 ± 0.0148	0.1433 ± 0.0407
Hedysarum semenovii	Caragana rosea	0.0709 ± 0.0145	0.1418 ± 0.0403
Hedysarum semenovii	Carmichaelia australis	0.0726 ± 0.0147	0.1810 ± 0.0459
Hedysarum semenovii	Cicer arietinum	0.0769 ± 0.0151	0.2622 ± 0.0614
Hedysarum semenovii	Glycyrrhiza glabra	0.0901 ± 0.0166	0.2790 ± 0.0628
Hedysarum semenovii	Glycyrrhiza inflata	0.0901 ± 0.0166	0.2790 ± 0.0628
Hedysarum semenovii	Glycyrrhiza lepidota	0.0901 ± 0.0166	0.2790 ± 0.0628
Hedysarum semenovii	Glycyrrhiza aspera	0.0901 ± 0.0166	0.2790 ± 0.0628
Hedysarum semenovii	Glycyrrhiza uralensis	0.0901 ± 0.0166	0.2790 ± 0.0628
Hedysarum taipeicum	Astragalus bhotanensis	0.1069 ± 0.0182	0.2425 ± 0.0549
Hedysarum taipeicum	Astragalus gummifer	0.1059 ± 0.0181	0.2523 ± 0.0576
Hedysarum taipeicum	Astragalus mongholicus	0.1059 ± 0.0181	0.2523 ± 0.0576
Hedysarum taipeicum	Astragalus nakaianus	0.1059 ± 0.0181	0.2523 ± 0.0576
Hedysarum taipeicum	Caragana kozlowii	0.1030 ± 0.0178	0.2363 ± 0.0551
Hedysarum taipeicum	Caragana korshinskii	0.0998 ± 0.0175	0.2234 ± 0.0530
Hedysarum taipeicum	Caragana microphylla	0.0998 ± 0.0175	0.2234 ± 0.0530
Hedysarum taipeicum	Caragana rosea	0.1032 ± 0.0178	0.2208 ± 0.0523
Hedysarum taipeicum	Carmichaelia australis	0.1098 ± 0.0185	0.2311 ± 0.0532
Hedysarum taipeicum	Cicer arietinum	0.1031 ± 0.0178	0.3068 ± 0.0663
Hedysarum taipeicum	Glycyrrhiza glabra	0.1138 ± 0.0189	0.3226 ± 0.0674
Hedysarum taipeicum	Glycyrrhiza inflata	0.1138 ± 0.0189	0.3226 ± 0.0674
Hedysarum taipeicum	Glycyrrhiza lepidota	0.1138 ± 0.0189	0.3226 ± 0.0674
Hedysarum taipeicum	Glycyrrhiza aspera	0.1138 ± 0.0189	0.3226 ± 0.0674
Hedysarum taipeicum	Glycyrrhiza uralensis	0.1138 ± 0.0189	0.3226 ± 0.0674
Hedysarum taipeicum	Hedysarum semenovii	0.0762 ± 0.0152	0.0781 ± 0.0281
Lathyrus clymeum	Astragalus bhotanensis	0.0825 ± 0.0158	0.1748 ± 0.0441
Lathyrus clymeum	Astragalus gummifer	0.0757 ± 0.0151	0.1793 ± 0.0452
Lathyrus clymeum	Astragalus mongholicus	0.0757 ± 0.0151	0.1793 ± 0.0452
Lathyrus clymeum	Astragalus nakaianus	0.0757 ± 0.0151	0.1793 ± 0.0452
Lathyrus clymeum	Caragana kozlowii	0.0698 ± 0.0144	0.1798 ± 0.0459
Lathyrus clymeum	Caragana korshinskii	0.0727 ± 0.0147	0.1808 ± 0.0462
Lathyrus clymeum	Caragana microphylla	0.0727 ± 0.0147	0.1808 ± 0.0462
Lathyrus clymeum	Caragana rosea	0.0698 ± 0.0144	0.1789 ± 0.0457
Lathyrus clymeum	Carmichaelia australis	0.0798 ± 0.0155	0.2094 ± 0.0493
Lathyrus clymeum	Cicer arietinum	0.0697 ± 0.0144	0.2029 ± 0.0487
Lathyrus clymeum	Glycyrrhiza glabra	0.0891 ± 0.0165	0.1731 ± 0.0438
Lathyrus clymeum	Glycyrrhiza inflata	0.0891 ± 0.0165	0.1731 ± 0.0438
Lathyrus clymeum	Glycyrrhiza lepidota	0.0891 ± 0.0165	0.1731 ± 0.0438
Lathyrus clymeum	Glycyrrhiza aspera	0.0891 ± 0.0165	0.1731 ± 0.0438
Lathyrus clymeum	Glycyrrhiza uralensis	0.0891 ± 0.0165	0.1731 ± 0.0438
Lathyrus clymeum	Hedysarum semenovii	0.1081 ± 0.0184	0.2818 ± 0.0633
Lathyrus clymeum	Hedysarum taipeicum	0.1338 ± 0.0208	0.3037 ± 0.0639
Lathyrus davidii	Astragalus bhotanensis	0.0956 ± 0.0172	0.4837 ± 0.0967
Lathyrus davidii	Astragalus gummifer	0.0948 ± 0.0171	0.4764 ± 0.0947
Lathyrus davidii	Astragalus mongholicus	0.0948 ± 0.0171	0.4764 ± 0.0947
Lathyrus davidii	Astragalus nakaianus	0.0948 ± 0.0171	0.4764 ± 0.0947
Lathyrus davidii	Caragana kozlowii	0.0887 ± 0.0165	0.4842 ± 0.1000
Lathyrus davidii	Caragana korshinskii	0.0918 ± 0.0168	0.4997 ± 0.1010
Lathyrus davidii	Caragana microphylla	0.0918 ± 0.0168	0.4997 ± 0.1010
Lathyrus davidii	Caragana rosea	0.0888 ± 0.0165	0.4806 ± 0.0988
Lathyrus davidii	Carmichaelia australis	0.0986 ± 0.0175	0.5209 ± 0.1024
Lathyrus davidii	Cicer arietinum	0.0892 ± 0.0165	0.4599 ± 0.0881
Lathyrus davidii	Glycyrrhiza glabra	0.1072 ± 0.0184	0.5140 ± 0.0989
Lathyrus davidii	Glycyrrhiza inflata	0.1072 ± 0.0184	0.5140 ± 0.0989
Lathyrus davidii	Glycyrrhiza lepidota	0.1072 ± 0.0184	0.5140 ± 0.0989
Lathyrus davidii	Glycyrrhiza aspera	0.1072 ± 0.0184	0.5140 ± 0.0989
Lathyrus davidii	Glycyrrhiza uralensis	0.1072 ± 0.0184	0.5140 ± 0.0989
Lathyrus davidii	Hedysarum semenovii	0.1145 ± 0.0190	0.4254 ± 0.0839
Lathyrus davidii	Hedysarum taipeicum	0.1337 ± 0.0208	0.4246 ± 0.0831
Lathyrus davidii	Lathyrus clymeum	0.0649 ± 0.0140	0.3019 ± 0.0621
Lathyrus graminifolius	Astragalus bhotanensis	0.0831 ± 0.0159	0.2699 ± 0.0585
Lathyrus graminifolius	Astragalus gummifer	0.0763 ± 0.0152	0.2765 ± 0.0597
Lathyrus graminifolius	Astragalus mongholicus	0.0763 ± 0.0152	0.2765 ± 0.0597
Lathyrus graminifolius	Astragalus nakaianus	0.0763 ± 0.0152	0.2765 ± 0.0597
Lathyrus graminifolius	Caragana kozlowii	0.0703 ± 0.0145	0.2785 ± 0.0615
Lathyrus graminifolius	Caragana korshinskii	0.0733 ± 0.0149	0.2799 ± 0.0618
Lathyrus graminifolius	Caragana microphylla	0.0733 ± 0.0149	0.2799 ± 0.0618
Lathyrus graminifolius	Caragana rosea	0.0704 ± 0.0146	0.2521 ± 0.0579
Lathyrus graminifolius	Carmichaelia australis	0.0799 ± 0.0156	0.2965 ± 0.0620
Lathyrus graminifolius	Cicer arietinum	0.0702 ± 0.0145	0.3142 ± 0.0644
Lathyrus graminifolius	Glycyrrhiza glabra	0.0897 ± 0.0167	0.2787 ± 0.0592
Lathyrus graminifolius	Glycyrrhiza inflata	0.0897 ± 0.0167	0.2787 ± 0.0592
Lathyrus graminifolius	Glycyrrhiza lepidota	0.0897 ± 0.0167	0.2787 ± 0.0592
Lathyrus graminifolius	Glycyrrhiza aspera	0.0897 ± 0.0167	0.2787 ± 0.0592
Lathyrus graminifolius	Glycyrrhiza uralensis	0.0897 ± 0.0167	0.2787 ± 0.0592
Lathyrus graminifolius	Hedysarum semenovii	0.1049 ± 0.0181	0.3455 ± 0.0714
Lathyrus graminifolius	Hedysarum taipeicum	0.1156 ± 0.0192	0.3796 ± 0.0751
Lathyrus graminifolius	Lathyrus clymeum	0.0467 ± 0.0118	0.1437 ± 0.0382
Lathyrus graminifolius	Lathyrus davidii	0.0290 ± 0.0092	0.2517 ± 0.0569
Lathyrus inconspicuus	Astragalus bhotanensis	0.0826 ± 0.0158	0.3198 ± 0.0671
Lathyrus inconspicuus	Astragalus gummifer	0.0758 ± 0.0151	0.3284 ± 0.0687
Lathyrus inconspicuus	Astragalus mongholicus	0.0758 ± 0.0151	0.3284 ± 0.0687
Lathyrus inconspicuus	Astragalus nakaianus	0.0758 ± 0.0151	0.3284 ± 0.0687
Lathyrus inconspicuus	Caragana kozlowii	0.0698 ± 0.0144	0.3314 ± 0.0712
Lathyrus inconspicuus	Caragana korshinskii	0.0728 ± 0.0148	0.3336 ± 0.0717
Lathyrus inconspicuus	Caragana microphylla	0.0728 ± 0.0148	0.3336 ± 0.0717
Lathyrus inconspicuus	Caragana rosea	0.0699 ± 0.0145	0.3293 ± 0.0705
Lathyrus inconspicuus	Carmichaelia australis	0.0794 ± 0.0155	0.3492 ± 0.0710
Lathyrus inconspicuus	Cicer arietinum	0.0698 ± 0.0144	0.4035 ± 0.0798
Lathyrus inconspicuus	Glycyrrhiza glabra	0.0892 ± 0.0166	0.3599 ± 0.0731
Lathyrus inconspicuus	Glycyrrhiza inflata	0.0892 ± 0.0166	0.3599 ± 0.0731
Lathyrus inconspicuus	Glycyrrhiza lepidota	0.0892 ± 0.0166	0.3599 ± 0.0731
Lathyrus inconspicuus	Glycyrrhiza aspera	0.0892 ± 0.0166	0.3599 ± 0.0731
Lathyrus inconspicuus	Glycyrrhiza uralensis	0.0892 ± 0.0166	0.3599 ± 0.0731
Lathyrus inconspicuus	Hedysarum semenovii	0.1043 ± 0.0180	0.4057 ± 0.0831
Lathyrus inconspicuus	Hedysarum taipeicum	0.1214 ± 0.0197	0.4092 ± 0.0814
Lathyrus inconspicuus	Lathyrus clymeum	0.0405 ± 0.0109	0.1807 ± 0.0445
Lathyrus inconspicuus	Lathyrus davidii	0.0421 ± 0.0112	0.3155 ± 0.0666
Lathyrus inconspicuus	Lathyrus graminifolius	0.0172 ± 0.0070	0.1559 ± 0.0408
Lathyrus japonicus	Astragalus bhotanensis	0.0792 ± 0.0155	0.2275 ± 0.0531
Lathyrus japonicus	Astragalus gummifer	0.0725 ± 0.0147	0.2333 ± 0.0543
Lathyrus japonicus	Astragalus mongholicus	0.0725 ± 0.0147	0.2333 ± 0.0543
Lathyrus japonicus	Astragalus nakaianus	0.0725 ± 0.0147	0.2333 ± 0.0543
Lathyrus japonicus	Caragana kozlowii	0.0665 ± 0.0140	0.2353 ± 0.0560
Lathyrus japonicus	Caragana korshinskii	0.0695 ± 0.0144	0.2368 ± 0.0563
Lathyrus japonicus	Caragana microphylla	0.0695 ± 0.0144	0.2368 ± 0.0563
Lathyrus japonicus	Caragana rosea	0.0666 ± 0.0141	0.2201 ± 0.0531
Lathyrus japonicus	Carmichaelia australis	0.0760 ± 0.0151	0.2677 ± 0.0591
Lathyrus japonicus	Cicer arietinum	0.0665 ± 0.0140	0.2707 ± 0.0591
Lathyrus japonicus	Glycyrrhiza glabra	0.0857 ± 0.0162	0.2364 ± 0.0538
Lathyrus japonicus	Glycyrrhiza inflata	0.0857 ± 0.0162	0.2364 ± 0.0538
Lathyrus japonicus	Glycyrrhiza lepidota	0.0857 ± 0.0162	0.2364 ± 0.0538
Lathyrus japonicus	Glycyrrhiza aspera	0.0857 ± 0.0162	0.2364 ± 0.0538
Lathyrus japonicus	Glycyrrhiza uralensis	0.0857 ± 0.0162	0.2364 ± 0.0538
Lathyrus japonicus	Hedysarum semenovii	0.1008 ± 0.0177	0.2998 ± 0.0655
Lathyrus japonicus	Hedysarum taipeicum	0.1145 ± 0.0190	0.3206 ± 0.0676
Lathyrus japonicus	Lathyrus clymeum	0.0433 ± 0.0113	0.0957 ± 0.0308
Lathyrus japonicus	Lathyrus davidii	0.0302 ± 0.0094	0.2129 ± 0.0506
Lathyrus japonicus	Lathyrus graminifolius	0.0057 ± 0.0040	0.0547 ± 0.0226
Lathyrus japonicus	Lathyrus inconspicuus	0.0170 ± 0.0070	0.1505 ± 0.0408
Lathyrus littoralis	Astragalus bhotanensis	0.0792 ± 0.0155	0.2259 ± 0.0524
Lathyrus littoralis	Astragalus gummifer	0.0725 ± 0.0147	0.2318 ± 0.0536
Lathyrus littoralis	Astragalus mongholicus	0.0725 ± 0.0147	0.2318 ± 0.0536
Lathyrus littoralis	Astragalus nakaianus	0.0725 ± 0.0147	0.2318 ± 0.0536
Lathyrus littoralis	Caragana kozlowii	0.0666 ± 0.0141	0.2331 ± 0.0549
Lathyrus littoralis	Caragana korshinskii	0.0695 ± 0.0144	0.2344 ± 0.0553
Lathyrus littoralis	Caragana microphylla	0.0695 ± 0.0144	0.2344 ± 0.0553
Lathyrus littoralis	Caragana rosea	0.0667 ± 0.0141	0.2317 ± 0.0545
Lathyrus littoralis	Carmichaelia australis	0.0761 ± 0.0151	0.2658 ± 0.0583
Lathyrus littoralis	Cicer arietinum	0.0665 ± 0.0140	0.2690 ± 0.0585
Lathyrus littoralis	Glycyrrhiza glabra	0.0858 ± 0.0162	0.2348 ± 0.0532
Lathyrus littoralis	Glycyrrhiza inflata	0.0858 ± 0.0162	0.2348 ± 0.0532
Lathyrus littoralis	Glycyrrhiza lepidota	0.0858 ± 0.0162	0.2348 ± 0.0532
Lathyrus littoralis	Glycyrrhiza aspera	0.0858 ± 0.0162	0.2348 ± 0.0532
Lathyrus littoralis	Glycyrrhiza uralensis	0.0858 ± 0.0162	0.2348 ± 0.0532
Lathyrus littoralis	Hedysarum semenovii	0.1008 ± 0.0177	0.2974 ± 0.0643
Lathyrus littoralis	Hedysarum taipeicum	0.1145 ± 0.0190	0.3184 ± 0.0666
Lathyrus littoralis	Lathyrus clymeum	0.0434 ± 0.0113	0.0954 ± 0.0307
Lathyrus littoralis	Lathyrus davidii	0.0287 ± 0.0091	0.2297 ± 0.0527
Lathyrus littoralis	Lathyrus graminifolius	0.0057 ± 0.0040	0.0641 ± 0.0245
Lathyrus littoralis	Lathyrus inconspicuus	0.0170 ± 0.0070	0.1494 ± 0.0402
Lathyrus littoralis	Lathyrus japonicus	0	0.0183 ± 0.0130
Lathyrus ochroleucus	Astragalus bhotanensis	0.0791 ± 0.0154	0.2151 ± 0.0511
Lathyrus ochroleucus	Astragalus gummifer	0.0724 ± 0.0147	0.2207 ± 0.0522
Lathyrus ochroleucus	Astragalus mongholicus	0.0724 ± 0.0147	0.2207 ± 0.0522
Lathyrus ochroleucus	Astragalus nakaianus	0.0724 ± 0.0147	0.2207 ± 0.0522
Lathyrus ochroleucus	Caragana kozlowii	0.0665 ± 0.0140	0.2222 ± 0.0537
Lathyrus ochroleucus	Caragana korshinskii	0.0694 ± 0.0143	0.2235 ± 0.0540
Lathyrus ochroleucus	Caragana microphylla	0.0694 ± 0.0143	0.2235 ± 0.0540
Lathyrus ochroleucus	Caragana rosea	0.0666 ± 0.0140	0.2209 ± 0.0533
Lathyrus ochroleucus	Carmichaelia australis	0.0759 ± 0.0151	0.2546 ± 0.0570
Lathyrus ochroleucus	Cicer arietinum	0.0664 ± 0.0140	0.2575 ± 0.0571
Lathyrus ochroleucus	Glycyrrhiza glabra	0.0856 ± 0.0162	0.2240 ± 0.0519
Lathyrus ochroleucus	Glycyrrhiza inflata	0.0856 ± 0.0162	0.2240 ± 0.0519
Lathyrus ochroleucus	Glycyrrhiza lepidota	0.0856 ± 0.0162	0.2240 ± 0.0519
Lathyrus ochroleucus	Glycyrrhiza aspera	0.0856 ± 0.0162	0.2240 ± 0.0519
Lathyrus ochroleucus	Glycyrrhiza uralensis	0.0856 ± 0.0162	0.2240 ± 0.0519
Lathyrus ochroleucus	Hedysarum semenovii	0.1006 ± 0.0176	0.2861 ± 0.0631
Lathyrus ochroleucus	Hedysarum taipeicum	0.1111 ± 0.0187	0.3068 ± 0.0653
Lathyrus ochroleucus	Lathyrus clymeum	0.0433 ± 0.0113	0.0857 ± 0.0290
Lathyrus ochroleucus	Lathyrus davidii	0.0258 ± 0.0086	0.2193 ± 0.0515
Lathyrus ochroleucus	Lathyrus graminifolius	0.0028 ± 0.0028	0.0549 ± 0.0227
Lathyrus ochroleucus	Lathyrus inconspicuus	0.0142 ± 0.0063	0.1395 ± 0.0389
Lathyrus ochroleucus	Lathyrus japonicus	0.0028 ± 0.0028	0.0091 ± 0.0091
Lathyrus ochroleucus	Lathyrus littoralis	0.0028 ± 0.0028	0.0091 ± 0.0091
Lathyrus odoratus	Astragalus bhotanensis	0.0897 ± 0.0165	0.1975 ± 0.0480
Lathyrus odoratus	Astragalus gummifer	0.0828 ± 0.0157	0.1787 ± 0.0458
Lathyrus odoratus	Astragalus mongholicus	0.0828 ± 0.0157	0.1787 ± 0.0458
Lathyrus odoratus	Astragalus nakaianus	0.0828 ± 0.0157	0.1787 ± 0.0458
Lathyrus odoratus	Caragana kozlowii	0.0723 ± 0.0147	0.2226 ± 0.0530
Lathyrus odoratus	Caragana korshinskii	0.0752 ± 0.0150	0.2102 ± 0.0510
Lathyrus odoratus	Caragana microphylla	0.0752 ± 0.0150	0.2102 ± 0.0510
Lathyrus odoratus	Caragana rosea	0.0724 ± 0.0147	0.2077 ± 0.0504
Lathyrus odoratus	Carmichaelia australis	0.0803 ± 0.0155	0.1859 ± 0.0463
Lathyrus odoratus	Cicer arietinum	0.0784 ± 0.0153	0.3029 ± 0.0640
Lathyrus odoratus	Glycyrrhiza glabra	0.0916 ± 0.0167	0.2657 ± 0.0582
Lathyrus odoratus	Glycyrrhiza inflata	0.0916 ± 0.0167	0.2657 ± 0.0582
Lathyrus odoratus	Glycyrrhiza lepidota	0.0916 ± 0.0167	0.2657 ± 0.0582
Lathyrus odoratus	Glycyrrhiza aspera	0.0916 ± 0.0167	0.2657 ± 0.0582
Lathyrus odoratus	Glycyrrhiza uralensis	0.0916 ± 0.0167	0.2657 ± 0.0582
Lathyrus odoratus	Hedysarum semenovii	0.1034 ± 0.0179	0.2758 ± 0.0617
Lathyrus odoratus	Hedysarum taipeicum	0.1154 ± 0.0190	0.2627 ± 0.0589
Lathyrus odoratus	Lathyrus clymeum	0.0551 ± 0.0128	0.0968 ± 0.0312
Lathyrus odoratus	Lathyrus davidii	0.0478 ± 0.0119	0.3518 ± 0.0725
Lathyrus odoratus	Lathyrus graminifolius	0.0302 ± 0.0094	0.1762 ± 0.0442
Lathyrus odoratus	Lathyrus inconspicuus	0.0198 ± 0.0075	0.1870 ± 0.0467
Lathyrus odoratus	Lathyrus japonicus	0.0299 ± 0.0093	0.1258 ± 0.0369
Lathyrus odoratus	Lathyrus littoralis	0.0299 ± 0.0093	0.1249 ± 0.0365
Lathyrus odoratus	Lathyrus ochroleucus	0.0269 ± 0.0088	0.1150 ± 0.0350
Lathyrus palustris	Astragalus bhotanensis	0.0791 ± 0.0155	0.2027 ± 0.0493
Lathyrus palustris	Astragalus gummifer	0.0724 ± 0.0147	0.2078 ± 0.0504
Lathyrus palustris	Astragalus mongholicus	0.0724 ± 0.0147	0.2078 ± 0.0504
Lathyrus palustris	Astragalus nakaianus	0.0724 ± 0.0147	0.2078 ± 0.0504
Lathyrus palustris	Caragana kozlowii	0.0665 ± 0.0140	0.2095 ± 0.0519
Lathyrus palustris	Caragana korshinskii	0.0695 ± 0.0144	0.2106 ± 0.0522
Lathyrus palustris	Caragana microphylla	0.0695 ± 0.0144	0.2106 ± 0.0522
Lathyrus palustris	Caragana rosea	0.0666 ± 0.0141	0.2082 ± 0.0515
Lathyrus palustris	Carmichaelia australis	0.0760 ± 0.0151	0.2413 ± 0.0551
Lathyrus palustris	Cicer arietinum	0.0665 ± 0.0140	0.2438 ± 0.0552
Lathyrus palustris	Glycyrrhiza glabra	0.0857 ± 0.0162	0.2116 ± 0.0501
Lathyrus palustris	Glycyrrhiza inflata	0.0857 ± 0.0162	0.2116 ± 0.0501
Lathyrus palustris	Glycyrrhiza lepidota	0.0857 ± 0.0162	0.2116 ± 0.0501
Lathyrus palustris	Glycyrrhiza aspera	0.0857 ± 0.0162	0.2116 ± 0.0501
Lathyrus palustris	Glycyrrhiza uralensis	0.0857 ± 0.0162	0.2116 ± 0.0501
Lathyrus palustris	Hedysarum semenovii	0.1007 ± 0.0176	0.2726 ± 0.0613
Lathyrus palustris	Hedysarum taipeicum	0.1112 ± 0.0187	0.2929 ± 0.0634
Lathyrus palustris	Lathyrus clymeum	0.0433 ± 0.0113	0.0956 ± 0.0308
Lathyrus palustris	Lathyrus davidii	0.0258 ± 0.0086	0.2304 ± 0.0529
Lathyrus palustris	Lathyrus graminifolius	0.0028 ± 0.0028	0.0643 ± 0.0246
Lathyrus palustris	Lathyrus inconspicuus	0.0142 ± 0.0064	0.1498 ± 0.0404
Lathyrus palustris	Lathyrus japonicus	0.0028 ± 0.0028	0.0183 ± 0.0130
Lathyrus palustris	Lathyrus littoralis	0.0028 ± 0.0028	0.0183 ± 0.0130
Lathyrus palustris	Lathyrus ochroleucus	0	0.0091 ± 0.0092
Lathyrus palustris	Lathyrus odoratus	0.0270 ± 0.0088	0.1142 ± 0.0346
Lathyrus pubescens	Astragalus bhotanensis	0.0947 ± 0.0171	0.3119 ± 0.0672
Lathyrus pubescens	Astragalus gummifer	0.0877 ± 0.0163	0.3204 ± 0.0688
Lathyrus pubescens	Astragalus mongholicus	0.0877 ± 0.0163	0.3204 ± 0.0688
Lathyrus pubescens	Astragalus nakaianus	0.0877 ± 0.0163	0.3204 ± 0.0688
Lathyrus pubescens	Caragana kozlowii	0.0880 ± 0.0163	0.2470 ± 0.0572
Lathyrus pubescens	Caragana korshinskii	0.0909 ± 0.0166	0.2630 ± 0.0602
Lathyrus pubescens	Caragana microphylla	0.0909 ± 0.0166	0.2630 ± 0.0602
Lathyrus pubescens	Caragana rosea	0.0881 ± 0.0164	0.2598 ± 0.0593
Lathyrus pubescens	Carmichaelia australis	0.0852 ± 0.0161	0.3092 ± 0.0654
Lathyrus pubescens	Cicer arietinum	0.0895 ± 0.0165	0.4205 ± 0.0845
Lathyrus pubescens	Glycyrrhiza glabra	0.1079 ± 0.0184	0.3690 ± 0.0766
Lathyrus pubescens	Glycyrrhiza inflata	0.1079 ± 0.0184	0.3690 ± 0.0766
Lathyrus pubescens	Glycyrrhiza lepidota	0.1079 ± 0.0184	0.3690 ± 0.0766
Lathyrus pubescens	Glycyrrhiza aspera	0.1079 ± 0.0184	0.3690 ± 0.0766
Lathyrus pubescens	Glycyrrhiza uralensis	0.1079 ± 0.0184	0.3690 ± 0.0766
Lathyrus pubescens	Hedysarum semenovii	0.1070 ± 0.0183	0.3660 ± 0.0784
Lathyrus pubescens	Hedysarum taipeicum	0.1243 ± 0.0199	0.3795 ± 0.0767
Lathyrus pubescens	Lathyrus clymeum	0.0697 ± 0.0145	0.1647 ± 0.0431
Lathyrus pubescens	Lathyrus davidii	0.0511 ± 0.0123	0.4429 ± 0.0887
Lathyrus pubescens	Lathyrus graminifolius	0.0333 ± 0.0099	0.1951 ± 0.0466
Lathyrus pubescens	Lathyrus inconspicuus	0.0391 ± 0.0107	0.2512 ± 0.0565
Lathyrus pubescens	Lathyrus japonicus	0.0330 ± 0.0098	0.1930 ± 0.0482
Lathyrus pubescens	Lathyrus littoralis	0.0330 ± 0.0098	0.1912 ± 0.0474
Lathyrus pubescens	Lathyrus ochroleucus	0.0300 ± 0.0093	0.1811 ± 0.0461
Lathyrus pubescens	Lathyrus odoratus	0.0402 ± 0.0108	0.1764 ± 0.0453
Lathyrus pubescens	Lathyrus palustris	0.0300 ± 0.0093	0.1919 ± 0.0475
Lathyrus sativus	Astragalus bhotanensis	0.0893 ± 0.0166	0.2664 ± 0.0565
Lathyrus sativus	Astragalus gummifer	0.0824 ± 0.0158	0.2478 ± 0.0545
Lathyrus sativus	Astragalus mongholicus	0.0824 ± 0.0158	0.2478 ± 0.0545
Lathyrus sativus	Astragalus nakaianus	0.0824 ± 0.0158	0.2478 ± 0.0545
Lathyrus sativus	Caragana kozlowii	0.0764 ± 0.0152	0.2720 ± 0.0578
Lathyrus sativus	Caragana korshinskii	0.0794 ± 0.0155	0.2738 ± 0.0583
Lathyrus sativus	Caragana microphylla	0.0794 ± 0.0155	0.2738 ± 0.0583
Lathyrus sativus	Caragana rosea	0.0765 ± 0.0152	0.2576 ± 0.0556
Lathyrus sativus	Carmichaelia australis	0.0798 ± 0.0156	0.2679 ± 0.0568
Lathyrus sativus	Cicer arietinum	0.0737 ± 0.0149	0.3252 ± 0.0653
Lathyrus sativus	Glycyrrhiza glabra	0.0977 ± 0.0174	0.2951 ± 0.0601
Lathyrus sativus	Glycyrrhiza inflata	0.0977 ± 0.0174	0.2951 ± 0.0601
Lathyrus sativus	Glycyrrhiza lepidota	0.0977 ± 0.0174	0.2951 ± 0.0601
Lathyrus sativus	Glycyrrhiza aspera	0.0977 ± 0.0174	0.2951 ± 0.0601
Lathyrus sativus	Glycyrrhiza uralensis	0.0977 ± 0.0174	0.2951 ± 0.0601
Lathyrus sativus	Hedysarum semenovii	0.1023 ± 0.0179	0.3491 ± 0.0693
Lathyrus sativus	Hedysarum taipeicum	0.1109 ± 0.0188	0.3222 ± 0.0648
Lathyrus sativus	Lathyrus clymeum	0.0528 ± 0.0126	0.1346 ± 0.0373
Lathyrus sativus	Lathyrus davidii	0.0545 ± 0.0128	0.3021 ± 0.0615
Lathyrus sativus	Lathyrus graminifolius	0.0350 ± 0.0102	0.1513 ± 0.0390
Lathyrus sativus	Lathyrus inconspicuus	0.0230 ± 0.0082	0.2347 ± 0.0518
Lathyrus sativus	Lathyrus japonicus	0.0347 ± 0.0101	0.1248 ± 0.0356
Lathyrus sativus	Lathyrus littoralis	0.0347 ± 0.0101	0.1242 ± 0.0353
Lathyrus sativus	Lathyrus ochroleucus	0.0317 ± 0.0096	0.1353 ± 0.0372
Lathyrus sativus	Lathyrus odoratus	0.0142 ± 0.0064	0.1360 ± 0.0373
Lathyrus sativus	Lathyrus palustris	0.0317 ± 0.0096	0.1457 ± 0.0388
Lathyrus sativus	Lathyrus pubescens	0.0378 ± 0.0105	0.2592 ± 0.0553
Lathyrus tingitanus	Astragalus bhotanensis	0.0818 ± 0.0157	0.1802 ± 0.0456
Lathyrus tingitanus	Astragalus gummifer	0.0751 ± 0.0149	0.1851 ± 0.0468
Lathyrus tingitanus	Astragalus mongholicus	0.0751 ± 0.0149	0.1851 ± 0.0468
Lathyrus tingitanus	Astragalus nakaianus	0.0751 ± 0.0149	0.1851 ± 0.0468
Lathyrus tingitanus	Caragana kozlowii	0.0692 ± 0.0143	0.1856 ± 0.0475
Lathyrus tingitanus	Caragana korshinskii	0.0721 ± 0.0146	0.1868 ± 0.0479
Lathyrus tingitanus	Caragana microphylla	0.0721 ± 0.0146	0.1868 ± 0.0479
Lathyrus tingitanus	Caragana rosea	0.0693 ± 0.0143	0.1845 ± 0.0472
Lathyrus tingitanus	Carmichaelia australis	0.0786 ± 0.0154	0.2184 ± 0.0514
Lathyrus tingitanus	Cicer arietinum	0.0631 ± 0.0136	0.2346 ± 0.0539
Lathyrus tingitanus	Glycyrrhiza glabra	0.0822 ± 0.0158	0.2016 ± 0.0485
Lathyrus tingitanus	Glycyrrhiza inflata	0.0822 ± 0.0158	0.2016 ± 0.0485
Lathyrus tingitanus	Glycyrrhiza lepidota	0.0822 ± 0.0158	0.2016 ± 0.0485
Lathyrus tingitanus	Glycyrrhiza aspera	0.0822 ± 0.0158	0.2016 ± 0.0485
Lathyrus tingitanus	Glycyrrhiza uralensis	0.0822 ± 0.0158	0.2016 ± 0.0485
Lathyrus tingitanus	Hedysarum semenovii	0.1083 ± 0.0183	0.2728 ± 0.0628
Lathyrus tingitanus	Hedysarum taipeicum	0.1255 ± 0.0200	0.3036 ± 0.0653
Lathyrus tingitanus	Lathyrus clymeum	0.0401 ± 0.0108	0.0375 ± 0.0189
Lathyrus tingitanus	Lathyrus davidii	0.0538 ± 0.0126	0.2937 ± 0.0628
Lathyrus tingitanus	Lathyrus graminifolius	0.0345 ± 0.0100	0.1264 ± 0.0360
Lathyrus tingitanus	Lathyrus inconspicuus	0.0343 ± 0.0100	0.1637 ± 0.0428
Lathyrus tingitanus	Lathyrus japonicus	0.0342 ± 0.0099	0.0777 ± 0.0279
Lathyrus tingitanus	Lathyrus littoralis	0.0342 ± 0.0099	0.0774 ± 0.0278
Lathyrus tingitanus	Lathyrus ochroleucus	0.0313 ± 0.0095	0.0676 ± 0.0259
Lathyrus tingitanus	Lathyrus odoratus	0.0429 ± 0.0112	0.0788 ± 0.0283
Lathyrus tingitanus	Lathyrus palustris	0.0313 ± 0.0095	0.0776 ± 0.0278
Lathyrus tingitanus	Lathyrus pubescens	0.0565 ± 0.0129	0.1495 ± 0.0417
Lathyrus tingitanus	Lathyrus sativus	0.0419 ± 0.0111	0.1112 ± 0.0337
Lathyrus venosus	Astragalus bhotanensis	0.0761 ± 0.0151	0.2272 ± 0.0530
Lathyrus venosus	Astragalus gummifer	0.0694 ± 0.0144	0.2331 ± 0.0542
Lathyrus venosus	Astragalus mongholicus	0.0694 ± 0.0144	0.2331 ± 0.0542
Lathyrus venosus	Astragalus nakaianus	0.0694 ± 0.0144	0.2331 ± 0.0542
Lathyrus venosus	Caragana kozlowii	0.0635 ± 0.0137	0.2349 ± 0.0558
Lathyrus venosus	Caragana korshinskii	0.0665 ± 0.0140	0.2362 ± 0.0562
Lathyrus venosus	Caragana microphylla	0.0665 ± 0.0140	0.2362 ± 0.0562
Lathyrus venosus	Caragana rosea	0.0636 ± 0.0137	0.2334 ± 0.0554
Lathyrus venosus	Carmichaelia australis	0.0729 ± 0.0148	0.2673 ± 0.0590
Lathyrus venosus	Cicer arietinum	0.0635 ± 0.0137	0.2700 ± 0.0590
Lathyrus venosus	Glycyrrhiza glabra	0.0826 ± 0.0159	0.2360 ± 0.0538
Lathyrus venosus	Glycyrrhiza inflata	0.0826 ± 0.0159	0.2360 ± 0.0538
Lathyrus venosus	Glycyrrhiza lepidota	0.0826 ± 0.0159	0.2360 ± 0.0538
Lathyrus venosus	Glycyrrhiza aspera	0.0826 ± 0.0159	0.2360 ± 0.0538
Lathyrus venosus	Glycyrrhiza uralensis	0.0826 ± 0.0159	0.2360 ± 0.0538
Lathyrus venosus	Hedysarum semenovii	0.0976 ± 0.0174	0.3000 ± 0.0655
Lathyrus venosus	Hedysarum taipeicum	0.1080 ± 0.0184	0.3208 ± 0.0677
Lathyrus venosus	Lathyrus clymeum	0.0463 ± 0.0117	0.0954 ± 0.0307
Lathyrus venosus	Lathyrus davidii	0.0287 ± 0.0091	0.2183 ± 0.0512
Lathyrus venosus	Lathyrus graminifolius	0.0057 ± 0.0040	0.0452 ± 0.0204
Lathyrus venosus	Lathyrus inconspicuus	0.0170 ± 0.0070	0.1503 ± 0.0407
Lathyrus venosus	Lathyrus japonicus	0.0056 ± 0.0040	0.0183 ± 0.0130
Lathyrus venosus	Lathyrus littoralis	0.0056 ± 0.0040	0.0183 ± 0.0130
Lathyrus venosus	Lathyrus ochroleucus	0.0028 ± 0.0028	0.0091 ± 0.0091
Lathyrus venosus	Lathyrus odoratus	0.0299 ± 0.0093	0.1257 ± 0.0369
Lathyrus venosus	Lathyrus palustris	0.0028 ± 0.0028	0.0183 ± 0.0130
Lathyrus venosus	Lathyrus pubescens	0.0330 ± 0.0098	0.1681 ± 0.0437
Lathyrus venosus	Lathyrus sativus	0.0347 ± 0.0101	0.1451 ± 0.0386
Lathyrus venosus	Lathyrus tingitanus	0.0342 ± 0.0099	0.0776 ± 0.0279
Lens culinaris	Astragalus bhotanensis	0.0971 ± 0.0172	0.1989 ± 0.0500
Lens culinaris	Astragalus gummifer	0.0964 ± 0.0171	0.1790 ± 0.0475
Lens culinaris	Astragalus mongholicus	0.0964 ± 0.0171	0.1790 ± 0.0475
Lens culinaris	Astragalus nakaianus	0.0964 ± 0.0171	0.1790 ± 0.0475
Lens culinaris	Caragana kozlowii	0.0966 ± 0.0171	0.1922 ± 0.0502
Lens culinaris	Caragana korshinskii	0.0995 ± 0.0174	0.1936 ± 0.0506
Lens culinaris	Caragana microphylla	0.0995 ± 0.0174	0.1936 ± 0.0506
Lens culinaris	Caragana rosea	0.0967 ± 0.0171	0.1911 ± 0.0499
Lens culinaris	Carmichaelia australis	0.0996 ± 0.0174	0.2162 ± 0.0531
Lens culinaris	Cicer arietinum	0.0934 ± 0.0168	0.2022 ± 0.0503
Lens culinaris	Glycyrrhiza glabra	0.1134 ± 0.0188	0.1832 ± 0.0471
Lens culinaris	Glycyrrhiza inflata	0.1134 ± 0.0188	0.1832 ± 0.0471
Lens culinaris	Glycyrrhiza lepidota	0.1134 ± 0.0188	0.1832 ± 0.0471
Lens culinaris	Glycyrrhiza aspera	0.1134 ± 0.0188	0.1832 ± 0.0471
Lens culinaris	Glycyrrhiza uralensis	0.1134 ± 0.0188	0.1832 ± 0.0471
Lens culinaris	Hedysarum semenovii	0.1207 ± 0.0194	0.3263 ± 0.0729
Lens culinaris	Hedysarum taipeicum	0.1621 ± 0.0230	0.3266 ± 0.0704
Lens culinaris	Lathyrus clymeum	0.1149 ± 0.0189	0.1062 ± 0.0336
Lens culinaris	Lathyrus davidii	0.1133 ± 0.0188	0.4443 ± 0.0885
Lens culinaris	Lathyrus graminifolius	0.1040 ± 0.0180	0.2408 ± 0.0549
Lens culinaris	Lathyrus inconspicuus	0.1001 ± 0.0175	0.2609 ± 0.0585
Lens culinaris	Lathyrus japonicus	0.1029 ± 0.0178	0.1989 ± 0.0495
Lens culinaris	Lathyrus littoralis	0.1029 ± 0.0178	0.1973 ± 0.0488
Lens culinaris	Lathyrus ochroleucus	0.1028 ± 0.0178	0.1863 ± 0.0474
Lens culinaris	Lathyrus odoratus	0.1056 ± 0.0180	0.1886 ± 0.0480
Lens culinaris	Lathyrus palustris	0.1029 ± 0.0178	0.1977 ± 0.0489
Lens culinaris	Lathyrus pubescens	0.1149 ± 0.0189	0.2828 ± 0.0630
Lens culinaris	Lathyrus sativus	0.0932 ± 0.0169	0.2056 ± 0.0486
Lens culinaris	Lathyrus tingitanus	0.1135 ± 0.0187	0.1337 ± 0.0387
Lens culinaris	Lathyrus venosus	0.1061 ± 0.0181	0.1982 ± 0.0493
Oxytropis bicolor	Astragalus bhotanensis	0.0112 ± 0.0056	0.0588 ± 0.0242
Oxytropis bicolor	Astragalus gummifer	0.0055 ± 0.0039	0.0835 ± 0.0307
Oxytropis bicolor	Astragalus mongholicus	0.0055 ± 0.0039	0.0835 ± 0.0307
Oxytropis bicolor	Astragalus nakaianus	0.0055 ± 0.0039	0.0835 ± 0.0307
Oxytropis bicolor	Caragana kozlowii	0.0139 ± 0.0062	0.1268 ± 0.0381
Oxytropis bicolor	Caragana korshinskii	0.0167 ± 0.0068	0.1275 ± 0.0383
Oxytropis bicolor	Caragana microphylla	0.0167 ± 0.0068	0.1275 ± 0.0383
Oxytropis bicolor	Caragana rosea	0.0139 ± 0.0062	0.1261 ± 0.0379
Oxytropis bicolor	Carmichaelia australis	0.0083 ± 0.0048	0.1238 ± 0.0368
Oxytropis bicolor	Cicer arietinum	0.0223 ± 0.0079	0.2827 ± 0.0633
Oxytropis bicolor	Glycyrrhiza glabra	0.0254 ± 0.0085	0.1698 ± 0.0450
Oxytropis bicolor	Glycyrrhiza inflata	0.0254 ± 0.0085	0.1698 ± 0.0450
Oxytropis bicolor	Glycyrrhiza lepidota	0.0254 ± 0.0085	0.1698 ± 0.0450
Oxytropis bicolor	Glycyrrhiza aspera	0.0254 ± 0.0085	0.1698 ± 0.0450
Oxytropis bicolor	Glycyrrhiza uralensis	0.0254 ± 0.0085	0.1698 ± 0.0450
Oxytropis bicolor	Hedysarum semenovii	0.0681 ± 0.0142	0.2148 ± 0.0523
Oxytropis bicolor	Hedysarum taipeicum	0.1035 ± 0.0179	0.2720 ± 0.0599
Oxytropis bicolor	Lathyrus clymeum	0.0762 ± 0.0152	0.2128 ± 0.0505
Oxytropis bicolor	Lathyrus davidii	0.0954 ± 0.0172	0.4461 ± 0.0887
Oxytropis bicolor	Lathyrus graminifolius	0.0768 ± 0.0153	0.2853 ± 0.0612
Oxytropis bicolor	Lathyrus inconspicuus	0.0763 ± 0.0152	0.3375 ± 0.0705
Oxytropis bicolor	Lathyrus japonicus	0.0729 ± 0.0148	0.2707 ± 0.0607
Oxytropis bicolor	Lathyrus littoralis	0.0730 ± 0.0148	0.2683 ± 0.0596
Oxytropis bicolor	Lathyrus ochroleucus	0.0729 ± 0.0148	0.2572 ± 0.0584
Oxytropis bicolor	Lathyrus odoratus	0.0833 ± 0.0159	0.2377 ± 0.0546
Oxytropis bicolor	Lathyrus palustris	0.0729 ± 0.0148	0.2441 ± 0.0566
Oxytropis bicolor	Lathyrus pubescens	0.0946 ± 0.0170	0.3293 ± 0.0705
Oxytropis bicolor	Lathyrus sativus	0.0830 ± 0.0159	0.2938 ± 0.0604
Oxytropis bicolor	Lathyrus tingitanus	0.0756 ± 0.0150	0.2197 ± 0.0523
Oxytropis bicolor	Lathyrus venosus	0.0699 ± 0.0144	0.2703 ± 0.0606
Oxytropis bicolor	Lens culinaris	0.0971 ± 0.0172	0.2133 ± 0.0526
Pisum abyssinicum	Astragalus bhotanensis	0.0761 ± 0.0151	0.1649 ± 0.0427
Pisum abyssinicum	Astragalus gummifer	0.0694 ± 0.0143	0.1693 ± 0.0438
Pisum abyssinicum	Astragalus mongholicus	0.0694 ± 0.0143	0.1693 ± 0.0438
Pisum abyssinicum	Astragalus nakaianus	0.0694 ± 0.0143	0.1693 ± 0.0438
Pisum abyssinicum	Caragana kozlowii	0.0635 ± 0.0137	0.1694 ± 0.0443
Pisum abyssinicum	Caragana korshinskii	0.0664 ± 0.0140	0.1705 ± 0.0446
Pisum abyssinicum	Caragana microphylla	0.0664 ± 0.0140	0.1705 ± 0.0446
Pisum abyssinicum	Caragana rosea	0.0636 ± 0.0137	0.1686 ± 0.0441
Pisum abyssinicum	Carmichaelia australis	0.0729 ± 0.0148	0.2015 ± 0.0483
Pisum abyssinicum	Cicer arietinum	0.0634 ± 0.0137	0.1927 ± 0.0473
Pisum abyssinicum	Glycyrrhiza glabra	0.0826 ± 0.0158	0.1632 ± 0.0424
Pisum abyssinicum	Glycyrrhiza inflata	0.0826 ± 0.0158	0.1632 ± 0.0424
Pisum abyssinicum	Glycyrrhiza lepidota	0.0826 ± 0.0158	0.1632 ± 0.0424
Pisum abyssinicum	Glycyrrhiza aspera	0.0826 ± 0.0158	0.1632 ± 0.0424
Pisum abyssinicum	Glycyrrhiza uralensis	0.0826 ± 0.0158	0.1632 ± 0.0424
Pisum abyssinicum	Hedysarum semenovii	0.1014 ± 0.0177	0.2855 ± 0.0643
Pisum abyssinicum	Hedysarum taipeicum	0.1218 ± 0.0197	0.3160 ± 0.0667
Pisum abyssinicum	Lathyrus clymeum	0.0345 ± 0.0100	0.0274 ± 0.0159
Pisum abyssinicum	Lathyrus davidii	0.0465 ± 0.0117	0.3201 ± 0.0654
Pisum abyssinicum	Lathyrus graminifolius	0.0288 ± 0.0091	0.1561 ± 0.0403
Pisum abyssinicum	Lathyrus inconspicuus	0.0286 ± 0.0091	0.1949 ± 0.0470
Pisum abyssinicum	Lathyrus japonicus	0.0256 ± 0.0086	0.1072 ± 0.0331
Pisum abyssinicum	Lathyrus littoralis	0.0256 ± 0.0086	0.1067 ± 0.0329
Pisum abyssinicum	Lathyrus ochroleucus	0.0256 ± 0.0086	0.0969 ± 0.0312
Pisum abyssinicum	Lathyrus odoratus	0.0371 ± 0.0104	0.1085 ± 0.0335
Pisum abyssinicum	Lathyrus palustris	0.0256 ± 0.0086	0.1070 ± 0.0330
Pisum abyssinicum	Lathyrus pubescens	0.0573 ± 0.0131	0.1786 ± 0.0457
Pisum abyssinicum	Lathyrus sativus	0.0346 ± 0.0101	0.1463 ± 0.0391
Pisum abyssinicum	Lathyrus tingitanus	0.0342 ± 0.0099	0.0475 ± 0.0214
Pisum abyssinicum	Lathyrus venosus	0.0285 ± 0.0091	0.1069 ± 0.0330
Pisum abyssinicum	Lens culinaris	0.1018 ± 0.0177	0.0963 ± 0.0319
Pisum abyssinicum	Oxytropis bicolor	0.0699 ± 0.0144	0.2024 ± 0.0490
Pisum sativum	Astragalus bhotanensis	0.0759 ± 0.0151	0.1549 ± 0.0414
Pisum sativum	Astragalus gummifer	0.0692 ± 0.0143	0.1590 ± 0.0424
Pisum sativum	Astragalus mongholicus	0.0692 ± 0.0143	0.1590 ± 0.0424
Pisum sativum	Astragalus nakaianus	0.0692 ± 0.0143	0.1590 ± 0.0424
Pisum sativum	Caragana kozlowii	0.0633 ± 0.0137	0.1594 ± 0.0431
Pisum sativum	Caragana korshinskii	0.0662 ± 0.0140	0.1604 ± 0.0434
Pisum sativum	Caragana microphylla	0.0662 ± 0.0140	0.1604 ± 0.0434
Pisum sativum	Caragana rosea	0.0634 ± 0.0137	0.1586 ± 0.0429
Pisum sativum	Carmichaelia australis	0.0727 ± 0.0147	0.1912 ± 0.0471
Pisum sativum	Cicer arietinum	0.0633 ± 0.0136	0.2068 ± 0.0496
Pisum sativum	Glycyrrhiza glabra	0.0824 ± 0.0158	0.1758 ± 0.0444
Pisum sativum	Glycyrrhiza inflata	0.0824 ± 0.0158	0.1758 ± 0.0444
Pisum sativum	Glycyrrhiza lepidota	0.0824 ± 0.0158	0.1758 ± 0.0444
Pisum sativum	Glycyrrhiza aspera	0.0824 ± 0.0158	0.1758 ± 0.0444
Pisum sativum	Glycyrrhiza uralensis	0.0824 ± 0.0158	0.1758 ± 0.0444
Pisum sativum	Hedysarum semenovii	0.1011 ± 0.0177	0.2756 ± 0.0634
Pisum sativum	Hedysarum taipeicum	0.1214 ± 0.0196	0.3061 ± 0.0659
Pisum sativum	Lathyrus clymeum	0.0344 ± 0.0100	0.0371 ± 0.0187
Pisum sativum	Lathyrus davidii	0.0464 ± 0.0117	0.3098 ± 0.0645
Pisum sativum	Lathyrus graminifolius	0.0287 ± 0.0091	0.1465 ± 0.0391
Pisum sativum	Lathyrus inconspicuus	0.0285 ± 0.0091	0.1851 ± 0.0459
Pisum sativum	Lathyrus japonicus	0.0256 ± 0.0086	0.0976 ± 0.0315
Pisum sativum	Lathyrus littoralis	0.0256 ± 0.0086	0.0971 ± 0.0313
Pisum sativum	Lathyrus ochroleucus	0.0255 ± 0.0085	0.0873 ± 0.0296
Pisum sativum	Lathyrus odoratus	0.0371 ± 0.0103	0.0989 ± 0.0320
Pisum sativum	Lathyrus palustris	0.0255 ± 0.0086	0.0974 ± 0.0314
Pisum sativum	Lathyrus pubescens	0.0572 ± 0.0130	0.1691 ± 0.0446
Pisum sativum	Lathyrus sativus	0.0346 ± 0.0100	0.1365 ± 0.0377
Pisum sativum	Lathyrus tingitanus	0.0341 ± 0.0099	0.0380 ± 0.0191
Pisum sativum	Lathyrus venosus	0.0285 ± 0.0090	0.0974 ± 0.0315
Pisum sativum	Lens culinaris	0.1015 ± 0.0176	0.1081 ± 0.0341
Pisum sativum	Oxytropis bicolor	0.0697 ± 0.0144	0.1923 ± 0.0478
Pisum sativum	Pisum abyssinicum	0	0.0092 ± 0.0092
Tibetia liangshanensis	Astragalus bhotanensis	0.0547 ± 0.0127	0.1451 ± 0.0405
Tibetia liangshanensis	Astragalus gummifer	0.0543 ± 0.0126	0.1733 ± 0.0457
Tibetia liangshanensis	Astragalus mongholicus	0.0543 ± 0.0126	0.1733 ± 0.0457
Tibetia liangshanensis	Astragalus nakaianus	0.0543 ± 0.0126	0.1733 ± 0.0457
Tibetia liangshanensis	Caragana kozlowii	0.0514 ± 0.0122	0.1255 ± 0.0380
Tibetia liangshanensis	Caragana korshinskii	0.0514 ± 0.0122	0.1261 ± 0.0381
Tibetia liangshanensis	Caragana microphylla	0.0514 ± 0.0122	0.1261 ± 0.0381
Tibetia liangshanensis	Caragana rosea	0.0515 ± 0.0123	0.1249 ± 0.0377
Tibetia liangshanensis	Carmichaelia australis	0.0576 ± 0.0130	0.2046 ± 0.0495
Tibetia liangshanensis	Cicer arietinum	0.0455 ± 0.0115	0.2377 ± 0.0565
Tibetia liangshanensis	Glycyrrhiza glabra	0.0579 ± 0.0131	0.1910 ± 0.0480
Tibetia liangshanensis	Glycyrrhiza inflata	0.0579 ± 0.0131	0.1910 ± 0.0480
Tibetia liangshanensis	Glycyrrhiza lepidota	0.0579 ± 0.0131	0.1910 ± 0.0480
Tibetia liangshanensis	Glycyrrhiza aspera	0.0579 ± 0.0131	0.1910 ± 0.0480
Tibetia liangshanensis	Glycyrrhiza uralensis	0.0579 ± 0.0131	0.1910 ± 0.0480
Tibetia liangshanensis	Hedysarum semenovii	0.0994 ± 0.0175	0.2261 ± 0.0544
Tibetia liangshanensis	Hedysarum taipeicum	0.1154 ± 0.0191	0.2748 ± 0.0605
Tibetia liangshanensis	Lathyrus clymeum	0.1002 ± 0.0176	0.2035 ± 0.0487
Tibetia liangshanensis	Lathyrus davidii	0.1185 ± 0.0194	0.5167 ± 0.1025
Tibetia liangshanensis	Lathyrus graminifolius	0.0965 ± 0.0173	0.2954 ± 0.0632
Tibetia liangshanensis	Lathyrus inconspicuus	0.0954 ± 0.0172	0.3496 ± 0.0727
Tibetia liangshanensis	Lathyrus japonicus	0.0919 ± 0.0168	0.2536 ± 0.0578
Tibetia liangshanensis	Lathyrus littoralis	0.0920 ± 0.0168	0.2515 ± 0.0568
Tibetia liangshanensis	Lathyrus ochroleucus	0.0918 ± 0.0168	0.2405 ± 0.0556
Tibetia liangshanensis	Lathyrus odoratus	0.0947 ± 0.0170	0.2546 ± 0.0573
Tibetia liangshanensis	Lathyrus palustris	0.0919 ± 0.0168	0.2279 ± 0.0539
Tibetia liangshanensis	Lathyrus pubescens	0.1127 ± 0.0188	0.3157 ± 0.0677
Tibetia liangshanensis	Lathyrus sativus	0.0977 ± 0.0175	0.2963 ± 0.0606
Tibetia liangshanensis	Lathyrus tingitanus	0.0931 ± 0.0169	0.2093 ± 0.0502
Tibetia liangshanensis	Lathyrus venosus	0.0951 ± 0.0171	0.2533 ± 0.0577
Tibetia liangshanensis	Lens culinaris	0.1085 ± 0.0183	0.2302 ± 0.0553
Tibetia liangshanensis	Oxytropis bicolor	0.0546 ± 0.0127	0.1829 ± 0.0474
Tibetia liangshanensis	Pisum abyssinicum	0.0888 ± 0.0165	0.1873 ± 0.0464
Tibetia liangshanensis	Pisum sativum	0.0886 ± 0.0164	0.1773 ± 0.0452
Trifolium glanduliferum	Astragalus bhotanensis	0.0366 ± 0.0102	0.1879 ± 0.0482
Trifolium glanduliferum	Astragalus gummifer	0.0363 ± 0.0102	0.1927 ± 0.0492
Trifolium glanduliferum	Astragalus mongholicus	0.0363 ± 0.0102	0.1927 ± 0.0492
Trifolium glanduliferum	Astragalus nakaianus	0.0363 ± 0.0102	0.1927 ± 0.0492
Trifolium glanduliferum	Caragana kozlowii	0.0335 ± 0.0097	0.1948 ± 0.0509
Trifolium glanduliferum	Caragana korshinskii	0.0335 ± 0.0097	0.1964 ± 0.0514
Trifolium glanduliferum	Caragana microphylla	0.0335 ± 0.0097	0.1964 ± 0.0514
Trifolium glanduliferum	Caragana rosea	0.0336 ± 0.0097	0.1938 ± 0.0506
Trifolium glanduliferum	Carmichaelia australis	0.0394 ± 0.0106	0.2542 ± 0.0580
Trifolium glanduliferum	Cicer arietinum	0.0363 ± 0.0101	0.2327 ± 0.0557
Trifolium glanduliferum	Glycyrrhiza glabra	0.0425 ± 0.0111	0.2122 ± 0.0524
Trifolium glanduliferum	Glycyrrhiza inflata	0.0425 ± 0.0111	0.2122 ± 0.0524
Trifolium glanduliferum	Glycyrrhiza lepidota	0.0425 ± 0.0111	0.2122 ± 0.0524
Trifolium glanduliferum	Glycyrrhiza aspera	0.0425 ± 0.0111	0.2122 ± 0.0524
Trifolium glanduliferum	Glycyrrhiza uralensis	0.0425 ± 0.0111	0.2122 ± 0.0524
Trifolium glanduliferum	Hedysarum semenovii	0.0768 ± 0.0152	0.3438 ± 0.0768
Trifolium glanduliferum	Hedysarum taipeicum	0.1109 ± 0.0185	0.3846 ± 0.0810
Trifolium glanduliferum	Lathyrus clymeum	0.0849 ± 0.0160	0.1122 ± 0.0350
Trifolium glanduliferum	Lathyrus davidii	0.0995 ± 0.0175	0.4374 ± 0.0894
Trifolium glanduliferum	Lathyrus graminifolius	0.0856 ± 0.0161	0.2266 ± 0.0532
Trifolium glanduliferum	Lathyrus inconspicuus	0.0850 ± 0.0160	0.2320 ± 0.0542
Trifolium glanduliferum	Lathyrus japonicus	0.0816 ± 0.0157	0.1849 ± 0.0477
Trifolium glanduliferum	Lathyrus littoralis	0.0817 ± 0.0157	0.1832 ± 0.0469
Trifolium glanduliferum	Lathyrus ochroleucus	0.0815 ± 0.0156	0.1725 ± 0.0455
Trifolium glanduliferum	Lathyrus odoratus	0.0905 ± 0.0165	0.1987 ± 0.0495
Trifolium glanduliferum	Lathyrus palustris	0.0816 ± 0.0157	0.1837 ± 0.0470
Trifolium glanduliferum	Lathyrus pubescens	0.1027 ± 0.0178	0.2848 ± 0.0650
Trifolium glanduliferum	Lathyrus sativus	0.0933 ± 0.0169	0.2176 ± 0.0503
Trifolium glanduliferum	Lathyrus tingitanus	0.0781 ± 0.0153	0.1261 ± 0.0375
Trifolium glanduliferum	Lathyrus venosus	0.0786 ± 0.0153	0.1843 ± 0.0475
Trifolium glanduliferum	Lens culinaris	0.1056 ± 0.0179	0.1177 ± 0.0370
Trifolium glanduliferum	Oxytropis bicolor	0.0423 ± 0.0110	0.1885 ± 0.0483
Trifolium glanduliferum	Pisum abyssinicum	0.0800 ± 0.0155	0.0968 ± 0.0323
Trifolium glanduliferum	Pisum sativum	0.0798 ± 0.0154	0.0972 ± 0.0323
Trifolium glanduliferum	Tibetia liangshanensis	0.0693 ± 0.0143	0.2126 ± 0.0527
Trifolium strictum	Astragalus bhotanensis	0.0310 ± 0.0094	0.1848 ± 0.0473
Trifolium strictum	Astragalus gummifer	0.0307 ± 0.0093	0.1897 ± 0.0484
Trifolium strictum	Astragalus mongholicus	0.0307 ± 0.0093	0.1897 ± 0.0484
Trifolium strictum	Astragalus nakaianus	0.0307 ± 0.0093	0.1897 ± 0.0484
Trifolium strictum	Caragana kozlowii	0.0279 ± 0.0089	0.1916 ± 0.0500
Trifolium strictum	Caragana korshinskii	0.0251 ± 0.0084	0.1929 ± 0.0504
Trifolium strictum	Caragana microphylla	0.0251 ± 0.0084	0.1929 ± 0.0504
Trifolium strictum	Caragana rosea	0.0280 ± 0.0089	0.1905 ± 0.0496
Trifolium strictum	Carmichaelia australis	0.0338 ± 0.0098	0.2499 ± 0.0570
Trifolium strictum	Cicer arietinum	0.0308 ± 0.0093	0.2285 ± 0.0546
Trifolium strictum	Glycyrrhiza glabra	0.0369 ± 0.0103	0.2088 ± 0.0515
Trifolium strictum	Glycyrrhiza inflata	0.0369 ± 0.0103	0.2088 ± 0.0515
Trifolium strictum	Glycyrrhiza lepidota	0.0369 ± 0.0103	0.2088 ± 0.0515
Trifolium strictum	Glycyrrhiza aspera	0.0369 ± 0.0103	0.2088 ± 0.0515
Trifolium strictum	Glycyrrhiza uralensis	0.0369 ± 0.0103	0.2088 ± 0.0515
Trifolium strictum	Hedysarum semenovii	0.0710 ± 0.0145	0.3385 ± 0.0753
Trifolium strictum	Hedysarum taipeicum	0.1017 ± 0.0177	0.3788 ± 0.0795
Trifolium strictum	Lathyrus clymeum	0.0791 ± 0.0154	0.1105 ± 0.0344
Trifolium strictum	Lathyrus davidii	0.0936 ± 0.0170	0.4488 ± 0.0914
Trifolium strictum	Lathyrus graminifolius	0.0797 ± 0.0156	0.2103 ± 0.0501
Trifolium strictum	Lathyrus inconspicuus	0.0791 ± 0.0155	0.2284 ± 0.0533
Trifolium strictum	Lathyrus japonicus	0.0758 ± 0.0151	0.1820 ± 0.0469
Trifolium strictum	Lathyrus littoralis	0.0758 ± 0.0151	0.1804 ± 0.0461
Trifolium strictum	Lathyrus ochroleucus	0.0757 ± 0.0151	0.1699 ± 0.0448
Trifolium strictum	Lathyrus odoratus	0.0847 ± 0.0160	0.1957 ± 0.0488
Trifolium strictum	Lathyrus palustris	0.0758 ± 0.0151	0.1810 ± 0.0463
Trifolium strictum	Lathyrus pubescens	0.0967 ± 0.0172	0.2802 ± 0.0637
Trifolium strictum	Lathyrus sativus	0.0874 ± 0.0164	0.2142 ± 0.0495
Trifolium strictum	Lathyrus tingitanus	0.0724 ± 0.0147	0.1242 ± 0.0369
Trifolium strictum	Lathyrus venosus	0.0728 ± 0.0148	0.1816 ± 0.0468
Trifolium strictum	Lens culinaris	0.0998 ± 0.0174	0.1278 ± 0.0386
Trifolium strictum	Oxytropis bicolor	0.0367 ± 0.0102	0.1987 ± 0.0498
Trifolium strictum	Pisum abyssinicum	0.0727 ± 0.0147	0.1006 ± 0.0327
Trifolium strictum	Pisum sativum	0.0725 ± 0.0147	0.1010 ± 0.0327
Trifolium strictum	Tibetia liangshanensis	0.0665 ± 0.0140	0.2096 ± 0.0518
Trifolium strictum	Trifolium glanduliferum	0.0082 ± 0.0048	0.0403 ± 0.0203
Vavilovia formosa	Astragalus bhotanensis	0.0636 ± 0.0137	0.1913 ± 0.0473
Vavilovia formosa	Astragalus gummifer	0.0572 ± 0.0129	0.1964 ± 0.0484
Vavilovia formosa	Astragalus mongholicus	0.0572 ± 0.0129	0.1964 ± 0.0484
Vavilovia formosa	Astragalus nakaianus	0.0572 ± 0.0129	0.1964 ± 0.0484
Vavilovia formosa	Caragana kozlowii	0.0573 ± 0.0129	0.1972 ± 0.0494
Vavilovia formosa	Caragana korshinskii	0.0602 ± 0.0133	0.1984 ± 0.0497
Vavilovia formosa	Caragana microphylla	0.0602 ± 0.0133	0.1984 ± 0.0497
Vavilovia formosa	Caragana rosea	0.0574 ± 0.0130	0.1961 ± 0.0491
Vavilovia formosa	Carmichaelia australis	0.0605 ± 0.0134	0.2297 ± 0.0530
Vavilovia formosa	Cicer arietinum	0.0602 ± 0.0133	0.2209 ± 0.0520
Vavilovia formosa	Glycyrrhiza glabra	0.0761 ± 0.0151	0.1895 ± 0.0470
Vavilovia formosa	Glycyrrhiza inflata	0.0761 ± 0.0151	0.1895 ± 0.0470
Vavilovia formosa	Glycyrrhiza lepidota	0.0761 ± 0.0151	0.1895 ± 0.0470
Vavilovia formosa	Glycyrrhiza aspera	0.0761 ± 0.0151	0.1895 ± 0.0470
Vavilovia formosa	Glycyrrhiza uralensis	0.0761 ± 0.0151	0.1895 ± 0.0470
Vavilovia formosa	Hedysarum semenovii	0.0915 ± 0.0167	0.3389 ± 0.0750
Vavilovia formosa	Hedysarum taipeicum	0.1180 ± 0.0193	0.3541 ± 0.0741
Vavilovia formosa	Lathyrus clymeum	0.0314 ± 0.0095	0.0469 ± 0.0212
Vavilovia formosa	Lathyrus davidii	0.0434 ± 0.0113	0.3387 ± 0.0688
Vavilovia formosa	Lathyrus graminifolius	0.0258 ± 0.0086	0.1923 ± 0.0463
Vavilovia formosa	Lathyrus inconspicuus	0.0199 ± 0.0075	0.2353 ± 0.0539
Vavilovia formosa	Lathyrus japonicus	0.0227 ± 0.0080	0.1416 ± 0.0393
Vavilovia formosa	Lathyrus littoralis	0.0227 ± 0.0080	0.1406 ± 0.0388
Vavilovia formosa	Lathyrus ochroleucus	0.0226 ± 0.0080	0.1306 ± 0.0374
Vavilovia formosa	Lathyrus odoratus	0.0341 ± 0.0099	0.1436 ± 0.0399
Vavilovia formosa	Lathyrus palustris	0.0226 ± 0.0080	0.1411 ± 0.0390
Vavilovia formosa	Lathyrus pubescens	0.0481 ± 0.0119	0.2197 ± 0.0533
Vavilovia formosa	Lathyrus sativus	0.0316 ± 0.0096	0.1800 ± 0.0440
Vavilovia formosa	Lathyrus tingitanus	0.0312 ± 0.0094	0.0785 ± 0.0282
Vavilovia formosa	Lathyrus venosus	0.0255 ± 0.0086	0.1413 ± 0.0392
Vavilovia formosa	Lens culinaris	0.0921 ± 0.0167	0.0973 ± 0.0322
Vavilovia formosa	Oxytropis bicolor	0.0576 ± 0.0130	0.2048 ± 0.0496
Vavilovia formosa	Pisum abyssinicum	0.0198 ± 0.0075	0.0280 ± 0.0162
Vavilovia formosa	Pisum sativum	0.0197 ± 0.0075	0.0380 ± 0.0193
Vavilovia formosa	Tibetia liangshanensis	0.0792 ± 0.0155	0.2152 ± 0.0513
Vavilovia formosa	Trifolium glanduliferum	0.0752 ± 0.0150	0.1148 ± 0.0358
Vavilovia formosa	Trifolium strictum	0.0694 ± 0.0144	0.1246 ± 0.0374
Vicia sativa	Astragalus bhotanensis	0.1315 ± 0.0206	0.3395 ± 0.0680
Vicia sativa	Astragalus gummifer	0.1239 ± 0.0198	0.3645 ± 0.0723
Vicia sativa	Astragalus mongholicus	0.1239 ± 0.0198	0.3645 ± 0.0723
Vicia sativa	Astragalus nakaianus	0.1239 ± 0.0198	0.3645 ± 0.0723
Vicia sativa	Caragana kozlowii	0.1176 ± 0.0193	0.3616 ± 0.0721
Vicia sativa	Caragana korshinskii	0.1175 ± 0.0193	0.3634 ± 0.0725
Vicia sativa	Caragana microphylla	0.1175 ± 0.0193	0.3634 ± 0.0725
Vicia sativa	Caragana rosea	0.1178 ± 0.0193	0.3593 ± 0.0715
Vicia sativa	Carmichaelia australis	0.1280 ± 0.0203	0.3574 ± 0.0711
Vicia sativa	Cicer arietinum	0.1031 ± 0.0179	0.3377 ± 0.0681
Vicia sativa	Glycyrrhiza glabra	0.1270 ± 0.0202	0.3115 ± 0.0630
Vicia sativa	Glycyrrhiza inflata	0.1270 ± 0.0202	0.3115 ± 0.0630
Vicia sativa	Glycyrrhiza lepidota	0.1270 ± 0.0202	0.3115 ± 0.0630
Vicia sativa	Glycyrrhiza aspera	0.1270 ± 0.0202	0.3115 ± 0.0630
Vicia sativa	Glycyrrhiza uralensis	0.1270 ± 0.0202	0.3115 ± 0.0630
Vicia sativa	Hedysarum semenovii	0.1430 ± 0.0216	0.4144 ± 0.0809
Vicia sativa	Hedysarum taipeicum	0.1445 ± 0.0218	0.4151 ± 0.0791
Vicia sativa	Lathyrus clymeum	0.1463 ± 0.0220	0.2722 ± 0.0566
Vicia sativa	Lathyrus davidii	0.1564 ± 0.0229	0.4471 ± 0.0826
Vicia sativa	Lathyrus graminifolius	0.1333 ± 0.0209	0.3476 ± 0.0669
Vicia sativa	Lathyrus inconspicuus	0.1325 ± 0.0208	0.3172 ± 0.0645
Vicia sativa	Lathyrus japonicus	0.1287 ± 0.0204	0.3167 ± 0.0634
Vicia sativa	Lathyrus littoralis	0.1288 ± 0.0204	0.3160 ± 0.0631
Vicia sativa	Lathyrus ochroleucus	0.1286 ± 0.0203	0.3040 ± 0.0616
Vicia sativa	Lathyrus odoratus	0.1366 ± 0.0210	0.3719 ± 0.0715
Vicia sativa	Lathyrus palustris	0.1287 ± 0.0204	0.2902 ± 0.0597
Vicia sativa	Lathyrus pubescens	0.1530 ± 0.0225	0.5077 ± 0.0947
Vicia sativa	Lathyrus sativus	0.1351 ± 0.0210	0.3385 ± 0.0652
Vicia sativa	Lathyrus tingitanus	0.1316 ± 0.0206	0.3071 ± 0.0622
Vicia sativa	Lathyrus venosus	0.1254 ± 0.0201	0.3167 ± 0.0634
Vicia sativa	Lens culinaris	0.1433 ± 0.0216	0.3226 ± 0.0662
Vicia sativa	Oxytropis bicolor	0.1182 ± 0.0194	0.3727 ± 0.0737
Vicia sativa	Pisum abyssinicum	0.1239 ± 0.0199	0.2945 ± 0.0600
Vicia sativa	Pisum sativum	0.1236 ± 0.0199	0.3105 ± 0.0624
Vicia sativa	Tibetia liangshanensis	0.1120 ± 0.0188	0.3822 ± 0.0751
Vicia sativa	Trifolium glanduliferum	0.1136 ± 0.0189	0.3982 ± 0.0776
Vicia sativa	Trifolium strictum	0.1172 ± 0.0192	0.3928 ± 0.0764
Vicia sativa	Vavilovia formosa	0.1285 ± 0.0203	0.3331 ± 0.0660
Vicia sepium	Astragalus bhotanensis	0.1361 ± 0.0210	0.2947 ± 0.0616
Vicia sepium	Astragalus gummifer	0.1285 ± 0.0203	0.3175 ± 0.0655
Vicia sepium	Astragalus mongholicus	0.1285 ± 0.0203	0.3175 ± 0.0655
Vicia sepium	Astragalus nakaianus	0.1285 ± 0.0203	0.3175 ± 0.0655
Vicia sepium	Caragana kozlowii	0.1227 ± 0.0198	0.3004 ± 0.0639
Vicia sepium	Caragana korshinskii	0.1226 ± 0.0197	0.3020 ± 0.0642
Vicia sepium	Caragana microphylla	0.1226 ± 0.0197	0.3020 ± 0.0642
Vicia sepium	Caragana rosea	0.1229 ± 0.0198	0.2986 ± 0.0634
Vicia sepium	Carmichaelia australis	0.1326 ± 0.0207	0.3238 ± 0.0656
Vicia sepium	Cicer arietinum	0.1075 ± 0.0183	0.3357 ± 0.0678
Vicia sepium	Glycyrrhiza glabra	0.1355 ± 0.0210	0.2683 ± 0.0576
Vicia sepium	Glycyrrhiza inflata	0.1355 ± 0.0210	0.2683 ± 0.0576
Vicia sepium	Glycyrrhiza lepidota	0.1355 ± 0.0210	0.2683 ± 0.0576
Vicia sepium	Glycyrrhiza aspera	0.1355 ± 0.0210	0.2683 ± 0.0576
Vicia sepium	Glycyrrhiza uralensis	0.1355 ± 0.0210	0.2683 ± 0.0576
Vicia sepium	Hedysarum semenovii	0.1475 ± 0.0220	0.3799 ± 0.0758
Vicia sepium	Hedysarum taipeicum	0.1513 ± 0.0223	0.3708 ± 0.0725
Vicia sepium	Lathyrus clymeum	0.1527 ± 0.0225	0.2148 ± 0.0490
Vicia sepium	Lathyrus davidii	0.1630 ± 0.0234	0.4179 ± 0.0775
Vicia sepium	Lathyrus graminifolius	0.1414 ± 0.0216	0.3043 ± 0.0612
Vicia sepium	Lathyrus inconspicuus	0.1390 ± 0.0213	0.2802 ± 0.0593
Vicia sepium	Lathyrus japonicus	0.1350 ± 0.0209	0.2552 ± 0.0552
Vicia sepium	Lathyrus littoralis	0.1351 ± 0.0209	0.2545 ± 0.0549
Vicia sepium	Lathyrus ochroleucus	0.1348 ± 0.0209	0.2432 ± 0.0535
Vicia sepium	Lathyrus odoratus	0.1435 ± 0.0217	0.3034 ± 0.0623
Vicia sepium	Lathyrus palustris	0.1349 ± 0.0209	0.2304 ± 0.0517
Vicia sepium	Lathyrus pubescens	0.1594 ± 0.0231	0.4309 ± 0.0831
Vicia sepium	Lathyrus sativus	0.1432 ± 0.0217	0.2704 ± 0.0562
Vicia sepium	Lathyrus tingitanus	0.1378 ± 0.0211	0.2458 ± 0.0541
Vicia sepium	Lathyrus venosus	0.1316 ± 0.0206	0.2551 ± 0.0551
Vicia sepium	Lens culinaris	0.1445 ± 0.0216	0.2652 ± 0.0585
Vicia sepium	Oxytropis bicolor	0.1229 ± 0.0199	0.3409 ± 0.0692
Vicia sepium	Pisum abyssinicum	0.1301 ± 0.0205	0.2352 ± 0.0521
Vicia sepium	Pisum sativum	0.1298 ± 0.0204	0.2496 ± 0.0543
Vicia sepium	Tibetia liangshanensis	0.1204 ± 0.0196	0.3476 ± 0.0702
Vicia sepium	Trifolium glanduliferum	0.1180 ± 0.0193	0.3363 ± 0.0692
Vicia sepium	Trifolium strictum	0.1217 ± 0.0197	0.3317 ± 0.0681
Vicia sepium	Vavilovia formosa	0.1347 ± 0.0209	0.2707 ± 0.0577
Vicia sepium	Vicia sativa	0.0114 ± 0.0057	0.1039 ± 0.0320
Wisteria floribunda	Astragalus bhotanensis	0.0254 ± 0.0085	0.1687 ± 0.0442
Wisteria floribunda	Astragalus gummifer	0.0223 ± 0.0079	0.1607 ± 0.0432
Wisteria floribunda	Astragalus mongholicus	0.0223 ± 0.0079	0.1607 ± 0.0432
Wisteria floribunda	Astragalus nakaianus	0.0223 ± 0.0079	0.1607 ± 0.0432
Wisteria floribunda	Caragana kozlowii	0.0195 ± 0.0074	0.1375 ± 0.0399
Wisteria floribunda	Caragana korshinskii	0.0224 ± 0.0079	0.1383 ± 0.0402
Wisteria floribunda	Caragana microphylla	0.0224 ± 0.0079	0.1383 ± 0.0402
Wisteria floribunda	Caragana rosea	0.0196 ± 0.0074	0.1368 ± 0.0397
Wisteria floribunda	Carmichaelia australis	0.0253 ± 0.0085	0.2179 ± 0.0514
Wisteria floribunda	Cicer arietinum	0.0309 ± 0.0094	0.1975 ± 0.0491
Wisteria floribunda	Glycyrrhiza glabra	0.0140 ± 0.0063	0.0782 ± 0.0282
Wisteria floribunda	Glycyrrhiza inflata	0.0140 ± 0.0063	0.0782 ± 0.0282
Wisteria floribunda	Glycyrrhiza lepidota	0.0140 ± 0.0063	0.0782 ± 0.0282
Wisteria floribunda	Glycyrrhiza aspera	0.0140 ± 0.0063	0.0782 ± 0.0282
Wisteria floribunda	Glycyrrhiza uralensis	0.0140 ± 0.0063	0.0782 ± 0.0282
Wisteria floribunda	Hedysarum semenovii	0.0837 ± 0.0159	0.2528 ± 0.0587
Wisteria floribunda	Hedysarum taipeicum	0.1218 ± 0.0196	0.3195 ± 0.0680
Wisteria floribunda	Lathyrus clymeum	0.0920 ± 0.0168	0.1509 ± 0.0402
Wisteria floribunda	Lathyrus davidii	0.1037 ± 0.0180	0.4812 ± 0.0932
Wisteria floribunda	Lathyrus graminifolius	0.0927 ± 0.0169	0.2546 ± 0.0558
Wisteria floribunda	Lathyrus inconspicuus	0.0937 ± 0.0170	0.2963 ± 0.0633
Wisteria floribunda	Lathyrus japonicus	0.0886 ± 0.0164	0.2130 ± 0.0505
Wisteria floribunda	Lathyrus littoralis	0.0887 ± 0.0165	0.2115 ± 0.0498
Wisteria floribunda	Lathyrus ochroleucus	0.0886 ± 0.0164	0.2008 ± 0.0485
Wisteria floribunda	Lathyrus odoratus	0.0946 ± 0.0170	0.2144 ± 0.0504
Wisteria floribunda	Lathyrus palustris	0.0886 ± 0.0164	0.1886 ± 0.0468
Wisteria floribunda	Lathyrus pubescens	0.1109 ± 0.0186	0.3089 ± 0.0663
Wisteria floribunda	Lathyrus sativus	0.1006 ± 0.0177	0.2465 ± 0.0536
Wisteria floribunda	Lathyrus tingitanus	0.0851 ± 0.0161	0.1550 ± 0.0413
Wisteria floribunda	Lathyrus venosus	0.0856 ± 0.0161	0.2124 ± 0.0503
Wisteria floribunda	Lens culinaris	0.1163 ± 0.0190	0.1840 ± 0.0470
Wisteria floribunda	Oxytropis bicolor	0.0225 ± 0.0080	0.1955 ± 0.0493
Wisteria floribunda	Pisum abyssinicum	0.0855 ± 0.0161	0.1413 ± 0.0388
Wisteria floribunda	Pisum sativum	0.0853 ± 0.0161	0.1313 ± 0.0374
Wisteria floribunda	Tibetia liangshanensis	0.0578 ± 0.0131	0.1559 ± 0.0423
Wisteria floribunda	Trifolium glanduliferum	0.0424 ± 0.0110	0.1995 ± 0.0498
Wisteria floribunda	Trifolium strictum	0.0397 ± 0.0107	0.1961 ± 0.0489
Wisteria floribunda	Vavilovia formosa	0.0790 ± 0.0154	0.1659 ± 0.0430
Wisteria floribunda	Vicia sativa	0.1180 ± 0.0194	0.3363 ± 0.0665
Wisteria floribunda	Vicia sepium	0.1264 ± 0.0202	0.2920 ± 0.0611
Wisteria sinensis	Astragalus bhotanensis	0.0254 ± 0.0085	0.1687 ± 0.0442
Wisteria sinensis	Astragalus gummifer	0.0223 ± 0.0079	0.1607 ± 0.0432
Wisteria sinensis	Astragalus mongholicus	0.0223 ± 0.0079	0.1607 ± 0.0432
Wisteria sinensis	Astragalus nakaianus	0.0223 ± 0.0079	0.1607 ± 0.0432
Wisteria sinensis	Caragana kozlowii	0.0195 ± 0.0074	0.1375 ± 0.0399
Wisteria sinensis	Caragana korshinskii	0.0224 ± 0.0079	0.1383 ± 0.0402
Wisteria sinensis	Caragana microphylla	0.0224 ± 0.0079	0.1383 ± 0.0402
Wisteria sinensis	Caragana rosea	0.0196 ± 0.0074	0.1368 ± 0.0397
Wisteria sinensis	Carmichaelia australis	0.0253 ± 0.0085	0.2179 ± 0.0514
Wisteria sinensis	Cicer arietinum	0.0309 ± 0.0094	0.1975 ± 0.0491
Wisteria sinensis	Glycyrrhiza glabra	0.0140 ± 0.0063	0.0782 ± 0.0282
Wisteria sinensis	Glycyrrhiza inflata	0.0140 ± 0.0063	0.0782 ± 0.0282
Wisteria sinensis	Glycyrrhiza lepidota	0.0140 ± 0.0063	0.0782 ± 0.0282
Wisteria sinensis	Glycyrrhiza aspera	0.0140 ± 0.0063	0.0782 ± 0.0282
Wisteria sinensis	Glycyrrhiza uralensis	0.0140 ± 0.0063	0.0782 ± 0.0282
Wisteria sinensis	Hedysarum semenovii	0.0837 ± 0.0159	0.2528 ± 0.0587
Wisteria sinensis	Hedysarum taipeicum	0.1218 ± 0.0196	0.3195 ± 0.0680
Wisteria sinensis	Lathyrus clymeum	0.0920 ± 0.0168	0.1509 ± 0.0402
Wisteria sinensis	Lathyrus davidii	0.1037 ± 0.0180	0.4812 ± 0.0932
Wisteria sinensis	Lathyrus graminifolius	0.0927 ± 0.0169	0.2546 ± 0.0558
Wisteria sinensis	Lathyrus inconspicuus	0.0937 ± 0.0170	0.2963 ± 0.0633
Wisteria sinensis	Lathyrus japonicus	0.0886 ± 0.0164	0.2130 ± 0.0505
Wisteria sinensis	Lathyrus littoralis	0.0887 ± 0.0165	0.2115 ± 0.0498
Wisteria sinensis	Lathyrus ochroleucus	0.0886 ± 0.0164	0.2008 ± 0.0485
Wisteria sinensis	Lathyrus odoratus	0.0946 ± 0.0170	0.2144 ± 0.0504
Wisteria sinensis	Lathyrus palustris	0.0886 ± 0.0164	0.1886 ± 0.0468
Wisteria sinensis	Lathyrus pubescens	0.1109 ± 0.0186	0.3089 ± 0.0663
Wisteria sinensis	Lathyrus sativus	0.1006 ± 0.0177	0.2465 ± 0.0536
Wisteria sinensis	Lathyrus tingitanus	0.0851 ± 0.0161	0.1550 ± 0.0413
Wisteria sinensis	Lathyrus venosus	0.0856 ± 0.0161	0.2124 ± 0.0503
Wisteria sinensis	Lens culinaris	0.1163 ± 0.0190	0.1840 ± 0.0470
Wisteria sinensis	Oxytropis bicolor	0.0225 ± 0.0080	0.1955 ± 0.0493
Wisteria sinensis	Pisum abyssinicum	0.0855 ± 0.0161	0.1413 ± 0.0388
Wisteria sinensis	Pisum sativum	0.0853 ± 0.0161	0.1313 ± 0.0374
Wisteria sinensis	Tibetia liangshanensis	0.0578 ± 0.0131	0.1559 ± 0.0423
Wisteria sinensis	Trifolium glanduliferum	0.0424 ± 0.0110	0.1995 ± 0.0498
Wisteria sinensis	Trifolium strictum	0.0397 ± 0.0107	0.1961 ± 0.0489
Wisteria sinensis	Vavilovia formosa	0.0790 ± 0.0154	0.1659 ± 0.0430
Wisteria sinensis	Vicia sativa	0.1180 ± 0.0194	0.3363 ± 0.0665
Wisteria sinensis	Vicia sepium	0.1264 ± 0.0202	0.2920 ± 0.0611
Melilotus alba	Astragalus bhotanensis	0.0139 ± 0.0062	0.1376 ± 0.0395
Melilotus alba	Astragalus gummifer	0.0138 ± 0.0062	0.1664 ± 0.0449
Melilotus alba	Astragalus mongholicus	0.0138 ± 0.0062	0.1664 ± 0.0449
Melilotus alba	Astragalus nakaianus	0.0138 ± 0.0062	0.1664 ± 0.0449
Melilotus alba	Caragana kozlowii	0.0110 ± 0.0055	0.1423 ± 0.0415
Melilotus alba	Caragana korshinskii	0.0138 ± 0.0062	0.1432 ± 0.0418
Melilotus alba	Caragana microphylla	0.0138 ± 0.0062	0.1432 ± 0.0418
Melilotus alba	Caragana rosea	0.0110 ± 0.0055	0.1415 ± 0.0412
Melilotus alba	Carmichaelia australis	0.0167 ± 0.0068	0.1988 ± 0.0491
Melilotus alba	Cicer arietinum	0.0194 ± 0.0073	0.1404 ± 0.0401
Melilotus alba	Glycyrrhiza glabra	0.0224 ± 0.0080	0.1591 ± 0.0428
Melilotus alba	Glycyrrhiza inflata	0.0224 ± 0.0080	0.1591 ± 0.0428
Melilotus alba	Glycyrrhiza lepidota	0.0224 ± 0.0080	0.1591 ± 0.0428
Melilotus alba	Glycyrrhiza aspera	0.0224 ± 0.0080	0.1591 ± 0.0428
Melilotus alba	Glycyrrhiza uralensis	0.0224 ± 0.0080	0.1591 ± 0.0428
Melilotus alba	Hedysarum semenovii	0.0707 ± 0.0145	0.2374 ± 0.0583
Melilotus alba	Hedysarum taipeicum	0.1030 ± 0.0178	0.2814 ± 0.0633
Melilotus alba	Lathyrus clymeum	0.0727 ± 0.0147	0.0999 ± 0.0322
Melilotus alba	Lathyrus davidii	0.0917 ± 0.0168	0.3720 ± 0.0767
Melilotus alba	Lathyrus graminifolius	0.0733 ± 0.0148	0.1988 ± 0.0480
Melilotus alba	Lathyrus inconspicuus	0.0728 ± 0.0148	0.2431 ± 0.0556
Melilotus alba	Lathyrus japonicus	0.0695 ± 0.0144	0.1580 ± 0.0425
Melilotus alba	Lathyrus littoralis	0.0695 ± 0.0144	0.1570 ± 0.0420
Melilotus alba	Lathyrus ochroleucus	0.0694 ± 0.0143	0.1464 ± 0.0405
Melilotus alba	Lathyrus odoratus	0.0783 ± 0.0153	0.1717 ± 0.0446
Melilotus alba	Lathyrus palustris	0.0695 ± 0.0144	0.1575 ± 0.0422
Melilotus alba	Lathyrus pubescens	0.0972 ± 0.0173	0.2486 ± 0.0577
Melilotus alba	Lathyrus sativus	0.0793 ± 0.0155	0.1990 ± 0.0478
Melilotus alba	Lathyrus tingitanus	0.0721 ± 0.0146	0.1028 ± 0.0332
Melilotus alba	Lathyrus venosus	0.0665 ± 0.0140	0.1576 ± 0.0424
Melilotus alba	Lens culinaris	0.0995 ± 0.0174	0.1165 ± 0.0364
Melilotus alba	Oxytropis bicolor	0.0139 ± 0.0062	0.1757 ± 0.0464
Melilotus alba	Pisum abyssinicum	0.0664 ± 0.0140	0.0797 ± 0.0286
Melilotus alba	Pisum sativum	0.0662 ± 0.0140	0.0699 ± 0.0268
Melilotus alba	Tibetia liangshanensis	0.0455 ± 0.0115	0.1364 ± 0.0394
Melilotus alba	Trifolium glanduliferum	0.0392 ± 0.0105	0.1307 ± 0.0391
Melilotus alba	Trifolium strictum	0.0336 ± 0.0098	0.1285 ± 0.0384
Melilotus alba	Vavilovia formosa	0.0602 ± 0.0133	0.1024 ± 0.0331
Melilotus alba	Vicia sativa	0.1127 ± 0.0188	0.3233 ± 0.0653
Melilotus alba	Vicia sepium	0.1204 ± 0.0195	0.2665 ± 0.0578
Melilotus alba	Wisteria floribunda	0.0252 ± 0.0084	0.1369 ± 0.0393
Melilotus alba	Wisteria sinensis	0.0252 ± 0.0084	0.1369 ± 0.0393
Medicago platycarpos	Astragalus bhotanensis	0.0618 ± 0.0135	0.1773 ± 0.0458
Medicago platycarpos	Astragalus gummifer	0.0554 ± 0.0127	0.1821 ± 0.0469
Medicago platycarpos	Astragalus mongholicus	0.0554 ± 0.0127	0.1821 ± 0.0469
Medicago platycarpos	Astragalus nakaianus	0.0554 ± 0.0127	0.1821 ± 0.0469
Medicago platycarpos	Caragana kozlowii	0.0526 ± 0.0123	0.1574 ± 0.0434
Medicago platycarpos	Caragana korshinskii	0.0525 ± 0.0123	0.1843 ± 0.0484
Medicago platycarpos	Caragana microphylla	0.0525 ± 0.0123	0.1843 ± 0.0484
Medicago platycarpos	Caragana rosea	0.0527 ± 0.0124	0.1822 ± 0.0477
Medicago platycarpos	Carmichaelia australis	0.0587 ± 0.0131	0.2412 ± 0.0552
Medicago platycarpos	Cicer arietinum	0.0496 ± 0.0120	0.1805 ± 0.0462
Medicago platycarpos	Glycyrrhiza glabra	0.0621 ± 0.0135	0.1632 ± 0.0434
Medicago platycarpos	Glycyrrhiza inflata	0.0621 ± 0.0135	0.1632 ± 0.0434
Medicago platycarpos	Glycyrrhiza lepidota	0.0621 ± 0.0135	0.1632 ± 0.0434
Medicago platycarpos	Glycyrrhiza aspera	0.0621 ± 0.0135	0.1632 ± 0.0434
Medicago platycarpos	Glycyrrhiza uralensis	0.0621 ± 0.0135	0.1632 ± 0.0434
Medicago platycarpos	Hedysarum semenovii	0.0941 ± 0.0169	0.3106 ± 0.0692
Medicago platycarpos	Hedysarum taipeicum	0.1162 ± 0.0191	0.3513 ± 0.0740
Medicago platycarpos	Lathyrus clymeum	0.0917 ± 0.0167	0.1311 ± 0.0375
Medicago platycarpos	Lathyrus davidii	0.1033 ± 0.0179	0.4941 ± 0.0974
Medicago platycarpos	Lathyrus graminifolius	0.0876 ± 0.0164	0.2528 ± 0.0561
Medicago platycarpos	Lathyrus inconspicuus	0.0792 ± 0.0155	0.3246 ± 0.0686
Medicago platycarpos	Lathyrus japonicus	0.0820 ± 0.0157	0.2172 ± 0.0518
Medicago platycarpos	Lathyrus littoralis	0.0821 ± 0.0158	0.2156 ± 0.0511
Medicago platycarpos	Lathyrus ochroleucus	0.0819 ± 0.0157	0.2049 ± 0.0498
Medicago platycarpos	Lathyrus odoratus	0.0786 ± 0.0153	0.2062 ± 0.0497
Medicago platycarpos	Lathyrus palustris	0.0820 ± 0.0157	0.2035 ± 0.0491
Medicago platycarpos	Lathyrus pubescens	0.1040 ± 0.0179	0.2859 ± 0.0631
Medicago platycarpos	Lathyrus sativus	0.0891 ± 0.0166	0.2435 ± 0.0535
Medicago platycarpos	Lathyrus tingitanus	0.0847 ± 0.0160	0.1579 ± 0.0422
Medicago platycarpos	Lathyrus venosus	0.0790 ± 0.0154	0.2170 ± 0.0517
Medicago platycarpos	Lens culinaris	0.1094 ± 0.0183	0.1507 ± 0.0424
Medicago platycarpos	Oxytropis bicolor	0.0558 ± 0.0128	0.2178 ± 0.0529
Medicago platycarpos	Pisum abyssinicum	0.0851 ± 0.0161	0.1110 ± 0.0345
Medicago platycarpos	Pisum sativum	0.0849 ± 0.0160	0.1227 ± 0.0365
Medicago platycarpos	Tibetia liangshanensis	0.0772 ± 0.0152	0.1758 ± 0.0456
Medicago platycarpos	Trifolium glanduliferum	0.0554 ± 0.0127	0.1731 ± 0.0470
Medicago platycarpos	Trifolium strictum	0.0556 ± 0.0127	0.1704 ± 0.0461
Medicago platycarpos	Vavilovia formosa	0.0817 ± 0.0157	0.1355 ± 0.0392
Medicago platycarpos	Vicia sativa	0.1198 ± 0.0196	0.3481 ± 0.0689
Medicago platycarpos	Vicia sepium	0.1143 ± 0.0190	0.2908 ± 0.0614
Medicago platycarpos	Wisteria floribunda	0.0619 ± 0.0135	0.1759 ± 0.0454
Medicago platycarpos	Wisteria sinensis	0.0619 ± 0.0135	0.1759 ± 0.0454
Medicago platycarpos	Melilotus alba	0.0496 ± 0.0120	0.0660 ± 0.0262
Medicago polymorpha	Astragalus bhotanensis	0.0769 ± 0.0152	0.2292 ± 0.0541
Medicago polymorpha	Astragalus gummifer	0.0703 ± 0.0144	0.2353 ± 0.0553
Medicago polymorpha	Astragalus mongholicus	0.0703 ± 0.0144	0.2353 ± 0.0553
Medicago polymorpha	Astragalus nakaianus	0.0703 ± 0.0144	0.2353 ± 0.0553
Medicago polymorpha	Caragana kozlowii	0.0704 ± 0.0144	0.1948 ± 0.0494
Medicago polymorpha	Caragana korshinskii	0.0734 ± 0.0147	0.2236 ± 0.0546
Medicago polymorpha	Caragana microphylla	0.0734 ± 0.0147	0.2236 ± 0.0546
Medicago polymorpha	Caragana rosea	0.0706 ± 0.0144	0.2209 ± 0.0539
Medicago polymorpha	Carmichaelia australis	0.0742 ± 0.0149	0.2958 ± 0.0637
Medicago polymorpha	Cicer arietinum	0.0615 ± 0.0134	0.2318 ± 0.0541
Medicago polymorpha	Glycyrrhiza glabra	0.0711 ± 0.0146	0.1766 ± 0.0460
Medicago polymorpha	Glycyrrhiza inflata	0.0711 ± 0.0146	0.1766 ± 0.0460
Medicago polymorpha	Glycyrrhiza lepidota	0.0711 ± 0.0146	0.1766 ± 0.0460
Medicago polymorpha	Glycyrrhiza aspera	0.0711 ± 0.0146	0.1766 ± 0.0460
Medicago polymorpha	Glycyrrhiza uralensis	0.0711 ± 0.0146	0.1766 ± 0.0460
Medicago polymorpha	Hedysarum semenovii	0.0800 ± 0.0155	0.3653 ± 0.0775
Medicago polymorpha	Hedysarum taipeicum	0.1188 ± 0.0193	0.3661 ± 0.0743
Medicago polymorpha	Lathyrus clymeum	0.1178 ± 0.0193	0.1517 ± 0.0407
Medicago polymorpha	Lathyrus davidii	0.1393 ± 0.0212	0.4921 ± 0.0955
Medicago polymorpha	Lathyrus graminifolius	0.1246 ± 0.0199	0.2724 ± 0.0587
Medicago polymorpha	Lathyrus inconspicuus	0.1172 ± 0.0192	0.3075 ± 0.0646
Medicago polymorpha	Lathyrus japonicus	0.1201 ± 0.0194	0.2293 ± 0.0532
Medicago polymorpha	Lathyrus littoralis	0.1202 ± 0.0194	0.2280 ± 0.0526
Medicago polymorpha	Lathyrus ochroleucus	0.1200 ± 0.0194	0.2169 ± 0.0512
Medicago polymorpha	Lathyrus odoratus	0.1099 ± 0.0184	0.2317 ± 0.0533
Medicago polymorpha	Lathyrus palustris	0.1201 ± 0.0194	0.2157 ± 0.0507
Medicago polymorpha	Lathyrus pubescens	0.1250 ± 0.0199	0.3069 ± 0.0661
Medicago polymorpha	Lathyrus sativus	0.1056 ± 0.0182	0.2802 ± 0.0586
Medicago polymorpha	Lathyrus tingitanus	0.1163 ± 0.0191	0.1819 ± 0.0459
Medicago polymorpha	Lathyrus venosus	0.1169 ± 0.0192	0.2291 ± 0.0531
Medicago polymorpha	Lens culinaris	0.0948 ± 0.0169	0.1829 ± 0.0473
Medicago polymorpha	Oxytropis bicolor	0.0707 ± 0.0145	0.2734 ± 0.0619
Medicago polymorpha	Pisum abyssinicum	0.1174 ± 0.0192	0.1312 ± 0.0378
Medicago polymorpha	Pisum sativum	0.1171 ± 0.0191	0.1434 ± 0.0399
Medicago polymorpha	Tibetia liangshanensis	0.0865 ± 0.0162	0.2261 ± 0.0534
Medicago polymorpha	Trifolium glanduliferum	0.0779 ± 0.0152	0.2189 ± 0.0545
Medicago polymorpha	Trifolium strictum	0.0721 ± 0.0146	0.2156 ± 0.0536
Medicago polymorpha	Vavilovia formosa	0.1138 ± 0.0188	0.1565 ± 0.0425
Medicago polymorpha	Vicia sativa	0.1183 ± 0.0193	0.4010 ± 0.0768
Medicago polymorpha	Vicia sepium	0.1266 ± 0.0201	0.3370 ± 0.0681
Medicago polymorpha	Wisteria floribunda	0.0725 ± 0.0147	0.1959 ± 0.0490
Medicago polymorpha	Wisteria sinensis	0.0725 ± 0.0147	0.1959 ± 0.0490
Medicago polymorpha	Melilotus alba	0.0659 ± 0.0139	0.1044 ± 0.0338
Medicago polymorpha	Medicago platycarpos	0.0782 ± 0.0153	0.0294 ± 0.0170
Medicago ruthenica	Astragalus bhotanensis	0.0680 ± 0.0142	0.1887 ± 0.0476
Medicago ruthenica	Astragalus gummifer	0.0674 ± 0.0141	0.1938 ± 0.0487
Medicago ruthenica	Astragalus mongholicus	0.0674 ± 0.0141	0.1938 ± 0.0487
Medicago ruthenica	Astragalus nakaianus	0.0674 ± 0.0141	0.1938 ± 0.0487
Medicago ruthenica	Caragana kozlowii	0.0646 ± 0.0138	0.1689 ± 0.0453
Medicago ruthenica	Caragana korshinskii	0.0675 ± 0.0141	0.1963 ± 0.0504
Medicago ruthenica	Caragana microphylla	0.0675 ± 0.0141	0.1963 ± 0.0504
Medicago ruthenica	Caragana rosea	0.0647 ± 0.0138	0.1940 ± 0.0498
Medicago ruthenica	Carmichaelia australis	0.0709 ± 0.0145	0.2531 ± 0.0570
Medicago ruthenica	Cicer arietinum	0.0615 ± 0.0134	0.1791 ± 0.0459
Medicago ruthenica	Glycyrrhiza glabra	0.0713 ± 0.0146	0.1738 ± 0.0449
Medicago ruthenica	Glycyrrhiza inflata	0.0713 ± 0.0146	0.1738 ± 0.0449
Medicago ruthenica	Glycyrrhiza lepidota	0.0713 ± 0.0146	0.1738 ± 0.0449
Medicago ruthenica	Glycyrrhiza aspera	0.0713 ± 0.0146	0.1738 ± 0.0449
Medicago ruthenica	Glycyrrhiza uralensis	0.0713 ± 0.0146	0.1738 ± 0.0449
Medicago ruthenica	Hedysarum semenovii	0.1022 ± 0.0177	0.3182 ± 0.0710
Medicago ruthenica	Hedysarum taipeicum	0.1328 ± 0.0206	0.3491 ± 0.0734
Medicago ruthenica	Lathyrus clymeum	0.1046 ± 0.0180	0.1415 ± 0.0392
Medicago ruthenica	Lathyrus davidii	0.1091 ± 0.0185	0.5377 ± 0.1068
Medicago ruthenica	Lathyrus graminifolius	0.0997 ± 0.0176	0.2676 ± 0.0583
Medicago ruthenica	Lathyrus inconspicuus	0.0856 ± 0.0162	0.3558 ± 0.0746
Medicago ruthenica	Lathyrus japonicus	0.0939 ± 0.0170	0.2320 ± 0.0541
Medicago ruthenica	Lathyrus littoralis	0.0940 ± 0.0170	0.2303 ± 0.0533
Medicago ruthenica	Lathyrus ochroleucus	0.0938 ± 0.0169	0.2195 ± 0.0520
Medicago ruthenica	Lathyrus odoratus	0.0849 ± 0.0160	0.2181 ± 0.0516
Medicago ruthenica	Lathyrus palustris	0.0939 ± 0.0170	0.2180 ± 0.0513
Medicago ruthenica	Lathyrus pubescens	0.1163 ± 0.0191	0.3020 ± 0.0657
Medicago ruthenica	Lathyrus sativus	0.0973 ± 0.0174	0.2605 ± 0.0557
Medicago ruthenica	Lathyrus tingitanus	0.0973 ± 0.0173	0.1689 ± 0.0439
Medicago ruthenica	Lathyrus venosus	0.0908 ± 0.0167	0.2318 ± 0.0540
Medicago ruthenica	Lens culinaris	0.1112 ± 0.0185	0.1565 ± 0.0436
Medicago ruthenica	Oxytropis bicolor	0.0619 ± 0.0135	0.2300 ± 0.0550
Medicago ruthenica	Pisum abyssinicum	0.0979 ± 0.0174	0.1214 ± 0.0363
Medicago ruthenica	Pisum sativum	0.0976 ± 0.0173	0.1333 ± 0.0383
Medicago ruthenica	Tibetia liangshanensis	0.0961 ± 0.0172	0.1873 ± 0.0475
Medicago ruthenica	Trifolium glanduliferum	0.0645 ± 0.0138	0.1853 ± 0.0491
Medicago ruthenica	Trifolium strictum	0.0647 ± 0.0138	0.1823 ± 0.0482
Medicago ruthenica	Vavilovia formosa	0.0944 ± 0.0170	0.1464 ± 0.0411
Medicago ruthenica	Vicia sativa	0.1345 ± 0.0210	0.3579 ± 0.0705
Medicago ruthenica	Vicia sepium	0.1287 ± 0.0204	0.3000 ± 0.0628
Medicago ruthenica	Wisteria floribunda	0.0651 ± 0.0139	0.1994 ± 0.0490
Medicago ruthenica	Wisteria sinensis	0.0651 ± 0.0139	0.1994 ± 0.0490
Medicago ruthenica	Melilotus alba	0.0615 ± 0.0134	0.0763 ± 0.0284
Medicago ruthenica	Medicago platycarpos	0.0266 ± 0.0087	0.0048 ± 0.0068
Medicago ruthenica	Medicago polymorpha	0.0969 ± 0.0172	0.0292 ± 0.0169
Medicago sativa	Astragalus bhotanensis	0.0366 ± 0.0102	0.2013 ± 0.0506
Medicago sativa	Astragalus gummifer	0.0306 ± 0.0093	0.2070 ± 0.0518
Medicago sativa	Astragalus mongholicus	0.0306 ± 0.0093	0.2070 ± 0.0518
Medicago sativa	Astragalus nakaianus	0.0306 ± 0.0093	0.2070 ± 0.0518
Medicago sativa	Caragana kozlowii	0.0335 ± 0.0097	0.1809 ± 0.0483
Medicago sativa	Caragana korshinskii	0.0363 ± 0.0102	0.2099 ± 0.0538
Medicago sativa	Caragana microphylla	0.0363 ± 0.0102	0.2099 ± 0.0538
Medicago sativa	Caragana rosea	0.0336 ± 0.0098	0.2073 ± 0.0531
Medicago sativa	Carmichaelia australis	0.0336 ± 0.0098	0.2539 ± 0.0579
Medicago sativa	Cicer arietinum	0.0264 ± 0.0086	0.2385 ± 0.0564
Medicago sativa	Glycyrrhiza glabra	0.0396 ± 0.0107	0.1861 ± 0.0480
Medicago sativa	Glycyrrhiza inflata	0.0396 ± 0.0107	0.1861 ± 0.0480
Medicago sativa	Glycyrrhiza lepidota	0.0396 ± 0.0107	0.1861 ± 0.0480
Medicago sativa	Glycyrrhiza aspera	0.0396 ± 0.0107	0.1861 ± 0.0480
Medicago sativa	Glycyrrhiza uralensis	0.0396 ± 0.0107	0.1861 ± 0.0480
Medicago sativa	Hedysarum semenovii	0.0721 ± 0.0146	0.3176 ± 0.0707
Medicago sativa	Hedysarum taipeicum	0.0974 ± 0.0172	0.3705 ± 0.0774
Medicago sativa	Lathyrus clymeum	0.0912 ± 0.0167	0.1452 ± 0.0404
Medicago sativa	Lathyrus davidii	0.1086 ± 0.0184	0.4687 ± 0.0928
Medicago sativa	Lathyrus graminifolius	0.0913 ± 0.0167	0.2136 ± 0.0502
Medicago sativa	Lathyrus inconspicuus	0.0845 ± 0.0160	0.2878 ± 0.0627
Medicago sativa	Lathyrus japonicus	0.0873 ± 0.0162	0.1972 ± 0.0489
Medicago sativa	Lathyrus littoralis	0.0874 ± 0.0163	0.1960 ± 0.0483
Medicago sativa	Lathyrus ochroleucus	0.0872 ± 0.0162	0.1852 ± 0.0469
Medicago sativa	Lathyrus odoratus	0.0900 ± 0.0165	0.2129 ± 0.0512
Medicago sativa	Lathyrus palustris	0.0872 ± 0.0162	0.1842 ± 0.0464
Medicago sativa	Lathyrus pubescens	0.0918 ± 0.0167	0.2732 ± 0.0618
Medicago sativa	Lathyrus sativus	0.0856 ± 0.0162	0.2602 ± 0.0562
Medicago sativa	Lathyrus tingitanus	0.0837 ± 0.0158	0.1756 ± 0.0456
Medicago sativa	Lathyrus venosus	0.0842 ± 0.0159	0.1972 ± 0.0488
Medicago sativa	Lens culinaris	0.0949 ± 0.0169	0.1866 ± 0.0493
Medicago sativa	Oxytropis bicolor	0.0308 ± 0.0093	0.2160 ± 0.0533
Medicago sativa	Pisum abyssinicum	0.0847 ± 0.0160	0.1488 ± 0.0420
Medicago sativa	Pisum sativum	0.0845 ± 0.0159	0.1616 ± 0.0441
Medicago sativa	Tibetia liangshanensis	0.0528 ± 0.0124	0.2336 ± 0.0563
Medicago sativa	Trifolium glanduliferum	0.0450 ± 0.0113	0.2276 ± 0.0582
Medicago sativa	Trifolium strictum	0.0393 ± 0.0106	0.2240 ± 0.0571
Medicago sativa	Vavilovia formosa	0.0752 ± 0.0150	0.1765 ± 0.0474
Medicago sativa	Vicia sativa	0.1141 ± 0.0190	0.3480 ± 0.0694
Medicago sativa	Vicia sepium	0.1219 ± 0.0197	0.2896 ± 0.0616
Medicago sativa	Wisteria floribunda	0.0425 ± 0.0110	0.2268 ± 0.0548
Medicago sativa	Wisteria sinensis	0.0425 ± 0.0110	0.2268 ± 0.0548
Medicago sativa	Melilotus alba	0.0278 ± 0.0088	0.1073 ± 0.0352
Medicago sativa	Medicago platycarpos	0.0394 ± 0.0106	0.0401 ± 0.0202
Medicago sativa	Medicago polymorpha	0.0480 ± 0.0118	0.0724 ± 0.0280
Medicago sativa	Medicago ruthenica	0.0555 ± 0.0127	0.0455 ± 0.0219
Medicago truncatula	Astragalus bhotanensis	0.0687 ± 0.0142	0.2187 ± 0.0541
Medicago truncatula	Astragalus gummifer	0.0623 ± 0.0134	0.2249 ± 0.0553
Medicago truncatula	Astragalus mongholicus	0.0623 ± 0.0134	0.2249 ± 0.0553
Medicago truncatula	Astragalus nakaianus	0.0623 ± 0.0134	0.2249 ± 0.0553
Medicago truncatula	Caragana kozlowii	0.0654 ± 0.0138	0.1981 ± 0.0519
Medicago truncatula	Caragana korshinskii	0.0682 ± 0.0141	0.2289 ± 0.0579
Medicago truncatula	Caragana microphylla	0.0682 ± 0.0141	0.2289 ± 0.0579
Medicago truncatula	Caragana rosea	0.0655 ± 0.0138	0.2258 ± 0.0570
Medicago truncatula	Carmichaelia australis	0.0662 ± 0.0139	0.2711 ± 0.0614
Medicago truncatula	Cicer arietinum	0.0579 ± 0.0129	0.2281 ± 0.0550
Medicago truncatula	Glycyrrhiza glabra	0.0750 ± 0.0149	0.2025 ± 0.0513
Medicago truncatula	Glycyrrhiza inflata	0.0750 ± 0.0149	0.2025 ± 0.0513
Medicago truncatula	Glycyrrhiza lepidota	0.0750 ± 0.0149	0.2025 ± 0.0513
Medicago truncatula	Glycyrrhiza aspera	0.0750 ± 0.0149	0.2025 ± 0.0513
Medicago truncatula	Glycyrrhiza uralensis	0.0750 ± 0.0149	0.2025 ± 0.0513
Medicago truncatula	Hedysarum semenovii	0.0809 ± 0.0155	0.3976 ± 0.0879
Medicago truncatula	Hedysarum taipeicum	0.1129 ± 0.0187	0.3765 ± 0.0790
Medicago truncatula	Lathyrus clymeum	0.1104 ± 0.0185	0.1577 ± 0.0429
Medicago truncatula	Lathyrus davidii	0.1349 ± 0.0208	0.5423 ± 0.1104
Medicago truncatula	Lathyrus graminifolius	0.1172 ± 0.0192	0.2550 ± 0.0574
Medicago truncatula	Lathyrus inconspicuus	0.1099 ± 0.0185	0.2907 ± 0.0637
Medicago truncatula	Lathyrus japonicus	0.1128 ± 0.0187	0.2397 ± 0.0567
Medicago truncatula	Lathyrus littoralis	0.1128 ± 0.0187	0.2377 ± 0.0558
Medicago truncatula	Lathyrus ochroleucus	0.1126 ± 0.0187	0.2265 ± 0.0545
Medicago truncatula	Lathyrus odoratus	0.1090 ± 0.0183	0.2278 ± 0.0541
Medicago truncatula	Lathyrus palustris	0.1127 ± 0.0187	0.2246 ± 0.0536
Medicago truncatula	Lathyrus pubescens	0.1110 ± 0.0185	0.2754 ± 0.0627
Medicago truncatula	Lathyrus sativus	0.1048 ± 0.0181	0.2755 ± 0.0588
Medicago truncatula	Lathyrus tingitanus	0.1089 ± 0.0183	0.1761 ± 0.0460
Medicago truncatula	Lathyrus venosus	0.1095 ± 0.0184	0.2396 ± 0.0567
Medicago truncatula	Lens culinaris	0.0987 ± 0.0173	0.1845 ± 0.0489
Medicago truncatula	Oxytropis bicolor	0.0627 ± 0.0135	0.2341 ± 0.0569
Medicago truncatula	Pisum abyssinicum	0.1101 ± 0.0185	0.1368 ± 0.0401
Medicago truncatula	Pisum sativum	0.1098 ± 0.0184	0.1495 ± 0.0422
Medicago truncatula	Tibetia liangshanensis	0.0796 ± 0.0154	0.2226 ± 0.0546
Medicago truncatula	Trifolium glanduliferum	0.0713 ± 0.0145	0.2168 ± 0.0565
Medicago truncatula	Trifolium strictum	0.0655 ± 0.0138	0.2131 ± 0.0554
Medicago truncatula	Vavilovia formosa	0.1002 ± 0.0175	0.1641 ± 0.0455
Medicago truncatula	Vicia sativa	0.1273 ± 0.0201	0.4008 ± 0.0788
Medicago truncatula	Vicia sepium	0.1316 ± 0.0205	0.3380 ± 0.0701
Medicago truncatula	Wisteria floribunda	0.0779 ± 0.0152	0.2163 ± 0.0533
Medicago truncatula	Wisteria sinensis	0.0779 ± 0.0152	0.2163 ± 0.0533
Medicago truncatula	Melilotus alba	0.0624 ± 0.0135	0.0971 ± 0.0334
Medicago truncatula	Medicago platycarpos	0.0686 ± 0.0142	0.0302 ± 0.0176
Medicago truncatula	Medicago polymorpha	0.0450 ± 0.0113	0.0623 ± 0.0259
Medicago truncatula	Medicago ruthenica	0.0854 ± 0.0160	0.0355 ± 0.0193
Medicago truncatula	Medicago sativa	0.0333 ± 0.0097	0.0521 ± 0.0235
Medicago arcuata	Astragalus bhotanensis	0.0307 ± 0.0093	0.1799 ± 0.0476
Medicago arcuata	Astragalus gummifer	0.0248 ± 0.0083	0.1849 ± 0.0488
Medicago arcuata	Astragalus mongholicus	0.0248 ± 0.0083	0.1849 ± 0.0488
Medicago arcuata	Astragalus nakaianus	0.0248 ± 0.0083	0.1849 ± 0.0488
Medicago arcuata	Caragana kozlowii	0.0221 ± 0.0078	0.1461 ± 0.0427
Medicago arcuata	Caragana korshinskii	0.0249 ± 0.0083	0.1601 ± 0.0455
Medicago arcuata	Caragana microphylla	0.0249 ± 0.0083	0.1601 ± 0.0455
Medicago arcuata	Caragana rosea	0.0221 ± 0.0079	0.1582 ± 0.0448
Medicago arcuata	Carmichaelia australis	0.0278 ± 0.0088	0.2179 ± 0.0528
Medicago arcuata	Cicer arietinum	0.0193 ± 0.0073	0.2081 ± 0.0515
Medicago arcuata	Glycyrrhiza glabra	0.0280 ± 0.0089	0.1890 ± 0.0485
Medicago arcuata	Glycyrrhiza inflata	0.0280 ± 0.0089	0.1890 ± 0.0485
Medicago arcuata	Glycyrrhiza lepidota	0.0280 ± 0.0089	0.1890 ± 0.0485
Medicago arcuata	Glycyrrhiza aspera	0.0280 ± 0.0089	0.1890 ± 0.0485
Medicago arcuata	Glycyrrhiza uralensis	0.0280 ± 0.0089	0.1890 ± 0.0485
Medicago arcuata	Hedysarum semenovii	0.0762 ± 0.0150	0.2887 ± 0.0674
Medicago arcuata	Hedysarum taipeicum	0.1005 ± 0.0175	0.3295 ± 0.0719
Medicago arcuata	Lathyrus clymeum	0.0784 ± 0.0153	0.1476 ± 0.0409
Medicago arcuata	Lathyrus davidii	0.0990 ± 0.0174	0.4640 ± 0.0946
Medicago arcuata	Lathyrus graminifolius	0.0789 ± 0.0154	0.2580 ± 0.0586
Medicago arcuata	Lathyrus inconspicuus	0.0723 ± 0.0147	0.3103 ± 0.0681
Medicago arcuata	Lathyrus japonicus	0.0751 ± 0.0149	0.2144 ± 0.0529
Medicago arcuata	Lathyrus littoralis	0.0751 ± 0.0149	0.2126 ± 0.0520
Medicago arcuata	Lathyrus ochroleucus	0.0750 ± 0.0149	0.2015 ± 0.0506
Medicago arcuata	Lathyrus odoratus	0.0777 ± 0.0152	0.1765 ± 0.0459
Medicago arcuata	Lathyrus palustris	0.0751 ± 0.0149	0.1999 ± 0.0499
Medicago arcuata	Lathyrus pubescens	0.0965 ± 0.0171	0.2555 ± 0.0595
Medicago arcuata	Lathyrus sativus	0.0805 ± 0.0156	0.2462 ± 0.0548
Medicago arcuata	Lathyrus tingitanus	0.0717 ± 0.0145	0.1526 ± 0.0423
Medicago arcuata	Lathyrus venosus	0.0721 ± 0.0146	0.2142 ± 0.0528
Medicago arcuata	Lens culinaris	0.0990 ± 0.0173	0.1571 ± 0.0443
Medicago arcuata	Oxytropis bicolor	0.0250 ± 0.0084	0.2227 ± 0.0556
Medicago arcuata	Pisum abyssinicum	0.0720 ± 0.0146	0.1266 ± 0.0378
Medicago arcuata	Pisum sativum	0.0719 ± 0.0146	0.1165 ± 0.0364
Medicago arcuata	Tibetia liangshanensis	0.0510 ± 0.0121	0.1781 ± 0.0474
Medicago arcuata	Trifolium glanduliferum	0.0333 ± 0.0097	0.1870 ± 0.0501
Medicago arcuata	Trifolium strictum	0.0277 ± 0.0088	0.1840 ± 0.0492
Medicago arcuata	Vavilovia formosa	0.0688 ± 0.0142	0.1530 ± 0.0429
Medicago arcuata	Vicia sativa	0.1055 ± 0.0181	0.3797 ± 0.0749
Medicago arcuata	Vicia sepium	0.1132 ± 0.0188	0.3182 ± 0.0666
Medicago arcuata	Wisteria floribunda	0.0308 ± 0.0093	0.1780 ± 0.0470
Medicago arcuata	Wisteria sinensis	0.0308 ± 0.0093	0.1780 ± 0.0470
Medicago arcuata	Melilotus alba	0.0165 ± 0.0067	0.0634 ± 0.0264
Medicago arcuata	Medicago platycarpos	0.0334 ± 0.0097	0.0202 ± 0.0143
Medicago arcuata	Medicago polymorpha	0.0478 ± 0.0117	0.0623 ± 0.0258
Medicago arcuata	Medicago ruthenica	0.0493 ± 0.0119	0.0251 ± 0.0160
Medicago arcuata	Medicago sativa	0.0109 ± 0.0055	0.0644 ± 0.0270
Medicago arcuata	Medicago truncatula	0.0445 ± 0.0112	0.0538 ± 0.0246
Trigonella cachemiriana	Astragalus bhotanensis	0.0222 ± 0.0079	0.1668 ± 0.0453
Trigonella cachemiriana	Astragalus gummifer	0.0164 ± 0.0067	0.1991 ± 0.0514
Trigonella cachemiriana	Astragalus mongholicus	0.0164 ± 0.0067	0.1991 ± 0.0514
Trigonella cachemiriana	Astragalus nakaianus	0.0164 ± 0.0067	0.1991 ± 0.0514
Trigonella cachemiriana	Caragana kozlowii	0.0137 ± 0.0062	0.1464 ± 0.0428
Trigonella cachemiriana	Caragana korshinskii	0.0165 ± 0.0068	0.1474 ± 0.0431
Trigonella cachemiriana	Caragana microphylla	0.0165 ± 0.0068	0.1474 ± 0.0431
Trigonella cachemiriana	Caragana rosea	0.0137 ± 0.0062	0.1455 ± 0.0425
Trigonella cachemiriana	Carmichaelia australis	0.0193 ± 0.0073	0.2183 ± 0.0529
Trigonella cachemiriana	Cicer arietinum	0.0165 ± 0.0067	0.1698 ± 0.0457
Trigonella cachemiriana	Glycyrrhiza glabra	0.0308 ± 0.0093	0.2167 ± 0.0535
Trigonella cachemiriana	Glycyrrhiza inflata	0.0308 ± 0.0093	0.2167 ± 0.0535
Trigonella cachemiriana	Glycyrrhiza lepidota	0.0308 ± 0.0093	0.2167 ± 0.0535
Trigonella cachemiriana	Glycyrrhiza aspera	0.0308 ± 0.0093	0.2167 ± 0.0535
Trigonella cachemiriana	Glycyrrhiza uralensis	0.0308 ± 0.0093	0.2167 ± 0.0535
Trigonella cachemiriana	Hedysarum semenovii	0.0672 ± 0.0140	0.2773 ± 0.0671
Trigonella cachemiriana	Hedysarum taipeicum	0.0990 ± 0.0173	0.3423 ± 0.0760
Trigonella cachemiriana	Lathyrus clymeum	0.0692 ± 0.0143	0.1481 ± 0.0410
Trigonella cachemiriana	Lathyrus davidii	0.0880 ± 0.0163	0.4412 ± 0.0919
Trigonella cachemiriana	Lathyrus graminifolius	0.0697 ± 0.0144	0.2167 ± 0.0515
Trigonella cachemiriana	Lathyrus inconspicuus	0.0692 ± 0.0143	0.2645 ± 0.0599
Trigonella cachemiriana	Lathyrus japonicus	0.0660 ± 0.0139	0.2013 ± 0.0506
Trigonella cachemiriana	Lathyrus littoralis	0.0660 ± 0.0139	0.1995 ± 0.0498
Trigonella cachemiriana	Lathyrus ochroleucus	0.0659 ± 0.0139	0.1885 ± 0.0484
Trigonella cachemiriana	Lathyrus odoratus	0.0747 ± 0.0148	0.2166 ± 0.0528
Trigonella cachemiriana	Lathyrus palustris	0.0660 ± 0.0139	0.2002 ± 0.0500
Trigonella cachemiriana	Lathyrus pubescens	0.0934 ± 0.0168	0.2561 ± 0.0597
Trigonella cachemiriana	Lathyrus sativus	0.0758 ± 0.0151	0.2409 ± 0.0541
Trigonella cachemiriana	Lathyrus tingitanus	0.0686 ± 0.0142	0.1530 ± 0.0425
Trigonella cachemiriana	Lathyrus venosus	0.0630 ± 0.0136	0.2008 ± 0.0505
Trigonella cachemiriana	Lens culinaris	0.0957 ± 0.0169	0.1581 ± 0.0447
Trigonella cachemiriana	Oxytropis bicolor	0.0165 ± 0.0068	0.1807 ± 0.0479
Trigonella cachemiriana	Pisum abyssinicum	0.0630 ± 0.0136	0.1271 ± 0.0380
Trigonella cachemiriana	Pisum sativum	0.0628 ± 0.0135	0.1170 ± 0.0366
Trigonella cachemiriana	Tibetia liangshanensis	0.0540 ± 0.0125	0.1918 ± 0.0500
Trigonella cachemiriana	Trifolium glanduliferum	0.0304 ± 0.0092	0.1883 ± 0.0506
Trigonella cachemiriana	Trifolium strictum	0.0249 ± 0.0083	0.1848 ± 0.0496
Trigonella cachemiriana	Vavilovia formosa	0.0598 ± 0.0132	0.1535 ± 0.0431
Trigonella cachemiriana	Vicia sativa	0.1151 ± 0.0190	0.3795 ± 0.0749
Trigonella cachemiriana	Vicia sepium	0.1196 ± 0.0194	0.3029 ± 0.0641
Trigonella cachemiriana	Wisteria floribunda	0.0336 ± 0.0098	0.1921 ± 0.0497
Trigonella cachemiriana	Wisteria sinensis	0.0336 ± 0.0098	0.1921 ± 0.0497
Trigonella cachemiriana	Melilotus alba	0.0137 ± 0.0061	0.0415 ± 0.0209
Trigonella cachemiriana	Medicago platycarpos	0.0434 ± 0.0111	0.1141 ± 0.0365
Trigonella cachemiriana	Medicago polymorpha	0.0624 ± 0.0135	0.1568 ± 0.0441
Trigonella cachemiriana	Medicago ruthenica	0.0552 ± 0.0126	0.1255 ± 0.0387
Trigonella cachemiriana	Medicago sativa	0.0248 ± 0.0083	0.1105 ± 0.0363
Trigonella cachemiriana	Medicago truncatula	0.0503 ± 0.0120	0.1252 ± 0.0396
Trigonella cachemiriana	Medicago arcuata	0.0136 ± 0.0061	0.1142 ± 0.0380
Medicago cancellata	Astragalus bhotanensis	0.0307 ± 0.0093	0.1799 ± 0.0476
Medicago cancellata	Astragalus gummifer	0.0248 ± 0.0083	0.1849 ± 0.0488
Medicago cancellata	Astragalus mongholicus	0.0248 ± 0.0083	0.1849 ± 0.0488
Medicago cancellata	Astragalus nakaianus	0.0248 ± 0.0083	0.1849 ± 0.0488
Medicago cancellata	Caragana kozlowii	0.0221 ± 0.0078	0.1461 ± 0.0427
Medicago cancellata	Caragana korshinskii	0.0249 ± 0.0083	0.1601 ± 0.0455
Medicago cancellata	Caragana microphylla	0.0249 ± 0.0083	0.1601 ± 0.0455
Medicago cancellata	Caragana rosea	0.0221 ± 0.0079	0.1582 ± 0.0448
Medicago cancellata	Carmichaelia australis	0.0278 ± 0.0088	0.2179 ± 0.0528
Medicago cancellata	Cicer arietinum	0.0193 ± 0.0073	0.2081 ± 0.0515
Medicago cancellata	Glycyrrhiza glabra	0.0280 ± 0.0089	0.1890 ± 0.0485
Medicago cancellata	Glycyrrhiza inflata	0.0280 ± 0.0089	0.1890 ± 0.0485
Medicago cancellata	Glycyrrhiza lepidota	0.0280 ± 0.0089	0.1890 ± 0.0485
Medicago cancellata	Glycyrrhiza aspera	0.0280 ± 0.0089	0.1890 ± 0.0485
Medicago cancellata	Glycyrrhiza uralensis	0.0280 ± 0.0089	0.1890 ± 0.0485
Medicago cancellata	Hedysarum semenovii	0.0762 ± 0.0150	0.2887 ± 0.0674
Medicago cancellata	Hedysarum taipeicum	0.1005 ± 0.0175	0.3295 ± 0.0719
Medicago cancellata	Lathyrus clymeum	0.0784 ± 0.0153	0.1476 ± 0.0409
Medicago cancellata	Lathyrus davidii	0.0990 ± 0.0174	0.4640 ± 0.0946
Medicago cancellata	Lathyrus graminifolius	0.0789 ± 0.0154	0.2580 ± 0.0586
Medicago cancellata	Lathyrus inconspicuus	0.0723 ± 0.0147	0.3103 ± 0.0681
Medicago cancellata	Lathyrus japonicus	0.0751 ± 0.0149	0.2144 ± 0.0529
Medicago cancellata	Lathyrus littoralis	0.0751 ± 0.0149	0.2126 ± 0.0520
Medicago cancellata	Lathyrus ochroleucus	0.0750 ± 0.0149	0.2015 ± 0.0506
Medicago cancellata	Lathyrus odoratus	0.0777 ± 0.0152	0.1765 ± 0.0459
Medicago cancellata	Lathyrus palustris	0.0751 ± 0.0149	0.1999 ± 0.0499
Medicago cancellata	Lathyrus pubescens	0.0965 ± 0.0171	0.2555 ± 0.0595
Medicago cancellata	Lathyrus sativus	0.0805 ± 0.0156	0.2462 ± 0.0548
Medicago cancellata	Lathyrus tingitanus	0.0717 ± 0.0145	0.1526 ± 0.0423
Medicago cancellata	Lathyrus venosus	0.0721 ± 0.0146	0.2142 ± 0.0528
Medicago cancellata	Lens culinaris	0.0990 ± 0.0173	0.1571 ± 0.0443
Medicago cancellata	Oxytropis bicolor	0.0250 ± 0.0084	0.2227 ± 0.0556
Medicago cancellata	Pisum abyssinicum	0.0720 ± 0.0146	0.1266 ± 0.0378
Medicago cancellata	Pisum sativum	0.0719 ± 0.0146	0.1165 ± 0.0364
Medicago cancellata	Tibetia liangshanensis	0.0510 ± 0.0121	0.1781 ± 0.0474
Medicago cancellata	Trifolium glanduliferum	0.0333 ± 0.0097	0.1870 ± 0.0501
Medicago cancellata	Trifolium strictum	0.0277 ± 0.0088	0.1840 ± 0.0492
Medicago cancellata	Vavilovia formosa	0.0688 ± 0.0142	0.1530 ± 0.0429
Medicago cancellata	Vicia sativa	0.1055 ± 0.0181	0.3797 ± 0.0749
Medicago cancellata	Vicia sepium	0.1132 ± 0.0188	0.3182 ± 0.0666
Medicago cancellata	Wisteria floribunda	0.0308 ± 0.0093	0.1780 ± 0.0470
Medicago cancellata	Wisteria sinensis	0.0308 ± 0.0093	0.1780 ± 0.0470
Medicago cancellata	Melilotus alba	0.0165 ± 0.0067	0.0634 ± 0.0264
Medicago cancellata	Medicago platycarpos	0.0334 ± 0.0097	0.0202 ± 0.0143
Medicago cancellata	Medicago polymorpha	0.0478 ± 0.0117	0.0623 ± 0.0258
Medicago cancellata	Medicago ruthenica	0.0493 ± 0.0119	0.0251 ± 0.0160
Medicago cancellata	Medicago sativa	0.0109 ± 0.0055	0.0644 ± 0.0270
Medicago cancellata	Medicago truncatula	0.0445 ± 0.0112	0.0538 ± 0.0246
Medicago cancellata	Trigonella cachemiriana	0.0136 ± 0.0061	0.1142 ± 0.0380
Trigonella emodi	Astragalus bhotanensis	0.0250 ± 0.0084	0.1664 ± 0.0452
Trigonella emodi	Astragalus gummifer	0.0192 ± 0.0073	0.1986 ± 0.0512
Trigonella emodi	Astragalus mongholicus	0.0192 ± 0.0073	0.1986 ± 0.0512
Trigonella emodi	Astragalus nakaianus	0.0192 ± 0.0073	0.1986 ± 0.0512
Trigonella emodi	Caragana kozlowii	0.0165 ± 0.0068	0.1461 ± 0.0427
Trigonella emodi	Caragana korshinskii	0.0192 ± 0.0073	0.1470 ± 0.0430
Trigonella emodi	Caragana microphylla	0.0192 ± 0.0073	0.1470 ± 0.0430
Trigonella emodi	Caragana rosea	0.0165 ± 0.0068	0.1452 ± 0.0424
Trigonella emodi	Carmichaelia australis	0.0221 ± 0.0079	0.2178 ± 0.0528
Trigonella emodi	Cicer arietinum	0.0192 ± 0.0073	0.1693 ± 0.0455
Trigonella emodi	Glycyrrhiza glabra	0.0337 ± 0.0098	0.2161 ± 0.0533
Trigonella emodi	Glycyrrhiza inflata	0.0337 ± 0.0098	0.2161 ± 0.0533
Trigonella emodi	Glycyrrhiza lepidota	0.0337 ± 0.0098	0.2161 ± 0.0533
Trigonella emodi	Glycyrrhiza aspera	0.0337 ± 0.0098	0.2161 ± 0.0533
Trigonella emodi	Glycyrrhiza uralensis	0.0337 ± 0.0098	0.2161 ± 0.0533
Trigonella emodi	Hedysarum semenovii	0.0703 ± 0.0144	0.2763 ± 0.0668
Trigonella emodi	Hedysarum taipeicum	0.1023 ± 0.0177	0.3406 ± 0.0755
Trigonella emodi	Lathyrus clymeum	0.0707 ± 0.0145	0.1535 ± 0.0418
Trigonella emodi	Lathyrus davidii	0.0912 ± 0.0167	0.4397 ± 0.0914
Trigonella emodi	Lathyrus graminifolius	0.0728 ± 0.0148	0.2162 ± 0.0513
Trigonella emodi	Lathyrus inconspicuus	0.0723 ± 0.0147	0.2639 ± 0.0597
Trigonella emodi	Lathyrus japonicus	0.0690 ± 0.0143	0.2008 ± 0.0505
Trigonella emodi	Lathyrus littoralis	0.0691 ± 0.0143	0.1990 ± 0.0497
Trigonella emodi	Lathyrus ochroleucus	0.0690 ± 0.0143	0.1880 ± 0.0483
Trigonella emodi	Lathyrus odoratus	0.0778 ± 0.0152	0.2160 ± 0.0526
Trigonella emodi	Lathyrus palustris	0.0690 ± 0.0143	0.1997 ± 0.0498
Trigonella emodi	Lathyrus pubescens	0.0966 ± 0.0171	0.2552 ± 0.0595
Trigonella emodi	Lathyrus sativus	0.0789 ± 0.0154	0.2403 ± 0.0540
Trigonella emodi	Lathyrus tingitanus	0.0702 ± 0.0144	0.1585 ± 0.0432
Trigonella emodi	Lathyrus venosus	0.0661 ± 0.0139	0.2003 ± 0.0503
Trigonella emodi	Lens culinaris	0.0989 ± 0.0173	0.1576 ± 0.0445
Trigonella emodi	Oxytropis bicolor	0.0194 ± 0.0073	0.1803 ± 0.0478
Trigonella emodi	Pisum abyssinicum	0.0660 ± 0.0139	0.1268 ± 0.0379
Trigonella emodi	Pisum sativum	0.0658 ± 0.0139	0.1167 ± 0.0365
Trigonella emodi	Tibetia liangshanensis	0.0511 ± 0.0121	0.1911 ± 0.0498
Trigonella emodi	Trifolium glanduliferum	0.0333 ± 0.0097	0.1877 ± 0.0504
Trigonella emodi	Trifolium strictum	0.0277 ± 0.0088	0.1843 ± 0.0494
Trigonella emodi	Vavilovia formosa	0.0628 ± 0.0135	0.1531 ± 0.0430
Trigonella emodi	Vicia sativa	0.1185 ± 0.0193	0.3782 ± 0.0746
Trigonella emodi	Vicia sepium	0.1230 ± 0.0197	0.3018 ± 0.0638
Trigonella emodi	Wisteria floribunda	0.0365 ± 0.0102	0.1916 ± 0.0495
Trigonella emodi	Wisteria sinensis	0.0365 ± 0.0102	0.1916 ± 0.0495
Trigonella emodi	Melilotus alba	0.0165 ± 0.0067	0.0414 ± 0.0209
Trigonella emodi	Medicago platycarpos	0.0464 ± 0.0115	0.1138 ± 0.0364
Trigonella emodi	Medicago polymorpha	0.0654 ± 0.0138	0.1563 ± 0.0439
Trigonella emodi	Medicago ruthenica	0.0582 ± 0.0130	0.1252 ± 0.0386
Trigonella emodi	Medicago sativa	0.0276 ± 0.0088	0.1102 ± 0.0362
Trigonella emodi	Medicago truncatula	0.0532 ± 0.0123	0.1248 ± 0.0395
Trigonella emodi	Medicago arcuata	0.0163 ± 0.0067	0.1139 ± 0.0379
Trigonella emodi	Medicago cancellata	0.0163 ± 0.0067	0.1139 ± 0.0379
Medicago monantha	Astragalus bhotanensis	0.0336 ± 0.0098	0.1914 ± 0.0496
Medicago monantha	Astragalus gummifer	0.0277 ± 0.0088	0.1966 ± 0.0507
Medicago monantha	Astragalus mongholicus	0.0277 ± 0.0088	0.1966 ± 0.0507
Medicago monantha	Astragalus nakaianus	0.0277 ± 0.0088	0.1966 ± 0.0507
Medicago monantha	Caragana kozlowii	0.0250 ± 0.0084	0.1576 ± 0.0447
Medicago monantha	Caragana korshinskii	0.0278 ± 0.0089	0.1719 ± 0.0475
Medicago monantha	Caragana microphylla	0.0278 ± 0.0089	0.1719 ± 0.0475
Medicago monantha	Caragana rosea	0.0250 ± 0.0084	0.1697 ± 0.0469
Medicago monantha	Carmichaelia australis	0.0307 ± 0.0093	0.2293 ± 0.0545
Medicago monantha	Cicer arietinum	0.0165 ± 0.0068	0.2196 ± 0.0532
Medicago monantha	Glycyrrhiza glabra	0.0309 ± 0.0094	0.1740 ± 0.0457
Medicago monantha	Glycyrrhiza inflata	0.0309 ± 0.0094	0.1740 ± 0.0457
Medicago monantha	Glycyrrhiza lepidota	0.0309 ± 0.0094	0.1740 ± 0.0457
Medicago monantha	Glycyrrhiza aspera	0.0309 ± 0.0094	0.1740 ± 0.0457
Medicago monantha	Glycyrrhiza uralensis	0.0309 ± 0.0094	0.1740 ± 0.0457
Medicago monantha	Hedysarum semenovii	0.0795 ± 0.0154	0.3022 ± 0.0699
Medicago monantha	Hedysarum taipeicum	0.1024 ± 0.0177	0.3502 ± 0.0753
Medicago monantha	Lathyrus clymeum	0.0817 ± 0.0157	0.1582 ± 0.0425
Medicago monantha	Lathyrus davidii	0.1014 ± 0.0177	0.4851 ± 0.0987
Medicago monantha	Lathyrus graminifolius	0.0822 ± 0.0158	0.2700 ± 0.0605
Medicago monantha	Lathyrus inconspicuus	0.0756 ± 0.0150	0.3232 ± 0.0703
Medicago monantha	Lathyrus japonicus	0.0783 ± 0.0153	0.2261 ± 0.0548
Medicago monantha	Lathyrus littoralis	0.0784 ± 0.0153	0.2241 ± 0.0538
Medicago monantha	Lathyrus ochroleucus	0.0783 ± 0.0153	0.2131 ± 0.0525
Medicago monantha	Lathyrus odoratus	0.0810 ± 0.0155	0.1874 ± 0.0476
Medicago monantha	Lathyrus palustris	0.0783 ± 0.0153	0.2113 ± 0.0517
Medicago monantha	Lathyrus pubescens	0.1000 ± 0.0175	0.2678 ± 0.0616
Medicago monantha	Lathyrus sativus	0.0828 ± 0.0158	0.2611 ± 0.0567
Medicago monantha	Lathyrus tingitanus	0.0749 ± 0.0149	0.1635 ± 0.0441
Medicago monantha	Lathyrus venosus	0.0753 ± 0.0150	0.2260 ± 0.0548
Medicago monantha	Lens culinaris	0.1023 ± 0.0176	0.1686 ± 0.0463
Medicago monantha	Oxytropis bicolor	0.0279 ± 0.0089	0.2060 ± 0.0523
Medicago monantha	Pisum abyssinicum	0.0753 ± 0.0150	0.1372 ± 0.0396
Medicago monantha	Pisum sativum	0.0751 ± 0.0149	0.1272 ± 0.0383
Medicago monantha	Tibetia liangshanensis	0.0541 ± 0.0125	0.1897 ± 0.0494
Medicago monantha	Trifolium glanduliferum	0.0362 ± 0.0101	0.1711 ± 0.0469
Medicago monantha	Trifolium strictum	0.0306 ± 0.0093	0.1684 ± 0.0461
Medicago monantha	Vavilovia formosa	0.0720 ± 0.0146	0.1641 ± 0.0448
Medicago monantha	Vicia sativa	0.1090 ± 0.0184	0.3924 ± 0.0768
Medicago monantha	Vicia sepium	0.1166 ± 0.0192	0.3304 ± 0.0684
Medicago monantha	Wisteria floribunda	0.0337 ± 0.0098	0.1893 ± 0.0489
Medicago monantha	Wisteria sinensis	0.0337 ± 0.0098	0.1893 ± 0.0489
Medicago monantha	Melilotus alba	0.0193 ± 0.0073	0.0740 ± 0.0287
Medicago monantha	Medicago platycarpos	0.0364 ± 0.0101	0.0302 ± 0.0176
Medicago monantha	Medicago polymorpha	0.0508 ± 0.0121	0.0727 ± 0.0280
Medicago monantha	Medicago ruthenica	0.0524 ± 0.0123	0.0351 ± 0.0189
Medicago monantha	Medicago sativa	0.0137 ± 0.0061	0.0752 ± 0.0294
Medicago monantha	Medicago truncatula	0.0475 ± 0.0116	0.0647 ± 0.0272
Medicago monantha	Medicago arcuata	0.0027 ± 0.0027	0.0103 ± 0.0103
Medicago monantha	Trigonella cachemiriana	0.0164 ± 0.0067	0.1259 ± 0.0402
Medicago monantha	Medicago cancellata	0.0027 ± 0.0027	0.0103 ± 0.0103
Medicago monantha	Trigonella emodi	0.0192 ± 0.0073	0.1255 ± 0.0401
Medicago archiducis-nicolai	Astragalus bhotanensis	0.0680 ± 0.0142	0.1887 ± 0.0476
Medicago archiducis-nicolai	Astragalus gummifer	0.0674 ± 0.0141	0.1938 ± 0.0487
Medicago archiducis-nicolai	Astragalus mongholicus	0.0674 ± 0.0141	0.1938 ± 0.0487
Medicago archiducis-nicolai	Astragalus nakaianus	0.0674 ± 0.0141	0.1938 ± 0.0487
Medicago archiducis-nicolai	Caragana kozlowii	0.0646 ± 0.0138	0.1689 ± 0.0453
Medicago archiducis-nicolai	Caragana korshinskii	0.0675 ± 0.0141	0.1963 ± 0.0504
Medicago archiducis-nicolai	Caragana microphylla	0.0675 ± 0.0141	0.1963 ± 0.0504
Medicago archiducis-nicolai	Caragana rosea	0.0647 ± 0.0138	0.1940 ± 0.0498
Medicago archiducis-nicolai	Carmichaelia australis	0.0709 ± 0.0145	0.2531 ± 0.0570
Medicago archiducis-nicolai	Cicer arietinum	0.0615 ± 0.0134	0.1791 ± 0.0459
Medicago archiducis-nicolai	Glycyrrhiza glabra	0.0713 ± 0.0146	0.1738 ± 0.0449
Medicago archiducis-nicolai	Glycyrrhiza inflata	0.0713 ± 0.0146	0.1738 ± 0.0449
Medicago archiducis-nicolai	Glycyrrhiza lepidota	0.0713 ± 0.0146	0.1738 ± 0.0449
Medicago archiducis-nicolai	Glycyrrhiza aspera	0.0713 ± 0.0146	0.1738 ± 0.0449
Medicago archiducis-nicolai	Glycyrrhiza uralensis	0.0713 ± 0.0146	0.1738 ± 0.0449
Medicago archiducis-nicolai	Hedysarum semenovii	0.1022 ± 0.0177	0.3182 ± 0.0710
Medicago archiducis-nicolai	Hedysarum taipeicum	0.1328 ± 0.0206	0.3491 ± 0.0734
Medicago archiducis-nicolai	Lathyrus clymeum	0.1046 ± 0.0180	0.1415 ± 0.0392
Medicago archiducis-nicolai	Lathyrus davidii	0.1091 ± 0.0185	0.5377 ± 0.1068
Medicago archiducis-nicolai	Lathyrus graminifolius	0.0997 ± 0.0176	0.2676 ± 0.0583
Medicago archiducis-nicolai	Lathyrus inconspicuus	0.0856 ± 0.0162	0.3558 ± 0.0746
Medicago archiducis-nicolai	Lathyrus japonicus	0.0939 ± 0.0170	0.2320 ± 0.0541
Medicago archiducis-nicolai	Lathyrus littoralis	0.0940 ± 0.0170	0.2303 ± 0.0533
Medicago archiducis-nicolai	Lathyrus ochroleucus	0.0938 ± 0.0169	0.2195 ± 0.0520
Medicago archiducis-nicolai	Lathyrus odoratus	0.0849 ± 0.0160	0.2181 ± 0.0516
Medicago archiducis-nicolai	Lathyrus palustris	0.0939 ± 0.0170	0.2180 ± 0.0513
Medicago archiducis-nicolai	Lathyrus pubescens	0.1163 ± 0.0191	0.3020 ± 0.0657
Medicago archiducis-nicolai	Lathyrus sativus	0.0973 ± 0.0174	0.2605 ± 0.0557
Medicago archiducis-nicolai	Lathyrus tingitanus	0.0973 ± 0.0173	0.1689 ± 0.0439
Medicago archiducis-nicolai	Lathyrus venosus	0.0908 ± 0.0167	0.2318 ± 0.0540
Medicago archiducis-nicolai	Lens culinaris	0.1112 ± 0.0185	0.1565 ± 0.0436
Medicago archiducis-nicolai	Oxytropis bicolor	0.0619 ± 0.0135	0.2300 ± 0.0550
Medicago archiducis-nicolai	Pisum abyssinicum	0.0979 ± 0.0174	0.1214 ± 0.0363
Medicago archiducis-nicolai	Pisum sativum	0.0976 ± 0.0173	0.1333 ± 0.0383
Medicago archiducis-nicolai	Tibetia liangshanensis	0.0961 ± 0.0172	0.1873 ± 0.0475
Medicago archiducis-nicolai	Trifolium glanduliferum	0.0645 ± 0.0138	0.1853 ± 0.0491
Medicago archiducis-nicolai	Trifolium strictum	0.0647 ± 0.0138	0.1823 ± 0.0482
Medicago archiducis-nicolai	Vavilovia formosa	0.0944 ± 0.0170	0.1464 ± 0.0411
Medicago archiducis-nicolai	Vicia sativa	0.1345 ± 0.0210	0.3579 ± 0.0705
Medicago archiducis-nicolai	Vicia sepium	0.1287 ± 0.0204	0.3000 ± 0.0628
Medicago archiducis-nicolai	Wisteria floribunda	0.0651 ± 0.0139	0.1994 ± 0.0490
Medicago archiducis-nicolai	Wisteria sinensis	0.0651 ± 0.0139	0.1994 ± 0.0490
Medicago archiducis-nicolai	Melilotus alba	0.0615 ± 0.0134	0.0763 ± 0.0284
Medicago archiducis-nicolai	Medicago platycarpos	0.0266 ± 0.0087	0.0048 ± 0.0068
Medicago archiducis-nicolai	Medicago polymorpha	0.0969 ± 0.0172	0.0292 ± 0.0169
Medicago archiducis-nicolai	Medicago sativa	0.0555 ± 0.0127	0.0455 ± 0.0219
Medicago archiducis-nicolai	Medicago truncatula	0.0854 ± 0.0160	0.0355 ± 0.0193
Medicago archiducis-nicolai	Medicago arcuata	0.0493 ± 0.0119	0.0251 ± 0.0160
Medicago archiducis-nicolai	Trigonella cachemiriana	0.0552 ± 0.0126	0.1255 ± 0.0387
Medicago archiducis-nicolai	Medicago cancellata	0.0493 ± 0.0119	0.0251 ± 0.0160
Medicago archiducis-nicolai	Trigonella emodi	0.0582 ± 0.0130	0.1252 ± 0.0386
Medicago archiducis-nicolai	Medicago monantha	0.0524 ± 0.0123	0.0351 ± 0.0189
Medicago orthoceras	Astragalus bhotanensis	0.0307 ± 0.0093	0.1799 ± 0.0476
Medicago orthoceras	Astragalus gummifer	0.0248 ± 0.0083	0.1849 ± 0.0488
Medicago orthoceras	Astragalus mongholicus	0.0248 ± 0.0083	0.1849 ± 0.0488
Medicago orthoceras	Astragalus nakaianus	0.0248 ± 0.0083	0.1849 ± 0.0488
Medicago orthoceras	Caragana kozlowii	0.0221 ± 0.0078	0.1461 ± 0.0427
Medicago orthoceras	Caragana korshinskii	0.0249 ± 0.0083	0.1601 ± 0.0455
Medicago orthoceras	Caragana microphylla	0.0249 ± 0.0083	0.1601 ± 0.0455
Medicago orthoceras	Caragana rosea	0.0221 ± 0.0079	0.1582 ± 0.0448
Medicago orthoceras	Carmichaelia australis	0.0278 ± 0.0088	0.2179 ± 0.0528
Medicago orthoceras	Cicer arietinum	0.0193 ± 0.0073	0.2081 ± 0.0515
Medicago orthoceras	Glycyrrhiza glabra	0.0280 ± 0.0089	0.1890 ± 0.0485
Medicago orthoceras	Glycyrrhiza inflata	0.0280 ± 0.0089	0.1890 ± 0.0485
Medicago orthoceras	Glycyrrhiza lepidota	0.0280 ± 0.0089	0.1890 ± 0.0485
Medicago orthoceras	Glycyrrhiza aspera	0.0280 ± 0.0089	0.1890 ± 0.0485
Medicago orthoceras	Glycyrrhiza uralensis	0.0280 ± 0.0089	0.1890 ± 0.0485
Medicago orthoceras	Hedysarum semenovii	0.0762 ± 0.0150	0.2887 ± 0.0674
Medicago orthoceras	Hedysarum taipeicum	0.1005 ± 0.0175	0.3295 ± 0.0719
Medicago orthoceras	Lathyrus clymeum	0.0784 ± 0.0153	0.1476 ± 0.0409
Medicago orthoceras	Lathyrus davidii	0.0990 ± 0.0174	0.4640 ± 0.0946
Medicago orthoceras	Lathyrus graminifolius	0.0789 ± 0.0154	0.2580 ± 0.0586
Medicago orthoceras	Lathyrus inconspicuus	0.0723 ± 0.0147	0.3103 ± 0.0681
Medicago orthoceras	Lathyrus japonicus	0.0751 ± 0.0149	0.2144 ± 0.0529
Medicago orthoceras	Lathyrus littoralis	0.0751 ± 0.0149	0.2126 ± 0.0520
Medicago orthoceras	Lathyrus ochroleucus	0.0750 ± 0.0149	0.2015 ± 0.0506
Medicago orthoceras	Lathyrus odoratus	0.0777 ± 0.0152	0.1765 ± 0.0459
Medicago orthoceras	Lathyrus palustris	0.0751 ± 0.0149	0.1999 ± 0.0499
Medicago orthoceras	Lathyrus pubescens	0.0965 ± 0.0171	0.2555 ± 0.0595
Medicago orthoceras	Lathyrus sativus	0.0805 ± 0.0156	0.2462 ± 0.0548
Medicago orthoceras	Lathyrus tingitanus	0.0717 ± 0.0145	0.1526 ± 0.0423
Medicago orthoceras	Lathyrus venosus	0.0721 ± 0.0146	0.2142 ± 0.0528
Medicago orthoceras	Lens culinaris	0.0990 ± 0.0173	0.1571 ± 0.0443
Medicago orthoceras	Oxytropis bicolor	0.0250 ± 0.0084	0.2227 ± 0.0556
Medicago orthoceras	Pisum abyssinicum	0.0720 ± 0.0146	0.1266 ± 0.0378
Medicago orthoceras	Pisum sativum	0.0719 ± 0.0146	0.1165 ± 0.0364
Medicago orthoceras	Tibetia liangshanensis	0.0510 ± 0.0121	0.1781 ± 0.0474
Medicago orthoceras	Trifolium glanduliferum	0.0333 ± 0.0097	0.1870 ± 0.0501
Medicago orthoceras	Trifolium strictum	0.0277 ± 0.0088	0.1840 ± 0.0492
Medicago orthoceras	Vavilovia formosa	0.0688 ± 0.0142	0.1530 ± 0.0429
Medicago orthoceras	Vicia sativa	0.1055 ± 0.0181	0.3797 ± 0.0749
Medicago orthoceras	Vicia sepium	0.1132 ± 0.0188	0.3182 ± 0.0666
Medicago orthoceras	Wisteria floribunda	0.0308 ± 0.0093	0.1780 ± 0.0470
Medicago orthoceras	Wisteria sinensis	0.0308 ± 0.0093	0.1780 ± 0.0470
Medicago orthoceras	Melilotus alba	0.0165 ± 0.0067	0.0634 ± 0.0264
Medicago orthoceras	Medicago platycarpos	0.0334 ± 0.0097	0.0202 ± 0.0143
Medicago orthoceras	Medicago polymorpha	0.0478 ± 0.0117	0.0623 ± 0.0258
Medicago orthoceras	Medicago ruthenica	0.0493 ± 0.0119	0.0251 ± 0.0160
Medicago orthoceras	Medicago sativa	0.0109 ± 0.0055	0.0644 ± 0.0270
Medicago orthoceras	Medicago truncatula	0.0445 ± 0.0112	0.0538 ± 0.0246
Medicago orthoceras	Trigonella cachemiriana	0.0136 ± 0.0061	0.1142 ± 0.0380
Medicago orthoceras	Trigonella emodi	0.0163 ± 0.0067	0.1139 ± 0.0379
Medicago orthoceras	Medicago monantha	0.0027 ± 0.0027	0.0103 ± 0.0103
Medicago orthoceras	Medicago archiducis-nicolai	0.0493 ± 0.0119	0.0251 ± 0.0160
Melilotus dentata	Astragalus bhotanensis	0.0167 ± 0.0068	0.1377 ± 0.0396
Melilotus dentata	Astragalus gummifer	0.0166 ± 0.0068	0.1665 ± 0.0449
Melilotus dentata	Astragalus mongholicus	0.0166 ± 0.0068	0.1665 ± 0.0449
Melilotus dentata	Astragalus nakaianus	0.0166 ± 0.0068	0.1665 ± 0.0449
Melilotus dentata	Caragana kozlowii	0.0138 ± 0.0062	0.1423 ± 0.0415
Melilotus dentata	Caragana korshinskii	0.0166 ± 0.0068	0.1433 ± 0.0418
Melilotus dentata	Caragana microphylla	0.0166 ± 0.0068	0.1433 ± 0.0418
Melilotus dentata	Caragana rosea	0.0138 ± 0.0062	0.1416 ± 0.0412
Melilotus dentata	Carmichaelia australis	0.0195 ± 0.0074	0.1990 ± 0.0491
Melilotus dentata	Cicer arietinum	0.0166 ± 0.0068	0.1405 ± 0.0401
Melilotus dentata	Glycyrrhiza glabra	0.0253 ± 0.0085	0.1592 ± 0.0428
Melilotus dentata	Glycyrrhiza inflata	0.0253 ± 0.0085	0.1592 ± 0.0428
Melilotus dentata	Glycyrrhiza lepidota	0.0253 ± 0.0085	0.1592 ± 0.0428
Melilotus dentata	Glycyrrhiza aspera	0.0253 ± 0.0085	0.1592 ± 0.0428
Melilotus dentata	Glycyrrhiza uralensis	0.0253 ± 0.0085	0.1592 ± 0.0428
Melilotus dentata	Hedysarum semenovii	0.0677 ± 0.0141	0.2376 ± 0.0584
Melilotus dentata	Hedysarum taipeicum	0.0998 ± 0.0175	0.2815 ± 0.0633
Melilotus dentata	Lathyrus clymeum	0.0696 ± 0.0144	0.0999 ± 0.0322
Melilotus dentata	Lathyrus davidii	0.0886 ± 0.0164	0.3723 ± 0.0768
Melilotus dentata	Lathyrus graminifolius	0.0702 ± 0.0145	0.1989 ± 0.0480
Melilotus dentata	Lathyrus inconspicuus	0.0697 ± 0.0144	0.2433 ± 0.0556
Melilotus dentata	Lathyrus japonicus	0.0664 ± 0.0140	0.1581 ± 0.0425
Melilotus dentata	Lathyrus littoralis	0.0665 ± 0.0140	0.1571 ± 0.0420
Melilotus dentata	Lathyrus ochroleucus	0.0664 ± 0.0140	0.1465 ± 0.0406
Melilotus dentata	Lathyrus odoratus	0.0752 ± 0.0150	0.1718 ± 0.0446
Melilotus dentata	Lathyrus palustris	0.0664 ± 0.0140	0.1576 ± 0.0422
Melilotus dentata	Lathyrus pubescens	0.0941 ± 0.0169	0.2487 ± 0.0577
Melilotus dentata	Lathyrus sativus	0.0762 ± 0.0152	0.1990 ± 0.0478
Melilotus dentata	Lathyrus tingitanus	0.0691 ± 0.0143	0.1028 ± 0.0332
Melilotus dentata	Lathyrus venosus	0.0635 ± 0.0137	0.1577 ± 0.0424
Melilotus dentata	Lens culinaris	0.0964 ± 0.0170	0.1165 ± 0.0364
Melilotus dentata	Oxytropis bicolor	0.0167 ± 0.0068	0.1758 ± 0.0465
Melilotus dentata	Pisum abyssinicum	0.0634 ± 0.0137	0.0797 ± 0.0286
Melilotus dentata	Pisum sativum	0.0632 ± 0.0136	0.0699 ± 0.0268
Melilotus dentata	Tibetia liangshanensis	0.0426 ± 0.0111	0.1365 ± 0.0394
Melilotus dentata	Trifolium glanduliferum	0.0363 ± 0.0101	0.1307 ± 0.0391
Melilotus dentata	Trifolium strictum	0.0307 ± 0.0093	0.1285 ± 0.0384
Melilotus dentata	Vavilovia formosa	0.0602 ± 0.0133	0.1024 ± 0.0332
Melilotus dentata	Vicia sativa	0.1094 ± 0.0185	0.3234 ± 0.0654
Melilotus dentata	Vicia sepium	0.1171 ± 0.0192	0.2666 ± 0.0578
Melilotus dentata	Wisteria floribunda	0.0281 ± 0.0089	0.1369 ± 0.0393
Melilotus dentata	Wisteria sinensis	0.0281 ± 0.0089	0.1369 ± 0.0393
Melilotus dentata	Medicago platycarpos	0.0466 ± 0.0116	0.0660 ± 0.0263
Melilotus dentata	Medicago polymorpha	0.0629 ± 0.0136	0.1044 ± 0.0338
Melilotus dentata	Medicago ruthenica	0.0585 ± 0.0131	0.0763 ± 0.0284
Melilotus dentata	Medicago sativa	0.0250 ± 0.0084	0.1074 ± 0.0352
Melilotus dentata	Medicago truncatula	0.0594 ± 0.0131	0.0971 ± 0.0334
Melilotus dentata	Medicago arcuata	0.0137 ± 0.0061	0.0634 ± 0.0264
Melilotus dentata	Trigonella cachemiriana	0.0109 ± 0.0055	0.0415 ± 0.0209
Melilotus dentata	Medicago cancellata	0.0137 ± 0.0061	0.0634 ± 0.0264
Melilotus dentata	Trigonella emodi	0.0137 ± 0.0061	0.0414 ± 0.0209
Melilotus dentata	Medicago monantha	0.0165 ± 0.0068	0.0741 ± 0.0287
Melilotus dentata	Medicago archiducis-nicolai	0.0585 ± 0.0131	0.0763 ± 0.0284
Melilotus dentata	Medicago orthoceras	0.0137 ± 0.0061	0.0634 ± 0.0264
Medicago edgeworthii	Astragalus bhotanensis	0.0250 ± 0.0084	0.2167 ± 0.0528
Medicago edgeworthii	Astragalus gummifer	0.0248 ± 0.0083	0.2233 ± 0.0542
Medicago edgeworthii	Astragalus mongholicus	0.0248 ± 0.0083	0.2233 ± 0.0542
Medicago edgeworthii	Astragalus nakaianus	0.0248 ± 0.0083	0.2233 ± 0.0542
Medicago edgeworthii	Caragana kozlowii	0.0277 ± 0.0088	0.1822 ± 0.0479
Medicago edgeworthii	Caragana korshinskii	0.0305 ± 0.0093	0.2113 ± 0.0533
Medicago edgeworthii	Caragana microphylla	0.0305 ± 0.0093	0.2113 ± 0.0533
Medicago edgeworthii	Caragana rosea	0.0277 ± 0.0088	0.2085 ± 0.0525
Medicago edgeworthii	Carmichaelia australis	0.0278 ± 0.0088	0.2718 ± 0.0606
Medicago edgeworthii	Cicer arietinum	0.0305 ± 0.0092	0.1938 ± 0.0490
Medicago edgeworthii	Glycyrrhiza glabra	0.0380 ± 0.0104	0.1940 ± 0.0489
Medicago edgeworthii	Glycyrrhiza inflata	0.0380 ± 0.0104	0.1940 ± 0.0489
Medicago edgeworthii	Glycyrrhiza lepidota	0.0380 ± 0.0104	0.1940 ± 0.0489
Medicago edgeworthii	Glycyrrhiza aspera	0.0380 ± 0.0104	0.1940 ± 0.0489
Medicago edgeworthii	Glycyrrhiza uralensis	0.0380 ± 0.0104	0.1940 ± 0.0489
Medicago edgeworthii	Hedysarum semenovii	0.0763 ± 0.0150	0.3295 ± 0.0726
Medicago edgeworthii	Hedysarum taipeicum	0.1023 ± 0.0177	0.3803 ± 0.0785
Medicago edgeworthii	Lathyrus clymeum	0.0846 ± 0.0160	0.1468 ± 0.0405
Medicago edgeworthii	Lathyrus davidii	0.0976 ± 0.0173	0.5221 ± 0.1027
Medicago edgeworthii	Lathyrus graminifolius	0.0852 ± 0.0161	0.2812 ± 0.0609
Medicago edgeworthii	Lathyrus inconspicuus	0.0785 ± 0.0153	0.3351 ± 0.0703
Medicago edgeworthii	Lathyrus japonicus	0.0813 ± 0.0156	0.2377 ± 0.0554
Medicago edgeworthii	Lathyrus littoralis	0.0813 ± 0.0156	0.2360 ± 0.0547
Medicago edgeworthii	Lathyrus ochroleucus	0.0812 ± 0.0156	0.2247 ± 0.0533
Medicago edgeworthii	Lathyrus odoratus	0.0839 ± 0.0158	0.2270 ± 0.0534
Medicago edgeworthii	Lathyrus palustris	0.0812 ± 0.0156	0.2234 ± 0.0527
Medicago edgeworthii	Lathyrus pubescens	0.0966 ± 0.0172	0.3104 ± 0.0674
Medicago edgeworthii	Lathyrus sativus	0.0852 ± 0.0161	0.2788 ± 0.0594
Medicago edgeworthii	Lathyrus tingitanus	0.0839 ± 0.0158	0.1759 ± 0.0457
Medicago edgeworthii	Lathyrus venosus	0.0782 ± 0.0153	0.2373 ± 0.0553
Medicago edgeworthii	Lens culinaris	0.0928 ± 0.0167	0.1691 ± 0.0461
Medicago edgeworthii	Oxytropis bicolor	0.0250 ± 0.0084	0.2463 ± 0.0580
Medicago edgeworthii	Pisum abyssinicum	0.0782 ± 0.0153	0.1258 ± 0.0374
Medicago edgeworthii	Pisum sativum	0.0780 ± 0.0152	0.1384 ± 0.0396
Medicago edgeworthii	Tibetia liangshanensis	0.0570 ± 0.0129	0.2006 ± 0.0500
Medicago edgeworthii	Trifolium glanduliferum	0.0390 ± 0.0105	0.1993 ± 0.0518
Medicago edgeworthii	Trifolium strictum	0.0334 ± 0.0097	0.2101 ± 0.0535
Medicago edgeworthii	Vavilovia formosa	0.0688 ± 0.0142	0.1517 ± 0.0423
Medicago edgeworthii	Vicia sativa	0.1187 ± 0.0194	0.3310 ± 0.0673
Medicago edgeworthii	Vicia sepium	0.1264 ± 0.0201	0.2732 ± 0.0596
Medicago edgeworthii	Wisteria floribunda	0.0394 ± 0.0106	0.2142 ± 0.0519
Medicago edgeworthii	Wisteria sinensis	0.0394 ± 0.0106	0.2142 ± 0.0519
Medicago edgeworthii	Melilotus alba	0.0220 ± 0.0078	0.0851 ± 0.0306
Medicago edgeworthii	Medicago platycarpos	0.0450 ± 0.0113	0.0303 ± 0.0176
Medicago edgeworthii	Medicago polymorpha	0.0596 ± 0.0131	0.0729 ± 0.0280
Medicago edgeworthii	Medicago ruthenica	0.0553 ± 0.0126	0.0457 ± 0.0218
Medicago edgeworthii	Medicago sativa	0.0165 ± 0.0068	0.0750 ± 0.0291
Medicago edgeworthii	Medicago truncatula	0.0504 ± 0.0120	0.0646 ± 0.0269
Medicago edgeworthii	Medicago arcuata	0.0109 ± 0.0055	0.0534 ± 0.0241
Medicago edgeworthii	Trigonella cachemiriana	0.0191 ± 0.0072	0.1369 ± 0.0411
Medicago edgeworthii	Medicago cancellata	0.0109 ± 0.0055	0.0534 ± 0.0241
Medicago edgeworthii	Trigonella emodi	0.0219 ± 0.0078	0.1365 ± 0.0410
Medicago edgeworthii	Medicago monantha	0.0136 ± 0.0061	0.0640 ± 0.0265
Medicago edgeworthii	Medicago archiducis-nicolai	0.0553 ± 0.0126	0.0457 ± 0.0218
Medicago edgeworthii	Medicago orthoceras	0.0109 ± 0.0055	0.0534 ± 0.0241
Medicago edgeworthii	Melilotus dentata	0.0192 ± 0.0073	0.0851 ± 0.0306
Medicago falcata	Astragalus bhotanensis	0.0424 ± 0.0110	0.2011 ± 0.0505
Medicago falcata	Astragalus gummifer	0.0363 ± 0.0101	0.2067 ± 0.0517
Medicago falcata	Astragalus mongholicus	0.0363 ± 0.0101	0.2067 ± 0.0517
Medicago falcata	Astragalus nakaianus	0.0363 ± 0.0101	0.2067 ± 0.0517
Medicago falcata	Caragana kozlowii	0.0393 ± 0.0106	0.1807 ± 0.0482
Medicago falcata	Caragana korshinskii	0.0421 ± 0.0110	0.2096 ± 0.0537
Medicago falcata	Caragana microphylla	0.0421 ± 0.0110	0.2096 ± 0.0537
Medicago falcata	Caragana rosea	0.0393 ± 0.0106	0.2070 ± 0.0530
Medicago falcata	Carmichaelia australis	0.0394 ± 0.0106	0.2536 ± 0.0579
Medicago falcata	Cicer arietinum	0.0321 ± 0.0095	0.2381 ± 0.0563
Medicago falcata	Glycyrrhiza glabra	0.0455 ± 0.0115	0.1859 ± 0.0479
Medicago falcata	Glycyrrhiza inflata	0.0455 ± 0.0115	0.1859 ± 0.0479
Medicago falcata	Glycyrrhiza lepidota	0.0455 ± 0.0115	0.1859 ± 0.0479
Medicago falcata	Glycyrrhiza aspera	0.0455 ± 0.0115	0.1859 ± 0.0479
Medicago falcata	Glycyrrhiza uralensis	0.0455 ± 0.0115	0.1859 ± 0.0479
Medicago falcata	Hedysarum semenovii	0.0721 ± 0.0146	0.3170 ± 0.0705
Medicago falcata	Hedysarum taipeicum	0.0975 ± 0.0172	0.3695 ± 0.0771
Medicago falcata	Lathyrus clymeum	0.0912 ± 0.0167	0.1451 ± 0.0403
Medicago falcata	Lathyrus davidii	0.1087 ± 0.0184	0.4682 ± 0.0927
Medicago falcata	Lathyrus graminifolius	0.0913 ± 0.0167	0.2134 ± 0.0501
Medicago falcata	Lathyrus inconspicuus	0.0845 ± 0.0160	0.2876 ± 0.0626
Medicago falcata	Lathyrus japonicus	0.0873 ± 0.0162	0.1970 ± 0.0488
Medicago falcata	Lathyrus littoralis	0.0874 ± 0.0163	0.1958 ± 0.0482
Medicago falcata	Lathyrus ochroleucus	0.0872 ± 0.0162	0.1850 ± 0.0468
Medicago falcata	Lathyrus odoratus	0.0900 ± 0.0165	0.2126 ± 0.0512
Medicago falcata	Lathyrus palustris	0.0873 ± 0.0162	0.1840 ± 0.0464
Medicago falcata	Lathyrus pubescens	0.0919 ± 0.0167	0.2728 ± 0.0617
Medicago falcata	Lathyrus sativus	0.0856 ± 0.0162	0.2598 ± 0.0561
Medicago falcata	Lathyrus tingitanus	0.0838 ± 0.0158	0.1753 ± 0.0455
Medicago falcata	Lathyrus venosus	0.0842 ± 0.0159	0.1970 ± 0.0488
Medicago falcata	Lens culinaris	0.0949 ± 0.0169	0.1864 ± 0.0493
Medicago falcata	Oxytropis bicolor	0.0365 ± 0.0102	0.2157 ± 0.0532
Medicago falcata	Pisum abyssinicum	0.0847 ± 0.0160	0.1486 ± 0.0419
Medicago falcata	Pisum sativum	0.0845 ± 0.0159	0.1614 ± 0.0440
Medicago falcata	Tibetia liangshanensis	0.0528 ± 0.0124	0.2331 ± 0.0561
Medicago falcata	Trifolium glanduliferum	0.0508 ± 0.0121	0.2273 ± 0.0581
Medicago falcata	Trifolium strictum	0.0451 ± 0.0114	0.2237 ± 0.0570
Medicago falcata	Vavilovia formosa	0.0752 ± 0.0150	0.1762 ± 0.0473
Medicago falcata	Vicia sativa	0.1142 ± 0.0190	0.3475 ± 0.0693
Medicago falcata	Vicia sepium	0.1219 ± 0.0197	0.2891 ± 0.0615
Medicago falcata	Wisteria floribunda	0.0483 ± 0.0118	0.2264 ± 0.0547
Medicago falcata	Wisteria sinensis	0.0483 ± 0.0118	0.2264 ± 0.0547
Medicago falcata	Melilotus alba	0.0335 ± 0.0097	0.1072 ± 0.0352
Medicago falcata	Medicago platycarpos	0.0452 ± 0.0114	0.0400 ± 0.0201
Medicago falcata	Medicago polymorpha	0.0480 ± 0.0118	0.0723 ± 0.0280
Medicago falcata	Medicago ruthenica	0.0615 ± 0.0134	0.0454 ± 0.0219
Medicago falcata	Medicago truncatula	0.0333 ± 0.0097	0.0521 ± 0.0235
Medicago falcata	Medicago arcuata	0.0165 ± 0.0067	0.0643 ± 0.0270
Medicago falcata	Trigonella cachemiriana	0.0304 ± 0.0092	0.1104 ± 0.0363
Medicago falcata	Medicago cancellata	0.0165 ± 0.0067	0.0643 ± 0.0270
Medicago falcata	Trigonella emodi	0.0333 ± 0.0097	0.1101 ± 0.0362
Medicago falcata	Medicago monantha	0.0193 ± 0.0073	0.0751 ± 0.0294
Medicago falcata	Medicago archiducis-nicolai	0.0615 ± 0.0134	0.0454 ± 0.0219
Medicago falcata	Medicago orthoceras	0.0165 ± 0.0067	0.0643 ± 0.0270
Medicago falcata	Melilotus dentata	0.0306 ± 0.0093	0.1073 ± 0.0352
Medicago falcata	Medicago edgeworthii	0.0165 ± 0.0068	0.0749 ± 0.0291
Melilotus indicus	Astragalus bhotanensis	0.0139 ± 0.0062	0.1376 ± 0.0395
Melilotus indicus	Astragalus gummifer	0.0138 ± 0.0062	0.1664 ± 0.0449
Melilotus indicus	Astragalus mongholicus	0.0138 ± 0.0062	0.1664 ± 0.0449
Melilotus indicus	Astragalus nakaianus	0.0138 ± 0.0062	0.1664 ± 0.0449
Melilotus indicus	Caragana kozlowii	0.0110 ± 0.0055	0.1423 ± 0.0415
Melilotus indicus	Caragana korshinskii	0.0138 ± 0.0062	0.1432 ± 0.0418
Melilotus indicus	Caragana microphylla	0.0138 ± 0.0062	0.1432 ± 0.0418
Melilotus indicus	Caragana rosea	0.0110 ± 0.0055	0.1415 ± 0.0412
Melilotus indicus	Carmichaelia australis	0.0167 ± 0.0068	0.1988 ± 0.0491
Melilotus indicus	Cicer arietinum	0.0194 ± 0.0073	0.1404 ± 0.0401
Melilotus indicus	Glycyrrhiza glabra	0.0224 ± 0.0080	0.1591 ± 0.0428
Melilotus indicus	Glycyrrhiza inflata	0.0224 ± 0.0080	0.1591 ± 0.0428
Melilotus indicus	Glycyrrhiza lepidota	0.0224 ± 0.0080	0.1591 ± 0.0428
Melilotus indicus	Glycyrrhiza aspera	0.0224 ± 0.0080	0.1591 ± 0.0428
Melilotus indicus	Glycyrrhiza uralensis	0.0224 ± 0.0080	0.1591 ± 0.0428
Melilotus indicus	Hedysarum semenovii	0.0707 ± 0.0145	0.2374 ± 0.0583
Melilotus indicus	Hedysarum taipeicum	0.1030 ± 0.0178	0.2814 ± 0.0633
Melilotus indicus	Lathyrus clymeum	0.0727 ± 0.0147	0.0999 ± 0.0322
Melilotus indicus	Lathyrus davidii	0.0917 ± 0.0168	0.3720 ± 0.0767
Melilotus indicus	Lathyrus graminifolius	0.0733 ± 0.0148	0.1988 ± 0.0480
Melilotus indicus	Lathyrus inconspicuus	0.0728 ± 0.0148	0.2431 ± 0.0556
Melilotus indicus	Lathyrus japonicus	0.0695 ± 0.0144	0.1580 ± 0.0425
Melilotus indicus	Lathyrus littoralis	0.0695 ± 0.0144	0.1570 ± 0.0420
Melilotus indicus	Lathyrus ochroleucus	0.0694 ± 0.0143	0.1464 ± 0.0405
Melilotus indicus	Lathyrus odoratus	0.0783 ± 0.0153	0.1717 ± 0.0446
Melilotus indicus	Lathyrus palustris	0.0695 ± 0.0144	0.1575 ± 0.0422
Melilotus indicus	Lathyrus pubescens	0.0972 ± 0.0173	0.2486 ± 0.0577
Melilotus indicus	Lathyrus sativus	0.0793 ± 0.0155	0.1990 ± 0.0478
Melilotus indicus	Lathyrus tingitanus	0.0721 ± 0.0146	0.1028 ± 0.0332
Melilotus indicus	Lathyrus venosus	0.0665 ± 0.0140	0.1576 ± 0.0424
Melilotus indicus	Lens culinaris	0.0995 ± 0.0174	0.1165 ± 0.0364
Melilotus indicus	Oxytropis bicolor	0.0139 ± 0.0062	0.1757 ± 0.0464
Melilotus indicus	Pisum abyssinicum	0.0664 ± 0.0140	0.0797 ± 0.0286
Melilotus indicus	Pisum sativum	0.0662 ± 0.0140	0.0699 ± 0.0268
Melilotus indicus	Tibetia liangshanensis	0.0455 ± 0.0115	0.1364 ± 0.0394
Melilotus indicus	Trifolium glanduliferum	0.0392 ± 0.0105	0.1307 ± 0.0391
Melilotus indicus	Trifolium strictum	0.0336 ± 0.0098	0.1285 ± 0.0384
Melilotus indicus	Vavilovia formosa	0.0602 ± 0.0133	0.1024 ± 0.0331
Melilotus indicus	Vicia sativa	0.1127 ± 0.0188	0.3233 ± 0.0653
Melilotus indicus	Vicia sepium	0.1204 ± 0.0195	0.2665 ± 0.0578
Melilotus indicus	Wisteria floribunda	0.0252 ± 0.0084	0.1369 ± 0.0393
Melilotus indicus	Wisteria sinensis	0.0252 ± 0.0084	0.1369 ± 0.0393
Melilotus indicus	Medicago platycarpos	0.0496 ± 0.0120	0.0660 ± 0.0262
Melilotus indicus	Medicago polymorpha	0.0659 ± 0.0139	0.1044 ± 0.0338
Melilotus indicus	Medicago ruthenica	0.0615 ± 0.0134	0.0763 ± 0.0284
Melilotus indicus	Medicago sativa	0.0278 ± 0.0088	0.1073 ± 0.0352
Melilotus indicus	Medicago truncatula	0.0624 ± 0.0135	0.0971 ± 0.0334
Melilotus indicus	Medicago arcuata	0.0165 ± 0.0067	0.0634 ± 0.0264
Melilotus indicus	Trigonella cachemiriana	0.0137 ± 0.0061	0.0415 ± 0.0209
Melilotus indicus	Medicago cancellata	0.0165 ± 0.0067	0.0634 ± 0.0264
Melilotus indicus	Trigonella emodi	0.0165 ± 0.0067	0.0414 ± 0.0209
Melilotus indicus	Medicago monantha	0.0193 ± 0.0073	0.0740 ± 0.0287
Melilotus indicus	Medicago archiducis-nicolai	0.0615 ± 0.0134	0.0763 ± 0.0284
Melilotus indicus	Medicago orthoceras	0.0165 ± 0.0067	0.0634 ± 0.0264
Melilotus indicus	Medicago edgeworthii	0.0220 ± 0.0078	0.0851 ± 0.0306
Melilotus indicus	Medicago falcata	0.0335 ± 0.0097	0.1072 ± 0.0352
Medicago lupulina	Astragalus bhotanensis	0.0582 ± 0.0130	0.2104 ± 0.0519
Medicago lupulina	Astragalus gummifer	0.0519 ± 0.0122	0.2164 ± 0.0532
Medicago lupulina	Astragalus mongholicus	0.0519 ± 0.0122	0.2164 ± 0.0532
Medicago lupulina	Astragalus nakaianus	0.0519 ± 0.0122	0.2164 ± 0.0532
Medicago lupulina	Caragana kozlowii	0.0419 ± 0.0109	0.1956 ± 0.0503
Medicago lupulina	Caragana korshinskii	0.0448 ± 0.0113	0.2257 ± 0.0559
Medicago lupulina	Caragana microphylla	0.0448 ± 0.0113	0.2257 ± 0.0559
Medicago lupulina	Caragana rosea	0.0420 ± 0.0109	0.2226 ± 0.0550
Medicago lupulina	Carmichaelia australis	0.0552 ± 0.0126	0.2795 ± 0.0620
Medicago lupulina	Cicer arietinum	0.0362 ± 0.0101	0.2206 ± 0.0532
Medicago lupulina	Glycyrrhiza glabra	0.0482 ± 0.0118	0.2007 ± 0.0500
Medicago lupulina	Glycyrrhiza inflata	0.0482 ± 0.0118	0.2007 ± 0.0500
Medicago lupulina	Glycyrrhiza lepidota	0.0482 ± 0.0118	0.2007 ± 0.0500
Medicago lupulina	Glycyrrhiza aspera	0.0482 ± 0.0118	0.2007 ± 0.0500
Medicago lupulina	Glycyrrhiza uralensis	0.0482 ± 0.0118	0.2007 ± 0.0500
Medicago lupulina	Hedysarum semenovii	0.0948 ± 0.0169	0.3648 ± 0.0795
Medicago lupulina	Hedysarum taipeicum	0.1023 ± 0.0177	0.3962 ± 0.0809
Medicago lupulina	Lathyrus clymeum	0.0846 ± 0.0160	0.1471 ± 0.0407
Medicago lupulina	Lathyrus davidii	0.1055 ± 0.0181	0.5527 ± 0.1086
Medicago lupulina	Lathyrus graminifolius	0.0853 ± 0.0161	0.3101 ± 0.0657
Medicago lupulina	Lathyrus inconspicuus	0.0785 ± 0.0153	0.3652 ± 0.0749
Medicago lupulina	Lathyrus japonicus	0.0813 ± 0.0156	0.2645 ± 0.0594
Medicago lupulina	Lathyrus littoralis	0.0814 ± 0.0156	0.2626 ± 0.0586
Medicago lupulina	Lathyrus ochroleucus	0.0812 ± 0.0156	0.2510 ± 0.0572
Medicago lupulina	Lathyrus odoratus	0.0809 ± 0.0155	0.2404 ± 0.0558
Medicago lupulina	Lathyrus palustris	0.0813 ± 0.0156	0.2494 ± 0.0565
Medicago lupulina	Lathyrus pubescens	0.0983 ± 0.0173	0.3466 ± 0.0727
Medicago lupulina	Lathyrus sativus	0.0775 ± 0.0153	0.2980 ± 0.0619
Medicago lupulina	Lathyrus tingitanus	0.0778 ± 0.0152	0.2009 ± 0.0495
Medicago lupulina	Lathyrus venosus	0.0783 ± 0.0153	0.2640 ± 0.0592
Medicago lupulina	Lens culinaris	0.1084 ± 0.0182	0.1687 ± 0.0459
Medicago lupulina	Oxytropis bicolor	0.0523 ± 0.0123	0.2543 ± 0.0596
Medicago lupulina	Pisum abyssinicum	0.0782 ± 0.0153	0.1489 ± 0.0412
Medicago lupulina	Pisum sativum	0.0780 ± 0.0152	0.1621 ± 0.0434
Medicago lupulina	Tibetia liangshanensis	0.0600 ± 0.0132	0.2135 ± 0.0521
Medicago lupulina	Trifolium glanduliferum	0.0593 ± 0.0131	0.2136 ± 0.0544
Medicago lupulina	Trifolium strictum	0.0536 ± 0.0124	0.2100 ± 0.0534
Medicago lupulina	Vavilovia formosa	0.0749 ± 0.0149	0.1760 ± 0.0462
Medicago lupulina	Vicia sativa	0.1122 ± 0.0187	0.4060 ± 0.0780
Medicago lupulina	Vicia sepium	0.1237 ± 0.0198	0.3263 ± 0.0671
Medicago lupulina	Wisteria floribunda	0.0510 ± 0.0121	0.2147 ± 0.0521
Medicago lupulina	Wisteria sinensis	0.0510 ± 0.0121	0.2147 ± 0.0521
Medicago lupulina	Melilotus alba	0.0419 ± 0.0109	0.0966 ± 0.0329
Medicago lupulina	Medicago platycarpos	0.0595 ± 0.0131	0.0304 ± 0.0176
Medicago lupulina	Medicago polymorpha	0.0552 ± 0.0126	0.0781 ± 0.0290
Medicago lupulina	Medicago ruthenica	0.0761 ± 0.0150	0.0353 ± 0.0190
Medicago lupulina	Medicago sativa	0.0319 ± 0.0094	0.0804 ± 0.0301
Medicago lupulina	Medicago truncatula	0.0547 ± 0.0125	0.0476 ± 0.0226
Medicago lupulina	Medicago arcuata	0.0247 ± 0.0083	0.0533 ± 0.0241
Medicago lupulina	Trigonella cachemiriana	0.0387 ± 0.0104	0.1500 ± 0.0436
Medicago lupulina	Medicago cancellata	0.0247 ± 0.0083	0.0533 ± 0.0241
Medicago lupulina	Trigonella emodi	0.0416 ± 0.0108	0.1496 ± 0.0434
Medicago lupulina	Medicago monantha	0.0275 ± 0.0088	0.0639 ± 0.0265
Medicago lupulina	Medicago archiducis-nicolai	0.0761 ± 0.0150	0.0353 ± 0.0190
Medicago lupulina	Medicago orthoceras	0.0247 ± 0.0083	0.0533 ± 0.0241
Medicago lupulina	Melilotus dentata	0.0390 ± 0.0105	0.0966 ± 0.0329
Medicago lupulina	Medicago edgeworthii	0.0359 ± 0.0100	0.0643 ± 0.0266
Medicago lupulina	Medicago falcata	0.0319 ± 0.0095	0.0803 ± 0.0301
Medicago lupulina	Melilotus indicus	0.0419 ± 0.0109	0.0966 ± 0.0329
Medicago minima	Astragalus bhotanensis	0.0509 ± 0.0121	0.2306 ± 0.0551
Medicago minima	Astragalus gummifer	0.0447 ± 0.0113	0.2374 ± 0.0566
Medicago minima	Astragalus mongholicus	0.0447 ± 0.0113	0.2374 ± 0.0566
Medicago minima	Astragalus nakaianus	0.0447 ± 0.0113	0.2374 ± 0.0566
Medicago minima	Caragana kozlowii	0.0362 ± 0.0101	0.2093 ± 0.0527
Medicago minima	Caragana korshinskii	0.0391 ± 0.0105	0.2400 ± 0.0585
Medicago minima	Caragana microphylla	0.0391 ± 0.0105	0.2400 ± 0.0585
Medicago minima	Caragana rosea	0.0363 ± 0.0101	0.2368 ± 0.0576
Medicago minima	Carmichaelia australis	0.0479 ± 0.0117	0.3018 ± 0.0655
Medicago minima	Cicer arietinum	0.0306 ± 0.0093	0.2484 ± 0.0578
Medicago minima	Glycyrrhiza glabra	0.0453 ± 0.0114	0.2279 ± 0.0547
Medicago minima	Glycyrrhiza inflata	0.0453 ± 0.0114	0.2279 ± 0.0547
Medicago minima	Glycyrrhiza lepidota	0.0453 ± 0.0114	0.2279 ± 0.0547
Medicago minima	Glycyrrhiza aspera	0.0453 ± 0.0114	0.2279 ± 0.0547
Medicago minima	Glycyrrhiza uralensis	0.0453 ± 0.0114	0.2279 ± 0.0547
Medicago minima	Hedysarum semenovii	0.0932 ± 0.0168	0.3386 ± 0.0743
Medicago minima	Hedysarum taipeicum	0.1017 ± 0.0176	0.3493 ± 0.0731
Medicago minima	Lathyrus clymeum	0.0846 ± 0.0160	0.1596 ± 0.0432
Medicago minima	Lathyrus davidii	0.1055 ± 0.0181	0.5582 ± 0.1116
Medicago minima	Lathyrus graminifolius	0.0852 ± 0.0161	0.3243 ± 0.0676
Medicago minima	Lathyrus inconspicuus	0.0785 ± 0.0153	0.3508 ± 0.0730
Medicago minima	Lathyrus japonicus	0.0813 ± 0.0156	0.2658 ± 0.0601
Medicago minima	Lathyrus littoralis	0.0814 ± 0.0156	0.2638 ± 0.0593
Medicago minima	Lathyrus ochroleucus	0.0812 ± 0.0156	0.2523 ± 0.0579
Medicago minima	Lathyrus odoratus	0.0809 ± 0.0155	0.2688 ± 0.0602
Medicago minima	Lathyrus palustris	0.0813 ± 0.0156	0.2504 ± 0.0571
Medicago minima	Lathyrus pubescens	0.0978 ± 0.0173	0.3519 ± 0.0744
Medicago minima	Lathyrus sativus	0.0780 ± 0.0153	0.3237 ± 0.0655
Medicago minima	Lathyrus tingitanus	0.0778 ± 0.0152	0.2146 ± 0.0519
Medicago minima	Lathyrus venosus	0.0783 ± 0.0153	0.2656 ± 0.0601
Medicago minima	Lens culinaris	0.1007 ± 0.0174	0.1750 ± 0.0470
Medicago minima	Oxytropis bicolor	0.0451 ± 0.0114	0.2763 ± 0.0634
Medicago minima	Pisum abyssinicum	0.0782 ± 0.0153	0.1616 ± 0.0437
Medicago minima	Pisum sativum	0.0780 ± 0.0152	0.1750 ± 0.0459
Medicago minima	Tibetia liangshanensis	0.0630 ± 0.0136	0.2274 ± 0.0546
Medicago minima	Trifolium glanduliferum	0.0535 ± 0.0124	0.2278 ± 0.0571
Medicago minima	Trifolium strictum	0.0478 ± 0.0117	0.2241 ± 0.0560
Medicago minima	Vavilovia formosa	0.0749 ± 0.0149	0.1900 ± 0.0491
Medicago minima	Vicia sativa	0.1153 ± 0.0190	0.4269 ± 0.0822
Medicago minima	Vicia sepium	0.1219 ± 0.0196	0.3515 ± 0.0715
Medicago minima	Wisteria floribunda	0.0481 ± 0.0118	0.2421 ± 0.0568
Medicago minima	Wisteria sinensis	0.0481 ± 0.0118	0.2421 ± 0.0568
Medicago minima	Melilotus alba	0.0391 ± 0.0105	0.1200 ± 0.0373
Medicago minima	Medicago platycarpos	0.0435 ± 0.0111	0.0678 ± 0.0272
Medicago minima	Medicago polymorpha	0.0566 ± 0.0128	0.0727 ± 0.0279
Medicago minima	Medicago ruthenica	0.0597 ± 0.0132	0.0727 ± 0.0281
Medicago minima	Medicago sativa	0.0276 ± 0.0088	0.0978 ± 0.0336
Medicago minima	Medicago truncatula	0.0503 ± 0.0120	0.0642 ± 0.0266
Medicago minima	Medicago arcuata	0.0219 ± 0.0078	0.0761 ± 0.0293
Medicago minima	Trigonella cachemiriana	0.0331 ± 0.0096	0.1770 ± 0.0487
Medicago minima	Medicago cancellata	0.0219 ± 0.0078	0.0761 ± 0.0293
Medicago minima	Trigonella emodi	0.0359 ± 0.0100	0.1765 ± 0.0485
Medicago minima	Medicago monantha	0.0248 ± 0.0083	0.0870 ± 0.0315
Medicago minima	Medicago archiducis-nicolai	0.0597 ± 0.0132	0.0727 ± 0.0281
Medicago minima	Medicago orthoceras	0.0219 ± 0.0078	0.0761 ± 0.0293
Medicago minima	Melilotus dentata	0.0362 ± 0.0101	0.1201 ± 0.0373
Medicago minima	Medicago edgeworthii	0.0331 ± 0.0096	0.0872 ± 0.0314
Medicago minima	Medicago falcata	0.0333 ± 0.0097	0.0977 ± 0.0336
Medicago minima	Melilotus indicus	0.0391 ± 0.0105	0.1200 ± 0.0373
Medicago minima	Medicago lupulina	0.0136 ± 0.0061	0.0530 ± 0.0239
Melilotus officinalis	Astragalus bhotanensis	0.0139 ± 0.0062	0.1496 ± 0.0415
Melilotus officinalis	Astragalus gummifer	0.0138 ± 0.0062	0.1793 ± 0.0469
Melilotus officinalis	Astragalus mongholicus	0.0138 ± 0.0062	0.1793 ± 0.0469
Melilotus officinalis	Astragalus nakaianus	0.0138 ± 0.0062	0.1793 ± 0.0469
Melilotus officinalis	Caragana kozlowii	0.0110 ± 0.0055	0.1546 ± 0.0434
Melilotus officinalis	Caragana korshinskii	0.0138 ± 0.0062	0.1556 ± 0.0437
Melilotus officinalis	Caragana microphylla	0.0138 ± 0.0062	0.1556 ± 0.0437
Melilotus officinalis	Caragana rosea	0.0110 ± 0.0055	0.1538 ± 0.0432
Melilotus officinalis	Carmichaelia australis	0.0166 ± 0.0068	0.2123 ± 0.0511
Melilotus officinalis	Cicer arietinum	0.0193 ± 0.0073	0.1530 ± 0.0422
Melilotus officinalis	Glycyrrhiza glabra	0.0224 ± 0.0080	0.1714 ± 0.0447
Melilotus officinalis	Glycyrrhiza inflata	0.0224 ± 0.0080	0.1714 ± 0.0447
Melilotus officinalis	Glycyrrhiza lepidota	0.0224 ± 0.0080	0.1714 ± 0.0447
Melilotus officinalis	Glycyrrhiza aspera	0.0224 ± 0.0080	0.1714 ± 0.0447
Melilotus officinalis	Glycyrrhiza uralensis	0.0224 ± 0.0080	0.1714 ± 0.0447
Melilotus officinalis	Hedysarum semenovii	0.0707 ± 0.0145	0.2508 ± 0.0602
Melilotus officinalis	Hedysarum taipeicum	0.1029 ± 0.0178	0.2957 ± 0.0653
Melilotus officinalis	Lathyrus clymeum	0.0726 ± 0.0147	0.1111 ± 0.0342
Melilotus officinalis	Lathyrus davidii	0.0917 ± 0.0167	0.3882 ± 0.0790
Melilotus officinalis	Lathyrus graminifolius	0.0732 ± 0.0148	0.2112 ± 0.0498
Melilotus officinalis	Lathyrus inconspicuus	0.0727 ± 0.0147	0.2568 ± 0.0575
Melilotus officinalis	Lathyrus japonicus	0.0694 ± 0.0143	0.1702 ± 0.0444
Melilotus officinalis	Lathyrus littoralis	0.0694 ± 0.0144	0.1691 ± 0.0439
Melilotus officinalis	Lathyrus ochroleucus	0.0693 ± 0.0143	0.1584 ± 0.0424
Melilotus officinalis	Lathyrus odoratus	0.0782 ± 0.0153	0.1844 ± 0.0466
Melilotus officinalis	Lathyrus palustris	0.0694 ± 0.0143	0.1697 ± 0.0441
Melilotus officinalis	Lathyrus pubescens	0.0971 ± 0.0172	0.2623 ± 0.0596
Melilotus officinalis	Lathyrus sativus	0.0792 ± 0.0155	0.2121 ± 0.0498
Melilotus officinalis	Lathyrus tingitanus	0.0720 ± 0.0146	0.1143 ± 0.0353
Melilotus officinalis	Lathyrus venosus	0.0664 ± 0.0140	0.1697 ± 0.0442
Melilotus officinalis	Lens culinaris	0.0994 ± 0.0173	0.1286 ± 0.0385
Melilotus officinalis	Oxytropis bicolor	0.0139 ± 0.0062	0.1884 ± 0.0483
Melilotus officinalis	Pisum abyssinicum	0.0663 ± 0.0140	0.0906 ± 0.0307
Melilotus officinalis	Pisum sativum	0.0662 ± 0.0140	0.0807 ± 0.0290
Melilotus officinalis	Tibetia liangshanensis	0.0455 ± 0.0115	0.1482 ± 0.0412
Melilotus officinalis	Trifolium glanduliferum	0.0391 ± 0.0105	0.1430 ± 0.0412
Melilotus officinalis	Trifolium strictum	0.0336 ± 0.0097	0.1405 ± 0.0404
Melilotus officinalis	Vavilovia formosa	0.0601 ± 0.0133	0.1138 ± 0.0352
Melilotus officinalis	Vicia sativa	0.1126 ± 0.0188	0.3383 ± 0.0675
Melilotus officinalis	Vicia sepium	0.1203 ± 0.0195	0.2807 ± 0.0598
Melilotus officinalis	Wisteria floribunda	0.0252 ± 0.0084	0.1489 ± 0.0412
Melilotus officinalis	Wisteria sinensis	0.0252 ± 0.0084	0.1489 ± 0.0412
Melilotus officinalis	Melilotus alba	0	0.0100 ± 0.0100
Melilotus officinalis	Medicago platycarpos	0.0495 ± 0.0119	0.0769 ± 0.0285
Melilotus officinalis	Medicago polymorpha	0.0658 ± 0.0139	0.1159 ± 0.0358
Melilotus officinalis	Medicago ruthenica	0.0614 ± 0.0134	0.0873 ± 0.0305
Melilotus officinalis	Medicago sativa	0.0278 ± 0.0088	0.1190 ± 0.0372
Melilotus officinalis	Medicago truncatula	0.0623 ± 0.0134	0.1088 ± 0.0355
Melilotus officinalis	Medicago arcuata	0.0164 ± 0.0067	0.0746 ± 0.0287
Melilotus officinalis	Trigonella cachemiriana	0.0137 ± 0.0061	0.0531 ± 0.0243
Melilotus officinalis	Medicago cancellata	0.0164 ± 0.0067	0.0746 ± 0.0287
Melilotus officinalis	Trigonella emodi	0.0164 ± 0.0067	0.0530 ± 0.0242
Melilotus officinalis	Medicago monantha	0.0193 ± 0.0073	0.0853 ± 0.0309
Melilotus officinalis	Medicago archiducis-nicolai	0.0614 ± 0.0134	0.0873 ± 0.0305
Melilotus officinalis	Medicago orthoceras	0.0164 ± 0.0067	0.0746 ± 0.0287
Melilotus officinalis	Melilotus dentata	0.0027 ± 0.0027	0.0100 ± 0.0100
Melilotus officinalis	Medicago edgeworthii	0.0220 ± 0.0078	0.0968 ± 0.0329
Melilotus officinalis	Medicago falcata	0.0335 ± 0.0097	0.1189 ± 0.0372
Melilotus officinalis	Melilotus indicus	0	0.0100 ± 0.0100
Melilotus officinalis	Medicago lupulina	0.0418 ± 0.0109	0.1085 ± 0.0351
Melilotus officinalis	Medicago minima	0.0390 ± 0.0105	0.1322 ± 0.0394

## Sheet: Table S9
Table S9 Sequence divergence in clpP among the IRLC species.
Species pairs		dN ± SE	dS ± SE
Species	Species
Astragalus nakaianus	Astragalus bhotanensis	0.0067 ± 0.0039	0.0441 ± 0.0199
Caragana korshinskii	Astragalus bhotanensis	0.0436 ± 0.0101	0.1421 ± 0.0385
Caragana korshinskii	Astragalus gummifer	0.0387 ± 0.0095	0.1140 ± 0.0347
Caragana korshinskii	Astragalus mongholicus	0.0387 ± 0.0095	0.1140 ± 0.0347
Caragana korshinskii	Astragalus nakaianus	0.0364 ± 0.0092	0.1137 ± 0.0346
Caragana kozlowii	Astragalus bhotanensis	0.0637 ± 0.0123	0.1605 ± 0.0417
Caragana kozlowii	Astragalus gummifer	0.0598 ± 0.0119	0.1265 ± 0.0372
Caragana kozlowii	Astragalus mongholicus	0.0598 ± 0.0119	0.1265 ± 0.0372
Caragana kozlowii	Astragalus nakaianus	0.0575 ± 0.0116	0.1262 ± 0.0370
Caragana kozlowii	Caragana korshinskii	0.0387 ± 0.0095	0.0445 ± 0.0201
Caragana microphylla	Astragalus bhotanensis	0.0436 ± 0.0101	0.1421 ± 0.0385
Caragana microphylla	Astragalus gummifer	0.0387 ± 0.0095	0.1140 ± 0.0347
Caragana microphylla	Astragalus mongholicus	0.0387 ± 0.0095	0.1140 ± 0.0347
Caragana microphylla	Astragalus nakaianus	0.0364 ± 0.0092	0.1137 ± 0.0346
Caragana microphylla	Caragana kozlowii	0.0387 ± 0.0095	0.0445 ± 0.0201
Caragana rosea	Astragalus bhotanensis	0.0377 ± 0.0093	0.1586 ± 0.0413
Caragana rosea	Astragalus gummifer	0.0340 ± 0.0088	0.1343 ± 0.0378
Caragana rosea	Astragalus mongholicus	0.0340 ± 0.0088	0.1343 ± 0.0378
Caragana rosea	Astragalus nakaianus	0.0317 ± 0.0085	0.1339 ± 0.0376
Caragana rosea	Caragana korshinskii	0.0249 ± 0.0075	0.0350 ± 0.0176
Caragana rosea	Caragana kozlowii	0.0410 ± 0.0097	0.0537 ± 0.0222
Caragana rosea	Caragana microphylla	0.0249 ± 0.0075	0.0350 ± 0.0176
Carmichaelia australis	Astragalus bhotanensis	0.0112 ± 0.0050	0.0933 ± 0.0304
Carmichaelia australis	Astragalus gummifer	0.0067 ± 0.0038	0.1046 ± 0.0325
Carmichaelia australis	Astragalus mongholicus	0.0067 ± 0.0038	0.1046 ± 0.0325
Carmichaelia australis	Astragalus nakaianus	0.0044 ± 0.0031	0.1150 ± 0.0345
Carmichaelia australis	Caragana korshinskii	0.0363 ± 0.0091	0.1809 ± 0.0460
Carmichaelia australis	Caragana kozlowii	0.0573 ± 0.0116	0.1962 ± 0.0489
Carmichaelia australis	Caragana microphylla	0.0363 ± 0.0091	0.1809 ± 0.0460
Carmichaelia australis	Caragana rosea	0.0316 ± 0.0085	0.1939 ± 0.0485
Cicer arietinum	Astragalus bhotanensis	0.0529 ± 0.0112	0.1755 ± 0.0436
Cicer arietinum	Astragalus gummifer	0.0480 ± 0.0106	0.1893 ± 0.0459
Cicer arietinum	Astragalus mongholicus	0.0480 ± 0.0106	0.1893 ± 0.0459
Cicer arietinum	Astragalus nakaianus	0.0457 ± 0.0103	0.1888 ± 0.0457
Cicer arietinum	Caragana korshinskii	0.0352 ± 0.0090	0.2159 ± 0.0498
Cicer arietinum	Caragana kozlowii	0.0683 ± 0.0127	0.2074 ± 0.0489
Cicer arietinum	Caragana microphylla	0.0352 ± 0.0090	0.2159 ± 0.0498
Cicer arietinum	Caragana rosea	0.0457 ± 0.0103	0.1903 ± 0.0470
Cicer arietinum	Carmichaelia australis	0.0526 ± 0.0111	0.2054 ± 0.0495
Glycyrrhiza aspera	Astragalus bhotanensis	0.0912 ± 0.0150	0.4557 ± 0.0849
Glycyrrhiza aspera	Astragalus gummifer	0.0858 ± 0.0145	0.3986 ± 0.0753
Glycyrrhiza aspera	Astragalus mongholicus	0.0858 ± 0.0145	0.3986 ± 0.0753
Glycyrrhiza aspera	Astragalus nakaianus	0.0834 ± 0.0143	0.3974 ± 0.0749
Glycyrrhiza aspera	Caragana korshinskii	0.0612 ± 0.0122	0.3950 ± 0.0749
Glycyrrhiza aspera	Caragana kozlowii	0.0998 ± 0.0158	0.3789 ± 0.0725
Glycyrrhiza aspera	Caragana microphylla	0.0612 ± 0.0122	0.3950 ± 0.0749
Glycyrrhiza aspera	Caragana rosea	0.0785 ± 0.0139	0.3863 ± 0.0751
Glycyrrhiza aspera	Carmichaelia australis	0.0856 ± 0.0145	0.4523 ± 0.0852
Glycyrrhiza aspera	Cicer arietinum	0.0745 ± 0.0135	0.4907 ± 0.0927
Glycyrrhiza glabra	Astragalus bhotanensis	0.0912 ± 0.0150	0.4557 ± 0.0849
Glycyrrhiza glabra	Astragalus gummifer	0.0858 ± 0.0145	0.3986 ± 0.0753
Glycyrrhiza glabra	Astragalus mongholicus	0.0858 ± 0.0145	0.3986 ± 0.0753
Glycyrrhiza glabra	Astragalus nakaianus	0.0834 ± 0.0143	0.3974 ± 0.0749
Glycyrrhiza glabra	Caragana korshinskii	0.0612 ± 0.0122	0.3950 ± 0.0749
Glycyrrhiza glabra	Caragana kozlowii	0.0998 ± 0.0158	0.3789 ± 0.0725
Glycyrrhiza glabra	Caragana microphylla	0.0612 ± 0.0122	0.3950 ± 0.0749
Glycyrrhiza glabra	Caragana rosea	0.0785 ± 0.0139	0.3863 ± 0.0751
Glycyrrhiza glabra	Carmichaelia australis	0.0856 ± 0.0145	0.4523 ± 0.0852
Glycyrrhiza glabra	Cicer arietinum	0.0745 ± 0.0135	0.4907 ± 0.0927
Glycyrrhiza inflata	Astragalus bhotanensis	0.0912 ± 0.0150	0.4557 ± 0.0849
Glycyrrhiza inflata	Astragalus gummifer	0.0858 ± 0.0145	0.3986 ± 0.0753
Glycyrrhiza inflata	Astragalus mongholicus	0.0858 ± 0.0145	0.3986 ± 0.0753
Glycyrrhiza inflata	Astragalus nakaianus	0.0834 ± 0.0143	0.3974 ± 0.0749
Glycyrrhiza inflata	Caragana korshinskii	0.0612 ± 0.0122	0.3950 ± 0.0749
Glycyrrhiza inflata	Caragana kozlowii	0.0998 ± 0.0158	0.3789 ± 0.0725
Glycyrrhiza inflata	Caragana microphylla	0.0612 ± 0.0122	0.3950 ± 0.0749
Glycyrrhiza inflata	Caragana rosea	0.0785 ± 0.0139	0.3863 ± 0.0751
Glycyrrhiza inflata	Carmichaelia australis	0.0856 ± 0.0145	0.4523 ± 0.0852
Glycyrrhiza inflata	Cicer arietinum	0.0745 ± 0.0135	0.4907 ± 0.0927
Glycyrrhiza lepidota	Astragalus bhotanensis	0.0912 ± 0.0150	0.4557 ± 0.0849
Glycyrrhiza lepidota	Astragalus gummifer	0.0858 ± 0.0145	0.3986 ± 0.0753
Glycyrrhiza lepidota	Astragalus mongholicus	0.0858 ± 0.0145	0.3986 ± 0.0753
Glycyrrhiza lepidota	Astragalus nakaianus	0.0834 ± 0.0143	0.3974 ± 0.0749
Glycyrrhiza lepidota	Caragana korshinskii	0.0612 ± 0.0122	0.3950 ± 0.0749
Glycyrrhiza lepidota	Caragana kozlowii	0.0998 ± 0.0158	0.3789 ± 0.0725
Glycyrrhiza lepidota	Caragana microphylla	0.0612 ± 0.0122	0.3950 ± 0.0749
Glycyrrhiza lepidota	Caragana rosea	0.0785 ± 0.0139	0.3863 ± 0.0751
Glycyrrhiza lepidota	Carmichaelia australis	0.0856 ± 0.0145	0.4523 ± 0.0852
Glycyrrhiza lepidota	Cicer arietinum	0.0745 ± 0.0135	0.4907 ± 0.0927
Glycyrrhiza uralensis	Astragalus bhotanensis	0.0912 ± 0.0150	0.4557 ± 0.0849
Glycyrrhiza uralensis	Astragalus gummifer	0.0858 ± 0.0145	0.3986 ± 0.0753
Glycyrrhiza uralensis	Astragalus mongholicus	0.0858 ± 0.0145	0.3986 ± 0.0753
Glycyrrhiza uralensis	Astragalus nakaianus	0.0834 ± 0.0143	0.3974 ± 0.0749
Glycyrrhiza uralensis	Caragana korshinskii	0.0612 ± 0.0122	0.3950 ± 0.0749
Glycyrrhiza uralensis	Caragana kozlowii	0.0998 ± 0.0158	0.3789 ± 0.0725
Glycyrrhiza uralensis	Caragana microphylla	0.0612 ± 0.0122	0.3950 ± 0.0749
Glycyrrhiza uralensis	Caragana rosea	0.0785 ± 0.0139	0.3863 ± 0.0751
Glycyrrhiza uralensis	Carmichaelia australis	0.0856 ± 0.0145	0.4523 ± 0.0852
Glycyrrhiza uralensis	Cicer arietinum	0.0745 ± 0.0135	0.4907 ± 0.0927
Hedysarum semenovii	Astragalus bhotanensis	0.3035 ± 0.0307	0.2955 ± 0.0619
Hedysarum semenovii	Astragalus gummifer	0.3086 ± 0.0310	0.2375 ± 0.0537
Hedysarum semenovii	Astragalus mongholicus	0.3086 ± 0.0310	0.2375 ± 0.0537
Hedysarum semenovii	Astragalus nakaianus	0.3053 ± 0.0308	0.2369 ± 0.0535
Hedysarum semenovii	Caragana korshinskii	0.3087 ± 0.0311	0.2281 ± 0.0532
Hedysarum semenovii	Caragana kozlowii	0.3152 ± 0.0314	0.2374 ± 0.0540
Hedysarum semenovii	Caragana microphylla	0.3087 ± 0.0311	0.2281 ± 0.0532
Hedysarum semenovii	Caragana rosea	0.3087 ± 0.0311	0.2634 ± 0.0578
Hedysarum semenovii	Carmichaelia australis	0.3092 ± 0.0310	0.3291 ± 0.0684
Hedysarum semenovii	Cicer arietinum	0.3091 ± 0.0310	0.2838 ± 0.0601
Hedysarum semenovii	Glycyrrhiza aspera	0.3077 ± 0.0312	0.4165 ± 0.0786
Hedysarum semenovii	Glycyrrhiza glabra	0.3077 ± 0.0312	0.4165 ± 0.0786
Hedysarum semenovii	Glycyrrhiza inflata	0.3077 ± 0.0312	0.4165 ± 0.0786
Hedysarum semenovii	Glycyrrhiza lepidota	0.3077 ± 0.0312	0.4165 ± 0.0786
Hedysarum semenovii	Glycyrrhiza uralensis	0.3077 ± 0.0312	0.4165 ± 0.0786
Hedysarum taipeicum	Astragalus bhotanensis	0.3627 ± 0.0350	0.4166 ± 0.0760
Hedysarum taipeicum	Astragalus gummifer	0.3540 ± 0.0344	0.3658 ± 0.0695
Hedysarum taipeicum	Astragalus mongholicus	0.3540 ± 0.0344	0.3658 ± 0.0695
Hedysarum taipeicum	Astragalus nakaianus	0.3506 ± 0.0341	0.3795 ± 0.0716
Hedysarum taipeicum	Caragana korshinskii	0.3395 ± 0.0334	0.3987 ± 0.0754
Hedysarum taipeicum	Caragana kozlowii	0.3764 ± 0.0359	0.4123 ± 0.0782
Hedysarum taipeicum	Caragana microphylla	0.3395 ± 0.0334	0.3987 ± 0.0754
Hedysarum taipeicum	Caragana rosea	0.3529 ± 0.0343	0.4459 ± 0.0823
Hedysarum taipeicum	Carmichaelia australis	0.3547 ± 0.0343	0.4042 ± 0.0750
Hedysarum taipeicum	Cicer arietinum	0.3504 ± 0.0341	0.4553 ± 0.0833
Hedysarum taipeicum	Glycyrrhiza aspera	0.3637 ± 0.0353	0.5327 ± 0.0920
Hedysarum taipeicum	Glycyrrhiza glabra	0.3637 ± 0.0353	0.5327 ± 0.0920
Hedysarum taipeicum	Glycyrrhiza inflata	0.3637 ± 0.0353	0.5327 ± 0.0920
Hedysarum taipeicum	Glycyrrhiza lepidota	0.3637 ± 0.0353	0.5327 ± 0.0920
Hedysarum taipeicum	Glycyrrhiza uralensis	0.3637 ± 0.0353	0.5327 ± 0.0920
Hedysarum taipeicum	Hedysarum semenovii	0.4254 ± 0.0392	0.2369 ± 0.0517
Lathyrus clymeum	Astragalus bhotanensis	0.1461 ± 0.0195	0.2704 ± 0.0566
Lathyrus clymeum	Astragalus gummifer	0.1402 ± 0.0190	0.2737 ± 0.0572
Lathyrus clymeum	Astragalus mongholicus	0.1402 ± 0.0190	0.2737 ± 0.0572
Lathyrus clymeum	Astragalus nakaianus	0.1430 ± 0.0192	0.2730 ± 0.0570
Lathyrus clymeum	Caragana korshinskii	0.1314 ± 0.0183	0.3025 ± 0.0614
Lathyrus clymeum	Caragana kozlowii	0.1547 ± 0.0201	0.3109 ± 0.0633
Lathyrus clymeum	Caragana microphylla	0.1314 ± 0.0183	0.3025 ± 0.0614
Lathyrus clymeum	Caragana rosea	0.1424 ± 0.0192	0.3016 ± 0.0614
Lathyrus clymeum	Carmichaelia australis	0.1411 ± 0.0190	0.2727 ± 0.0581
Lathyrus clymeum	Cicer arietinum	0.1324 ± 0.0184	0.2721 ± 0.0567
Lathyrus clymeum	Glycyrrhiza aspera	0.1494 ± 0.0199	0.4059 ± 0.0751
Lathyrus clymeum	Glycyrrhiza glabra	0.1494 ± 0.0199	0.4059 ± 0.0751
Lathyrus clymeum	Glycyrrhiza inflata	0.1494 ± 0.0199	0.4059 ± 0.0751
Lathyrus clymeum	Glycyrrhiza lepidota	0.1494 ± 0.0199	0.4059 ± 0.0751
Lathyrus clymeum	Glycyrrhiza uralensis	0.1494 ± 0.0199	0.4059 ± 0.0751
Lathyrus clymeum	Hedysarum semenovii	0.3541 ± 0.0340	0.3671 ± 0.0728
Lathyrus clymeum	Hedysarum taipeicum	0.3957 ± 0.0372	0.5084 ± 0.0890
Lathyrus davidii	Astragalus bhotanensis	0.1841 ± 0.0223	0.3167 ± 0.0643
Lathyrus davidii	Astragalus gummifer	0.1863 ± 0.0225	0.2924 ± 0.0602
Lathyrus davidii	Astragalus mongholicus	0.1863 ± 0.0225	0.2924 ± 0.0602
Lathyrus davidii	Astragalus nakaianus	0.1892 ± 0.0227	0.2917 ± 0.0600
Lathyrus davidii	Caragana korshinskii	0.1864 ± 0.0225	0.3499 ± 0.0700
Lathyrus davidii	Caragana kozlowii	0.2190 ± 0.0248	0.3488 ± 0.0703
Lathyrus davidii	Caragana microphylla	0.1864 ± 0.0225	0.3499 ± 0.0700
Lathyrus davidii	Caragana rosea	0.1993 ± 0.0235	0.3585 ± 0.0714
Lathyrus davidii	Carmichaelia australis	0.1871 ± 0.0225	0.3068 ± 0.0641
Lathyrus davidii	Cicer arietinum	0.1757 ± 0.0217	0.3730 ± 0.0723
Lathyrus davidii	Glycyrrhiza aspera	0.1900 ± 0.0230	0.4742 ± 0.0891
Lathyrus davidii	Glycyrrhiza glabra	0.1900 ± 0.0230	0.4742 ± 0.0891
Lathyrus davidii	Glycyrrhiza inflata	0.1900 ± 0.0230	0.4742 ± 0.0891
Lathyrus davidii	Glycyrrhiza lepidota	0.1900 ± 0.0230	0.4742 ± 0.0891
Lathyrus davidii	Glycyrrhiza uralensis	0.1900 ± 0.0230	0.4742 ± 0.0891
Lathyrus davidii	Hedysarum semenovii	0.3274 ± 0.0322	0.4287 ± 0.0842
Lathyrus davidii	Hedysarum taipeicum	0.4525 ± 0.0412	0.4901 ± 0.0871
Lathyrus davidii	Lathyrus clymeum	0.1765 ± 0.0218	0.1371 ± 0.0383
Lathyrus graminifolius	Astragalus bhotanensis	0.2126 ± 0.0244	0.3151 ± 0.0629
Lathyrus graminifolius	Astragalus gummifer	0.2090 ± 0.0241	0.3330 ± 0.0658
Lathyrus graminifolius	Astragalus mongholicus	0.2090 ± 0.0241	0.3330 ± 0.0658
Lathyrus graminifolius	Astragalus nakaianus	0.2091 ± 0.0241	0.3318 ± 0.0655
Lathyrus graminifolius	Caragana korshinskii	0.2099 ± 0.0242	0.3445 ± 0.0682
Lathyrus graminifolius	Caragana kozlowii	0.2368 ± 0.0261	0.3460 ± 0.0689
Lathyrus graminifolius	Caragana microphylla	0.2099 ± 0.0242	0.3445 ± 0.0682
Lathyrus graminifolius	Caragana rosea	0.2097 ± 0.0242	0.3459 ± 0.0686
Lathyrus graminifolius	Carmichaelia australis	0.2113 ± 0.0242	0.3263 ± 0.0663
Lathyrus graminifolius	Cicer arietinum	0.2005 ± 0.0235	0.3748 ± 0.0722
Lathyrus graminifolius	Glycyrrhiza aspera	0.2352 ± 0.0262	0.5203 ± 0.0972
Lathyrus graminifolius	Glycyrrhiza glabra	0.2352 ± 0.0262	0.5203 ± 0.0972
Lathyrus graminifolius	Glycyrrhiza inflata	0.2352 ± 0.0262	0.5203 ± 0.0972
Lathyrus graminifolius	Glycyrrhiza lepidota	0.2352 ± 0.0262	0.5203 ± 0.0972
Lathyrus graminifolius	Glycyrrhiza uralensis	0.2352 ± 0.0262	0.5203 ± 0.0972
Lathyrus graminifolius	Hedysarum semenovii	0.4135 ± 0.0382	0.4106 ± 0.0783
Lathyrus graminifolius	Hedysarum taipeicum	0.4721 ± 0.0427	0.5091 ± 0.0892
Lathyrus graminifolius	Lathyrus clymeum	0.2089 ± 0.0242	0.1448 ± 0.0387
Lathyrus graminifolius	Lathyrus davidii	0.2029 ± 0.0237	0.1129 ± 0.0329
Lathyrus inconspicuus	Astragalus bhotanensis	0.1943 ± 0.0231	0.2453 ± 0.0540
Lathyrus inconspicuus	Astragalus gummifer	0.1879 ± 0.0226	0.2714 ± 0.0573
Lathyrus inconspicuus	Astragalus mongholicus	0.1879 ± 0.0226	0.2714 ± 0.0573
Lathyrus inconspicuus	Astragalus nakaianus	0.1908 ± 0.0228	0.2708 ± 0.0571
Lathyrus inconspicuus	Caragana korshinskii	0.1884 ± 0.0227	0.2687 ± 0.0568
Lathyrus inconspicuus	Caragana kozlowii	0.1968 ± 0.0232	0.2724 ± 0.0582
Lathyrus inconspicuus	Caragana microphylla	0.1884 ± 0.0227	0.2687 ± 0.0568
Lathyrus inconspicuus	Caragana rosea	0.2023 ± 0.0236	0.2462 ± 0.0533
Lathyrus inconspicuus	Carmichaelia australis	0.1888 ± 0.0226	0.2857 ± 0.0613
Lathyrus inconspicuus	Cicer arietinum	0.1751 ± 0.0216	0.2901 ± 0.0598
Lathyrus inconspicuus	Glycyrrhiza aspera	0.1928 ± 0.0231	0.4459 ± 0.0814
Lathyrus inconspicuus	Glycyrrhiza glabra	0.1928 ± 0.0231	0.4459 ± 0.0814
Lathyrus inconspicuus	Glycyrrhiza inflata	0.1928 ± 0.0231	0.4459 ± 0.0814
Lathyrus inconspicuus	Glycyrrhiza lepidota	0.1928 ± 0.0231	0.4459 ± 0.0814
Lathyrus inconspicuus	Glycyrrhiza uralensis	0.1928 ± 0.0231	0.4459 ± 0.0814
Lathyrus inconspicuus	Hedysarum semenovii	0.3227 ± 0.0319	0.4368 ± 0.0865
Lathyrus inconspicuus	Hedysarum taipeicum	0.4426 ± 0.0406	0.4635 ± 0.0824
Lathyrus inconspicuus	Lathyrus clymeum	0.1287 ± 0.0181	0.1502 ± 0.0391
Lathyrus inconspicuus	Lathyrus davidii	0.1269 ± 0.0180	0.1258 ± 0.0350
Lathyrus inconspicuus	Lathyrus graminifolius	0.2211 ± 0.0250	0.1222 ± 0.0346
Lathyrus japonicus	Astragalus bhotanensis	0.1480 ± 0.0196	0.2748 ± 0.0574
Lathyrus japonicus	Astragalus gummifer	0.1449 ± 0.0193	0.2786 ± 0.0581
Lathyrus japonicus	Astragalus mongholicus	0.1449 ± 0.0193	0.2786 ± 0.0581
Lathyrus japonicus	Astragalus nakaianus	0.1476 ± 0.0195	0.2778 ± 0.0579
Lathyrus japonicus	Caragana korshinskii	0.1495 ± 0.0197	0.3081 ± 0.0626
Lathyrus japonicus	Caragana kozlowii	0.1792 ± 0.0219	0.3133 ± 0.0637
Lathyrus japonicus	Caragana microphylla	0.1495 ± 0.0197	0.3081 ± 0.0626
Lathyrus japonicus	Caragana rosea	0.1617 ± 0.0206	0.3161 ± 0.0639
Lathyrus japonicus	Carmichaelia australis	0.1485 ± 0.0196	0.2897 ± 0.0605
Lathyrus japonicus	Cicer arietinum	0.1450 ± 0.0193	0.3323 ± 0.0662
Lathyrus japonicus	Glycyrrhiza aspera	0.1518 ± 0.0200	0.5313 ± 0.0987
Lathyrus japonicus	Glycyrrhiza glabra	0.1518 ± 0.0200	0.5313 ± 0.0987
Lathyrus japonicus	Glycyrrhiza inflata	0.1518 ± 0.0200	0.5313 ± 0.0987
Lathyrus japonicus	Glycyrrhiza lepidota	0.1518 ± 0.0200	0.5313 ± 0.0987
Lathyrus japonicus	Glycyrrhiza uralensis	0.1518 ± 0.0200	0.5313 ± 0.0987
Lathyrus japonicus	Hedysarum semenovii	0.3192 ± 0.0317	0.3986 ± 0.0780
Lathyrus japonicus	Hedysarum taipeicum	0.3962 ± 0.0372	0.5297 ± 0.0943
Lathyrus japonicus	Lathyrus clymeum	0.1202 ± 0.0174	0.1326 ± 0.0369
Lathyrus japonicus	Lathyrus davidii	0.1175 ± 0.0172	0.0537 ± 0.0222
Lathyrus japonicus	Lathyrus graminifolius	0.1431 ± 0.0193	0.0395 ± 0.0188
Lathyrus japonicus	Lathyrus inconspicuus	0.0940 ± 0.0152	0.0941 ± 0.0301
Lathyrus littoralis	Astragalus bhotanensis	0.1538 ± 0.0200	0.2719 ± 0.0566
Lathyrus littoralis	Astragalus gummifer	0.1478 ± 0.0196	0.2757 ± 0.0574
Lathyrus littoralis	Astragalus mongholicus	0.1478 ± 0.0196	0.2757 ± 0.0574
Lathyrus littoralis	Astragalus nakaianus	0.1506 ± 0.0198	0.2749 ± 0.0572
Lathyrus littoralis	Caragana korshinskii	0.1471 ± 0.0195	0.3048 ± 0.0617
Lathyrus littoralis	Caragana kozlowii	0.1749 ± 0.0216	0.3055 ± 0.0623
Lathyrus littoralis	Caragana microphylla	0.1471 ± 0.0195	0.3048 ± 0.0617
Lathyrus littoralis	Caragana rosea	0.1558 ± 0.0202	0.3165 ± 0.0637
Lathyrus littoralis	Carmichaelia australis	0.1488 ± 0.0196	0.2736 ± 0.0578
Lathyrus littoralis	Cicer arietinum	0.1399 ± 0.0190	0.3423 ± 0.0672
Lathyrus littoralis	Glycyrrhiza aspera	0.1480 ± 0.0197	0.5661 ± 0.1031
Lathyrus littoralis	Glycyrrhiza glabra	0.1480 ± 0.0197	0.5661 ± 0.1031
Lathyrus littoralis	Glycyrrhiza inflata	0.1480 ± 0.0197	0.5661 ± 0.1031
Lathyrus littoralis	Glycyrrhiza lepidota	0.1480 ± 0.0197	0.5661 ± 0.1031
Lathyrus littoralis	Glycyrrhiza uralensis	0.1480 ± 0.0197	0.5661 ± 0.1031
Lathyrus littoralis	Hedysarum semenovii	0.3212 ± 0.0318	0.3732 ± 0.0734
Lathyrus littoralis	Hedysarum taipeicum	0.3911 ± 0.0369	0.5155 ± 0.0912
Lathyrus littoralis	Lathyrus clymeum	0.1178 ± 0.0172	0.1415 ± 0.0380
Lathyrus littoralis	Lathyrus davidii	0.1349 ± 0.0186	0.0673 ± 0.0250
Lathyrus littoralis	Lathyrus graminifolius	0.1611 ± 0.0206	0.0435 ± 0.0196
Lathyrus littoralis	Lathyrus inconspicuus	0.0992 ± 0.0157	0.1031 ± 0.0315
Lathyrus ochroleucus	Astragalus bhotanensis	0.1614 ± 0.0207	0.2737 ± 0.0566
Lathyrus ochroleucus	Astragalus gummifer	0.1580 ± 0.0204	0.2773 ± 0.0573
Lathyrus ochroleucus	Astragalus mongholicus	0.1580 ± 0.0204	0.2773 ± 0.0573
Lathyrus ochroleucus	Astragalus nakaianus	0.1609 ± 0.0206	0.2767 ± 0.0571
Lathyrus ochroleucus	Caragana korshinskii	0.1599 ± 0.0206	0.3201 ± 0.0637
Lathyrus ochroleucus	Caragana kozlowii	0.1873 ± 0.0225	0.3271 ± 0.0655
Lathyrus ochroleucus	Caragana microphylla	0.1599 ± 0.0206	0.3201 ± 0.0637
Lathyrus ochroleucus	Caragana rosea	0.1703 ± 0.0213	0.3244 ± 0.0644
Lathyrus ochroleucus	Carmichaelia australis	0.1672 ± 0.0210	0.2884 ± 0.0596
Lathyrus ochroleucus	Cicer arietinum	0.1549 ± 0.0201	0.3458 ± 0.0672
Lathyrus ochroleucus	Glycyrrhiza aspera	0.1605 ± 0.0207	0.5328 ± 0.0961
Lathyrus ochroleucus	Glycyrrhiza glabra	0.1605 ± 0.0207	0.5328 ± 0.0961
Lathyrus ochroleucus	Glycyrrhiza inflata	0.1605 ± 0.0207	0.5328 ± 0.0961
Lathyrus ochroleucus	Glycyrrhiza lepidota	0.1605 ± 0.0207	0.5328 ± 0.0961
Lathyrus ochroleucus	Glycyrrhiza uralensis	0.1605 ± 0.0207	0.5328 ± 0.0961
Lathyrus ochroleucus	Hedysarum semenovii	0.3358 ± 0.0330	0.4007 ± 0.0766
Lathyrus ochroleucus	Hedysarum taipeicum	0.3977 ± 0.0375	0.5578 ± 0.0981
Lathyrus ochroleucus	Lathyrus clymeum	0.1139 ± 0.0169	0.1468 ± 0.0386
Lathyrus ochroleucus	Lathyrus davidii	0.1221 ± 0.0176	0.0664 ± 0.0247
Lathyrus ochroleucus	Lathyrus graminifolius	0.1574 ± 0.0204	0.0299 ± 0.0161
Lathyrus ochroleucus	Lathyrus inconspicuus	0.0983 ± 0.0156	0.1065 ± 0.0318
Lathyrus ochroleucus	Lathyrus japonicus	0.0459 ± 0.0104	0.0085 ± 0.0086
Lathyrus ochroleucus	Lathyrus littoralis	0.0701 ± 0.0130	0.0171 ± 0.0121
Lathyrus odoratus	Astragalus bhotanensis	0.1592 ± 0.0205	0.2487 ± 0.0538
Lathyrus odoratus	Astragalus gummifer	0.1587 ± 0.0204	0.2518 ± 0.0543
Lathyrus odoratus	Astragalus mongholicus	0.1587 ± 0.0204	0.2518 ± 0.0543
Lathyrus odoratus	Astragalus nakaianus	0.1560 ± 0.0202	0.2512 ± 0.0541
Lathyrus odoratus	Caragana korshinskii	0.1482 ± 0.0196	0.2742 ± 0.0576
Lathyrus odoratus	Caragana kozlowii	0.1696 ± 0.0212	0.2922 ± 0.0607
Lathyrus odoratus	Caragana microphylla	0.1482 ± 0.0196	0.2742 ± 0.0576
Lathyrus odoratus	Caragana rosea	0.1563 ± 0.0202	0.2748 ± 0.0578
Lathyrus odoratus	Carmichaelia australis	0.1500 ± 0.0197	0.2999 ± 0.0639
Lathyrus odoratus	Cicer arietinum	0.1478 ± 0.0196	0.2906 ± 0.0602
Lathyrus odoratus	Glycyrrhiza aspera	0.1478 ± 0.0197	0.4750 ± 0.0850
Lathyrus odoratus	Glycyrrhiza glabra	0.1478 ± 0.0197	0.4750 ± 0.0850
Lathyrus odoratus	Glycyrrhiza inflata	0.1478 ± 0.0197	0.4750 ± 0.0850
Lathyrus odoratus	Glycyrrhiza lepidota	0.1478 ± 0.0197	0.4750 ± 0.0850
Lathyrus odoratus	Glycyrrhiza uralensis	0.1478 ± 0.0197	0.4750 ± 0.0850
Lathyrus odoratus	Hedysarum semenovii	0.3246 ± 0.0320	0.3562 ± 0.0702
Lathyrus odoratus	Hedysarum taipeicum	0.4008 ± 0.0376	0.4870 ± 0.0855
Lathyrus odoratus	Lathyrus clymeum	0.0875 ± 0.0146	0.1510 ± 0.0395
Lathyrus odoratus	Lathyrus davidii	0.1523 ± 0.0199	0.1212 ± 0.0346
Lathyrus odoratus	Lathyrus graminifolius	0.2078 ± 0.0240	0.1065 ± 0.0326
Lathyrus odoratus	Lathyrus inconspicuus	0.1094 ± 0.0165	0.1038 ± 0.0318
Lathyrus odoratus	Lathyrus japonicus	0.1045 ± 0.0161	0.0828 ± 0.0283
Lathyrus odoratus	Lathyrus littoralis	0.1060 ± 0.0162	0.0967 ± 0.0307
Lathyrus odoratus	Lathyrus ochroleucus	0.1009 ± 0.0158	0.0781 ± 0.0272
Lathyrus palustris	Astragalus bhotanensis	0.1435 ± 0.0193	0.2674 ± 0.0556
Lathyrus palustris	Astragalus gummifer	0.1376 ± 0.0188	0.2711 ± 0.0563
Lathyrus palustris	Astragalus mongholicus	0.1376 ± 0.0188	0.2711 ± 0.0563
Lathyrus palustris	Astragalus nakaianus	0.1404 ± 0.0190	0.2704 ± 0.0561
Lathyrus palustris	Caragana korshinskii	0.1368 ± 0.0188	0.3001 ± 0.0607
Lathyrus palustris	Caragana kozlowii	0.1620 ± 0.0207	0.3127 ± 0.0632
Lathyrus palustris	Caragana microphylla	0.1368 ± 0.0188	0.3001 ± 0.0607
Lathyrus palustris	Caragana rosea	0.1502 ± 0.0198	0.3013 ± 0.0610
Lathyrus palustris	Carmichaelia australis	0.1386 ± 0.0189	0.2692 ± 0.0568
Lathyrus palustris	Cicer arietinum	0.1271 ± 0.0180	0.3232 ± 0.0640
Lathyrus palustris	Glycyrrhiza aspera	0.1402 ± 0.0192	0.5064 ± 0.0924
Lathyrus palustris	Glycyrrhiza glabra	0.1402 ± 0.0192	0.5064 ± 0.0924
Lathyrus palustris	Glycyrrhiza inflata	0.1402 ± 0.0192	0.5064 ± 0.0924
Lathyrus palustris	Glycyrrhiza lepidota	0.1402 ± 0.0192	0.5064 ± 0.0924
Lathyrus palustris	Glycyrrhiza uralensis	0.1402 ± 0.0192	0.5064 ± 0.0924
Lathyrus palustris	Hedysarum semenovii	0.3212 ± 0.0319	0.3863 ± 0.0745
Lathyrus palustris	Hedysarum taipeicum	0.3993 ± 0.0376	0.5101 ± 0.0892
Lathyrus palustris	Lathyrus clymeum	0.0849 ± 0.0144	0.1400 ± 0.0376
Lathyrus palustris	Lathyrus davidii	0.1091 ± 0.0165	0.0664 ± 0.0246
Lathyrus palustris	Lathyrus graminifolius	0.1465 ± 0.0195	0.0387 ± 0.0184
Lathyrus palustris	Lathyrus inconspicuus	0.0769 ± 0.0136	0.1018 ± 0.0310
Lathyrus palustris	Lathyrus japonicus	0.0388 ± 0.0095	0.0086 ± 0.0086
Lathyrus palustris	Lathyrus littoralis	0.0555 ± 0.0115	0.0085 ± 0.0085
Lathyrus palustris	Lathyrus odoratus	0.0774 ± 0.0137	0.0719 ± 0.0261
Lathyrus pubescens	Astragalus bhotanensis	0.3240 ± 0.0323	0.3603 ± 0.0693
Lathyrus pubescens	Astragalus gummifer	0.3185 ± 0.0319	0.3540 ± 0.0684
Lathyrus pubescens	Astragalus mongholicus	0.3185 ± 0.0319	0.3540 ± 0.0684
Lathyrus pubescens	Astragalus nakaianus	0.3222 ± 0.0322	0.3531 ± 0.0681
Lathyrus pubescens	Caragana korshinskii	0.3177 ± 0.0319	0.3306 ± 0.0649
Lathyrus pubescens	Caragana kozlowii	0.3310 ± 0.0327	0.3325 ± 0.0655
Lathyrus pubescens	Caragana microphylla	0.3177 ± 0.0319	0.3306 ± 0.0649
Lathyrus pubescens	Caragana rosea	0.3226 ± 0.0322	0.3104 ± 0.0614
Lathyrus pubescens	Carmichaelia australis	0.3211 ± 0.0321	0.3491 ± 0.0696
Lathyrus pubescens	Cicer arietinum	0.3125 ± 0.0315	0.3784 ± 0.0721
Lathyrus pubescens	Glycyrrhiza aspera	0.3059 ± 0.0313	0.4278 ± 0.0761
Lathyrus pubescens	Glycyrrhiza glabra	0.3059 ± 0.0313	0.4278 ± 0.0761
Lathyrus pubescens	Glycyrrhiza inflata	0.3059 ± 0.0313	0.4278 ± 0.0761
Lathyrus pubescens	Glycyrrhiza lepidota	0.3059 ± 0.0313	0.4278 ± 0.0761
Lathyrus pubescens	Glycyrrhiza uralensis	0.3059 ± 0.0313	0.4278 ± 0.0761
Lathyrus pubescens	Hedysarum semenovii	0.3710 ± 0.0354	0.4484 ± 0.0839
Lathyrus pubescens	Hedysarum taipeicum	0.5517 ± 0.0494	0.4729 ± 0.0812
Lathyrus pubescens	Lathyrus clymeum	0.2789 ± 0.0292	0.2032 ± 0.0460
Lathyrus pubescens	Lathyrus davidii	0.2338 ± 0.0260	0.1638 ± 0.0405
Lathyrus pubescens	Lathyrus graminifolius	0.3454 ± 0.0337	0.1665 ± 0.0405
Lathyrus pubescens	Lathyrus inconspicuus	0.2393 ± 0.0265	0.1069 ± 0.0312
Lathyrus pubescens	Lathyrus japonicus	0.2293 ± 0.0257	0.1570 ± 0.0394
Lathyrus pubescens	Lathyrus littoralis	0.2368 ± 0.0262	0.1631 ± 0.0401
Lathyrus pubescens	Lathyrus ochroleucus	0.2370 ± 0.0264	0.1548 ± 0.0387
Lathyrus pubescens	Lathyrus odoratus	0.2728 ± 0.0288	0.1502 ± 0.0383
Lathyrus pubescens	Lathyrus palustris	0.2186 ± 0.0250	0.1439 ± 0.0371
Lathyrus sativus	Astragalus bhotanensis	0.1865 ± 0.0225	0.3127 ± 0.0622
Lathyrus sativus	Astragalus gummifer	0.1844 ± 0.0224	0.3229 ± 0.0636
Lathyrus sativus	Astragalus mongholicus	0.1844 ± 0.0224	0.3229 ± 0.0636
Lathyrus sativus	Astragalus nakaianus	0.1817 ± 0.0222	0.3222 ± 0.0634
Lathyrus sativus	Caragana korshinskii	0.1836 ± 0.0223	0.3000 ± 0.0603
Lathyrus sativus	Caragana kozlowii	0.2002 ± 0.0235	0.3190 ± 0.0635
Lathyrus sativus	Caragana microphylla	0.1836 ± 0.0223	0.3000 ± 0.0603
Lathyrus sativus	Caragana rosea	0.1849 ± 0.0224	0.3067 ± 0.0612
Lathyrus sativus	Carmichaelia australis	0.1753 ± 0.0216	0.3161 ± 0.0638
Lathyrus sativus	Cicer arietinum	0.1760 ± 0.0217	0.3360 ± 0.0654
Lathyrus sativus	Glycyrrhiza aspera	0.1844 ± 0.0225	0.4680 ± 0.0828
Lathyrus sativus	Glycyrrhiza glabra	0.1844 ± 0.0225	0.4680 ± 0.0828
Lathyrus sativus	Glycyrrhiza inflata	0.1844 ± 0.0225	0.4680 ± 0.0828
Lathyrus sativus	Glycyrrhiza lepidota	0.1844 ± 0.0225	0.4680 ± 0.0828
Lathyrus sativus	Glycyrrhiza uralensis	0.1844 ± 0.0225	0.4680 ± 0.0828
Lathyrus sativus	Hedysarum semenovii	0.3387 ± 0.0331	0.4137 ± 0.0780
Lathyrus sativus	Hedysarum taipeicum	0.4302 ± 0.0398	0.4778 ± 0.0831
Lathyrus sativus	Lathyrus clymeum	0.1174 ± 0.0172	0.2072 ± 0.0473
Lathyrus sativus	Lathyrus davidii	0.1740 ± 0.0216	0.1540 ± 0.0392
Lathyrus sativus	Lathyrus graminifolius	0.2119 ± 0.0244	0.1544 ± 0.0397
Lathyrus sativus	Lathyrus inconspicuus	0.1297 ± 0.0182	0.1157 ± 0.0332
Lathyrus sativus	Lathyrus japonicus	0.1154 ± 0.0170	0.1198 ± 0.0342
Lathyrus sativus	Lathyrus littoralis	0.1124 ± 0.0168	0.1313 ± 0.0359
Lathyrus sativus	Lathyrus ochroleucus	0.1050 ± 0.0162	0.1202 ± 0.0341
Lathyrus sativus	Lathyrus odoratus	0.0484 ± 0.0106	0.1005 ± 0.0314
Lathyrus sativus	Lathyrus palustris	0.0993 ± 0.0157	0.1229 ± 0.0346
Lathyrus sativus	Lathyrus pubescens	0.2815 ± 0.0294	0.1842 ± 0.0428
Lathyrus tingitanus	Astragalus bhotanensis	0.1488 ± 0.0197	0.2579 ± 0.0549
Lathyrus tingitanus	Astragalus gummifer	0.1429 ± 0.0192	0.2609 ± 0.0554
Lathyrus tingitanus	Astragalus mongholicus	0.1429 ± 0.0192	0.2609 ± 0.0554
Lathyrus tingitanus	Astragalus nakaianus	0.1456 ± 0.0194	0.2602 ± 0.0552
Lathyrus tingitanus	Caragana korshinskii	0.1234 ± 0.0177	0.2633 ± 0.0554
Lathyrus tingitanus	Caragana kozlowii	0.1428 ± 0.0192	0.2739 ± 0.0573
Lathyrus tingitanus	Caragana microphylla	0.1234 ± 0.0177	0.2633 ± 0.0554
Lathyrus tingitanus	Caragana rosea	0.1299 ± 0.0182	0.2454 ± 0.0528
Lathyrus tingitanus	Carmichaelia australis	0.1438 ± 0.0193	0.2599 ± 0.0563
Lathyrus tingitanus	Cicer arietinum	0.1217 ± 0.0175	0.2856 ± 0.0590
Lathyrus tingitanus	Glycyrrhiza aspera	0.1401 ± 0.0192	0.4234 ± 0.0774
Lathyrus tingitanus	Glycyrrhiza glabra	0.1401 ± 0.0192	0.4234 ± 0.0774
Lathyrus tingitanus	Glycyrrhiza inflata	0.1401 ± 0.0192	0.4234 ± 0.0774
Lathyrus tingitanus	Glycyrrhiza lepidota	0.1401 ± 0.0192	0.4234 ± 0.0774
Lathyrus tingitanus	Glycyrrhiza uralensis	0.1401 ± 0.0192	0.4234 ± 0.0774
Lathyrus tingitanus	Hedysarum semenovii	0.3529 ± 0.0340	0.3712 ± 0.0727
Lathyrus tingitanus	Hedysarum taipeicum	0.4086 ± 0.0382	0.5025 ± 0.0876
Lathyrus tingitanus	Lathyrus clymeum	0.0559 ± 0.0115	0.1387 ± 0.0375
Lathyrus tingitanus	Lathyrus davidii	0.1560 ± 0.0203	0.1485 ± 0.0387
Lathyrus tingitanus	Lathyrus graminifolius	0.1785 ± 0.0220	0.1012 ± 0.0320
Lathyrus tingitanus	Lathyrus inconspicuus	0.1145 ± 0.0170	0.0750 ± 0.0262
Lathyrus tingitanus	Lathyrus japonicus	0.0986 ± 0.0156	0.1058 ± 0.0322
Lathyrus tingitanus	Lathyrus littoralis	0.1026 ± 0.0160	0.1097 ± 0.0326
Lathyrus tingitanus	Lathyrus ochroleucus	0.0974 ± 0.0155	0.1008 ± 0.0311
Lathyrus tingitanus	Lathyrus odoratus	0.0766 ± 0.0136	0.0751 ± 0.0267
Lathyrus tingitanus	Lathyrus palustris	0.0690 ± 0.0129	0.0944 ± 0.0300
Lathyrus tingitanus	Lathyrus pubescens	0.2689 ± 0.0286	0.1140 ± 0.0324
Lathyrus tingitanus	Lathyrus sativus	0.1086 ± 0.0165	0.1264 ± 0.0352
Lathyrus venosus	Astragalus bhotanensis	0.1486 ± 0.0197	0.2696 ± 0.0561
Lathyrus venosus	Astragalus gummifer	0.1454 ± 0.0194	0.2734 ± 0.0569
Lathyrus venosus	Astragalus mongholicus	0.1454 ± 0.0194	0.2734 ± 0.0569
Lathyrus venosus	Astragalus nakaianus	0.1482 ± 0.0196	0.2727 ± 0.0567
Lathyrus venosus	Caragana korshinskii	0.1405 ± 0.0190	0.3097 ± 0.0625
Lathyrus venosus	Caragana kozlowii	0.1700 ± 0.0212	0.3163 ± 0.0643
Lathyrus venosus	Caragana microphylla	0.1405 ± 0.0190	0.3097 ± 0.0625
Lathyrus venosus	Caragana rosea	0.1595 ± 0.0205	0.3110 ± 0.0628
Lathyrus venosus	Carmichaelia australis	0.1463 ± 0.0194	0.2716 ± 0.0574
Lathyrus venosus	Cicer arietinum	0.1361 ± 0.0187	0.3328 ± 0.0656
Lathyrus venosus	Glycyrrhiza aspera	0.1467 ± 0.0197	0.5214 ± 0.0959
Lathyrus venosus	Glycyrrhiza glabra	0.1467 ± 0.0197	0.5214 ± 0.0959
Lathyrus venosus	Glycyrrhiza inflata	0.1467 ± 0.0197	0.5214 ± 0.0959
Lathyrus venosus	Glycyrrhiza lepidota	0.1467 ± 0.0197	0.5214 ± 0.0959
Lathyrus venosus	Glycyrrhiza uralensis	0.1467 ± 0.0197	0.5214 ± 0.0959
Lathyrus venosus	Hedysarum semenovii	0.3286 ± 0.0324	0.4008 ± 0.0774
Lathyrus venosus	Hedysarum taipeicum	0.4099 ± 0.0382	0.5341 ± 0.0939
Lathyrus venosus	Lathyrus clymeum	0.0848 ± 0.0144	0.1410 ± 0.0378
Lathyrus venosus	Lathyrus davidii	0.1114 ± 0.0167	0.0668 ± 0.0248
Lathyrus venosus	Lathyrus graminifolius	0.1544 ± 0.0201	0.0390 ± 0.0186
Lathyrus venosus	Lathyrus inconspicuus	0.0817 ± 0.0141	0.1024 ± 0.0312
Lathyrus venosus	Lathyrus japonicus	0.0458 ± 0.0103	0.0086 ± 0.0086
Lathyrus venosus	Lathyrus littoralis	0.0675 ± 0.0127	0.0085 ± 0.0086
Lathyrus venosus	Lathyrus odoratus	0.0814 ± 0.0140	0.0754 ± 0.0268
Lathyrus venosus	Lathyrus pubescens	0.2253 ± 0.0255	0.1516 ± 0.0384
Lathyrus venosus	Lathyrus sativus	0.1033 ± 0.0160	0.1270 ± 0.0354
Lathyrus venosus	Lathyrus tingitanus	0.0738 ± 0.0133	0.0951 ± 0.0302
Lens culinaris	Astragalus bhotanensis	0.1521 ± 0.0200	0.2771 ± 0.0566
Lens culinaris	Astragalus gummifer	0.1460 ± 0.0195	0.2938 ± 0.0593
Lens culinaris	Astragalus mongholicus	0.1460 ± 0.0195	0.2938 ± 0.0593
Lens culinaris	Astragalus nakaianus	0.1433 ± 0.0193	0.2932 ± 0.0591
Lens culinaris	Caragana korshinskii	0.1422 ± 0.0192	0.2974 ± 0.0597
Lens culinaris	Caragana kozlowii	0.1553 ± 0.0202	0.3031 ± 0.0613
Lens culinaris	Caragana microphylla	0.1422 ± 0.0192	0.2974 ± 0.0597
Lens culinaris	Caragana rosea	0.1408 ± 0.0191	0.3049 ± 0.0611
Lens culinaris	Carmichaelia australis	0.1455 ± 0.0195	0.2741 ± 0.0574
Lens culinaris	Cicer arietinum	0.1432 ± 0.0193	0.2213 ± 0.0491
Lens culinaris	Glycyrrhiza aspera	0.1874 ± 0.0228	0.3908 ± 0.0709
Lens culinaris	Glycyrrhiza glabra	0.1874 ± 0.0228	0.3908 ± 0.0709
Lens culinaris	Glycyrrhiza inflata	0.1874 ± 0.0228	0.3908 ± 0.0709
Lens culinaris	Glycyrrhiza lepidota	0.1874 ± 0.0228	0.3908 ± 0.0709
Lens culinaris	Glycyrrhiza uralensis	0.1874 ± 0.0228	0.3908 ± 0.0709
Lens culinaris	Hedysarum semenovii	0.3515 ± 0.0341	0.3360 ± 0.0666
Lens culinaris	Hedysarum taipeicum	0.4145 ± 0.0387	0.4044 ± 0.0733
Lens culinaris	Lathyrus clymeum	0.1775 ± 0.0220	0.1637 ± 0.0406
Lens culinaris	Lathyrus davidii	0.2382 ± 0.0264	0.2663 ± 0.0575
Lens culinaris	Lathyrus graminifolius	0.2471 ± 0.0269	0.2871 ± 0.0594
Lens culinaris	Lathyrus inconspicuus	0.2020 ± 0.0237	0.2354 ± 0.0512
Lens culinaris	Lathyrus japonicus	0.2068 ± 0.0241	0.2535 ± 0.0544
Lens culinaris	Lathyrus littoralis	0.2056 ± 0.0239	0.2447 ± 0.0527
Lens culinaris	Lathyrus ochroleucus	0.2022 ± 0.0238	0.2583 ± 0.0543
Lens culinaris	Lathyrus odoratus	0.1770 ± 0.0218	0.2305 ± 0.0504
Lens culinaris	Lathyrus palustris	0.1888 ± 0.0228	0.2295 ± 0.0502
Lens culinaris	Lathyrus pubescens	0.3322 ± 0.0329	0.2759 ± 0.0557
Lens culinaris	Lathyrus sativus	0.1997 ± 0.0236	0.2419 ± 0.0513
Lens culinaris	Lathyrus tingitanus	0.1778 ± 0.0220	0.2048 ± 0.0463
Lens culinaris	Lathyrus venosus	0.1933 ± 0.0231	0.2232 ± 0.0494
Oxytropis bicolor	Astragalus bhotanensis	0.0044 ± 0.0031	0.1132 ± 0.0339
Oxytropis bicolor	Astragalus gummifer	0.0044 ± 0.0031	0.0642 ± 0.0246
Oxytropis bicolor	Astragalus mongholicus	0.0044 ± 0.0031	0.0642 ± 0.0246
Oxytropis bicolor	Astragalus nakaianus	0.0067 ± 0.0038	0.0641 ± 0.0246
Oxytropis bicolor	Caragana korshinskii	0.0433 ± 0.0100	0.1351 ± 0.0380
Oxytropis bicolor	Caragana kozlowii	0.0633 ± 0.0122	0.1536 ± 0.0413
Oxytropis bicolor	Caragana microphylla	0.0433 ± 0.0100	0.1351 ± 0.0380
Oxytropis bicolor	Caragana rosea	0.0328 ± 0.0087	0.1616 ± 0.0419
Oxytropis bicolor	Carmichaelia australis	0.0111 ± 0.0050	0.1274 ± 0.0370
Oxytropis bicolor	Cicer arietinum	0.0479 ± 0.0106	0.1810 ± 0.0453
Oxytropis bicolor	Glycyrrhiza aspera	0.0869 ± 0.0146	0.4225 ± 0.0786
Oxytropis bicolor	Glycyrrhiza glabra	0.0869 ± 0.0146	0.4225 ± 0.0786
Oxytropis bicolor	Glycyrrhiza inflata	0.0869 ± 0.0146	0.4225 ± 0.0786
Oxytropis bicolor	Glycyrrhiza lepidota	0.0869 ± 0.0146	0.4225 ± 0.0786
Oxytropis bicolor	Glycyrrhiza uralensis	0.0869 ± 0.0146	0.4225 ± 0.0786
Oxytropis bicolor	Hedysarum semenovii	0.3081 ± 0.0309	0.2249 ± 0.0518
Oxytropis bicolor	Hedysarum taipeicum	0.3568 ± 0.0345	0.3559 ± 0.0687
Oxytropis bicolor	Lathyrus clymeum	0.1399 ± 0.0189	0.2763 ± 0.0578
Oxytropis bicolor	Lathyrus davidii	0.1831 ± 0.0222	0.3082 ± 0.0626
Oxytropis bicolor	Lathyrus graminifolius	0.2160 ± 0.0246	0.3437 ± 0.0679
Oxytropis bicolor	Lathyrus inconspicuus	0.1918 ± 0.0228	0.2800 ± 0.0586
Oxytropis bicolor	Lathyrus japonicus	0.1526 ± 0.0199	0.2939 ± 0.0605
Oxytropis bicolor	Lathyrus littoralis	0.1502 ± 0.0197	0.2910 ± 0.0597
Oxytropis bicolor	Lathyrus ochroleucus	0.1642 ± 0.0208	0.3008 ± 0.0607
Oxytropis bicolor	Lathyrus odoratus	0.1583 ± 0.0203	0.2806 ± 0.0590
Oxytropis bicolor	Lathyrus palustris	0.1427 ± 0.0192	0.2733 ± 0.0568
Oxytropis bicolor	Lathyrus pubescens	0.3221 ± 0.0321	0.3668 ± 0.0702
Oxytropis bicolor	Lathyrus sativus	0.1840 ± 0.0223	0.2987 ± 0.0602
Oxytropis bicolor	Lathyrus tingitanus	0.1426 ± 0.0192	0.2764 ± 0.0580
Oxytropis bicolor	Lathyrus venosus	0.1505 ± 0.0198	0.2757 ± 0.0574
Oxytropis bicolor	Lens culinaris	0.1511 ± 0.0199	0.2608 ± 0.0555
Pisum abyssinicum	Astragalus bhotanensis	0.1347 ± 0.0186	0.2616 ± 0.0557
Pisum abyssinicum	Astragalus gummifer	0.1343 ± 0.0186	0.2916 ± 0.0606
Pisum abyssinicum	Astragalus mongholicus	0.1343 ± 0.0186	0.2916 ± 0.0606
Pisum abyssinicum	Astragalus nakaianus	0.1370 ± 0.0188	0.2906 ± 0.0603
Pisum abyssinicum	Caragana korshinskii	0.1274 ± 0.0180	0.2833 ± 0.0588
Pisum abyssinicum	Caragana kozlowii	0.1446 ± 0.0193	0.3074 ± 0.0634
Pisum abyssinicum	Caragana microphylla	0.1274 ± 0.0180	0.2833 ± 0.0588
Pisum abyssinicum	Caragana rosea	0.1379 ± 0.0189	0.2980 ± 0.0614
Pisum abyssinicum	Carmichaelia australis	0.1353 ± 0.0186	0.2643 ± 0.0574
Pisum abyssinicum	Cicer arietinum	0.1244 ± 0.0178	0.2851 ± 0.0588
Pisum abyssinicum	Glycyrrhiza aspera	0.1567 ± 0.0205	0.4486 ± 0.0846
Pisum abyssinicum	Glycyrrhiza glabra	0.1567 ± 0.0205	0.4486 ± 0.0846
Pisum abyssinicum	Glycyrrhiza inflata	0.1567 ± 0.0205	0.4486 ± 0.0846
Pisum abyssinicum	Glycyrrhiza lepidota	0.1567 ± 0.0205	0.4486 ± 0.0846
Pisum abyssinicum	Glycyrrhiza uralensis	0.1567 ± 0.0205	0.4486 ± 0.0846
Pisum abyssinicum	Hedysarum semenovii	0.3056 ± 0.0308	0.4021 ± 0.0794
Pisum abyssinicum	Hedysarum taipeicum	0.3980 ± 0.0375	0.4709 ± 0.0840
Pisum abyssinicum	Lathyrus clymeum	0.0911 ± 0.0149	0.1160 ± 0.0341
Pisum abyssinicum	Lathyrus davidii	0.1643 ± 0.0209	0.2131 ± 0.0522
Pisum abyssinicum	Lathyrus graminifolius	0.2022 ± 0.0237	0.2310 ± 0.0540
Pisum abyssinicum	Lathyrus inconspicuus	0.1414 ± 0.0191	0.1546 ± 0.0405
Pisum abyssinicum	Lathyrus japonicus	0.1269 ± 0.0179	0.1751 ± 0.0458
Pisum abyssinicum	Lathyrus littoralis	0.1325 ± 0.0184	0.1721 ± 0.0446
Pisum abyssinicum	Lathyrus ochroleucus	0.1223 ± 0.0176	0.1706 ± 0.0443
Pisum abyssinicum	Lathyrus odoratus	0.1088 ± 0.0165	0.1371 ± 0.0377
Pisum abyssinicum	Lathyrus palustris	0.1002 ± 0.0158	0.1872 ± 0.0469
Pisum abyssinicum	Lathyrus pubescens	0.2883 ± 0.0299	0.2098 ± 0.0479
Pisum abyssinicum	Lathyrus sativus	0.1429 ± 0.0193	0.1476 ± 0.0388
Pisum abyssinicum	Lathyrus tingitanus	0.0876 ± 0.0146	0.1509 ± 0.0397
Pisum abyssinicum	Lathyrus venosus	0.1039 ± 0.0161	0.1826 ± 0.0463
Pisum abyssinicum	Lens culinaris	0.1579 ± 0.0205	0.1417 ± 0.0372
Pisum abyssinicum	Oxytropis bicolor	0.1393 ± 0.0189	0.2943 ± 0.0612
Pisum fulvum	Astragalus bhotanensis	0.1349 ± 0.0187	0.2730 ± 0.0575
Pisum fulvum	Astragalus gummifer	0.1345 ± 0.0186	0.2896 ± 0.0601
Pisum fulvum	Astragalus mongholicus	0.1345 ± 0.0186	0.2896 ± 0.0601
Pisum fulvum	Astragalus nakaianus	0.1372 ± 0.0188	0.2887 ± 0.0599
Pisum fulvum	Caragana korshinskii	0.1276 ± 0.0181	0.2816 ± 0.0584
Pisum fulvum	Caragana kozlowii	0.1448 ± 0.0194	0.3054 ± 0.0629
Pisum fulvum	Caragana microphylla	0.1276 ± 0.0181	0.2816 ± 0.0584
Pisum fulvum	Caragana rosea	0.1381 ± 0.0189	0.2825 ± 0.0586
Pisum fulvum	Carmichaelia australis	0.1355 ± 0.0187	0.2763 ± 0.0594
Pisum fulvum	Cicer arietinum	0.1245 ± 0.0178	0.2968 ± 0.0606
Pisum fulvum	Glycyrrhiza aspera	0.1569 ± 0.0205	0.4287 ± 0.0805
Pisum fulvum	Glycyrrhiza glabra	0.1569 ± 0.0205	0.4287 ± 0.0805
Pisum fulvum	Glycyrrhiza inflata	0.1569 ± 0.0205	0.4287 ± 0.0805
Pisum fulvum	Glycyrrhiza lepidota	0.1569 ± 0.0205	0.4287 ± 0.0805
Pisum fulvum	Glycyrrhiza uralensis	0.1569 ± 0.0205	0.4287 ± 0.0805
Pisum fulvum	Hedysarum semenovii	0.3061 ± 0.0308	0.3992 ± 0.0787
Pisum fulvum	Hedysarum taipeicum	0.3986 ± 0.0376	0.4680 ± 0.0833
Pisum fulvum	Lathyrus clymeum	0.0912 ± 0.0150	0.1051 ± 0.0320
Pisum fulvum	Lathyrus davidii	0.1646 ± 0.0209	0.1991 ± 0.0494
Pisum fulvum	Lathyrus graminifolius	0.2025 ± 0.0237	0.2168 ± 0.0513
Pisum fulvum	Lathyrus inconspicuus	0.1416 ± 0.0192	0.1429 ± 0.0383
Pisum fulvum	Lathyrus japonicus	0.1271 ± 0.0180	0.1621 ± 0.0433
Pisum fulvum	Lathyrus littoralis	0.1327 ± 0.0184	0.1595 ± 0.0422
Pisum fulvum	Lathyrus ochroleucus	0.1225 ± 0.0176	0.1580 ± 0.0419
Pisum fulvum	Lathyrus odoratus	0.1090 ± 0.0165	0.1257 ± 0.0356
Pisum fulvum	Lathyrus palustris	0.1004 ± 0.0158	0.1743 ± 0.0444
Pisum fulvum	Lathyrus pubescens	0.2887 ± 0.0300	0.1973 ± 0.0457
Pisum fulvum	Lathyrus sativus	0.1431 ± 0.0193	0.1362 ± 0.0367
Pisum fulvum	Lathyrus tingitanus	0.0877 ± 0.0147	0.1393 ± 0.0376
Pisum fulvum	Lathyrus venosus	0.1041 ± 0.0161	0.1697 ± 0.0438
Pisum fulvum	Lens culinaris	0.1582 ± 0.0205	0.1513 ± 0.0387
Pisum fulvum	Oxytropis bicolor	0.1395 ± 0.0190	0.2923 ± 0.0607
Pisum fulvum	Pisum abyssinicum	0	0.0084 ± 0.0084
Pisum sativum	Astragalus bhotanensis	0.1379 ± 0.0189	0.2836 ± 0.0589
Pisum sativum	Astragalus gummifer	0.1374 ± 0.0188	0.3003 ± 0.0616
Pisum sativum	Astragalus mongholicus	0.1374 ± 0.0188	0.3003 ± 0.0616
Pisum sativum	Astragalus nakaianus	0.1402 ± 0.0191	0.2994 ± 0.0613
Pisum sativum	Caragana korshinskii	0.1305 ± 0.0183	0.2922 ± 0.0598
Pisum sativum	Caragana kozlowii	0.1478 ± 0.0196	0.3166 ± 0.0645
Pisum sativum	Caragana microphylla	0.1305 ± 0.0183	0.2922 ± 0.0598
Pisum sativum	Caragana rosea	0.1411 ± 0.0191	0.2932 ± 0.0601
Pisum sativum	Carmichaelia australis	0.1384 ± 0.0189	0.2872 ± 0.0610
Pisum sativum	Cicer arietinum	0.1275 ± 0.0180	0.3074 ± 0.0620
Pisum sativum	Glycyrrhiza aspera	0.1614 ± 0.0209	0.4162 ± 0.0778
Pisum sativum	Glycyrrhiza glabra	0.1614 ± 0.0209	0.4162 ± 0.0778
Pisum sativum	Glycyrrhiza inflata	0.1614 ± 0.0209	0.4162 ± 0.0778
Pisum sativum	Glycyrrhiza lepidota	0.1614 ± 0.0209	0.4162 ± 0.0778
Pisum sativum	Glycyrrhiza uralensis	0.1614 ± 0.0209	0.4162 ± 0.0778
Pisum sativum	Hedysarum semenovii	0.3102 ± 0.0311	0.4119 ± 0.0808
Pisum sativum	Hedysarum taipeicum	0.4053 ± 0.0381	0.4718 ± 0.0836
Pisum sativum	Lathyrus clymeum	0.0939 ± 0.0152	0.1144 ± 0.0336
Pisum sativum	Lathyrus davidii	0.1677 ± 0.0212	0.2096 ± 0.0510
Pisum sativum	Lathyrus graminifolius	0.2058 ± 0.0240	0.2274 ± 0.0530
Pisum sativum	Lathyrus inconspicuus	0.1446 ± 0.0194	0.1526 ± 0.0399
Pisum sativum	Lathyrus japonicus	0.1300 ± 0.0182	0.1724 ± 0.0449
Pisum sativum	Lathyrus littoralis	0.1356 ± 0.0187	0.1695 ± 0.0438
Pisum sativum	Lathyrus ochroleucus	0.1254 ± 0.0179	0.1680 ± 0.0435
Pisum sativum	Lathyrus odoratus	0.1118 ± 0.0168	0.1352 ± 0.0371
Pisum sativum	Lathyrus palustris	0.1031 ± 0.0160	0.1844 ± 0.0460
Pisum sativum	Lathyrus pubescens	0.2926 ± 0.0303	0.2072 ± 0.0472
Pisum sativum	Lathyrus sativus	0.1461 ± 0.0195	0.1457 ± 0.0382
Pisum sativum	Lathyrus tingitanus	0.0904 ± 0.0149	0.1488 ± 0.0391
Pisum sativum	Lathyrus venosus	0.1069 ± 0.0164	0.1799 ± 0.0454
Pisum sativum	Lens culinaris	0.1613 ± 0.0207	0.1606 ± 0.0400
Pisum sativum	Oxytropis bicolor	0.1425 ± 0.0192	0.3031 ± 0.0622
Pisum sativum	Pisum abyssinicum	0.0022 ± 0.0022	0.0168 ± 0.0119
Pisum sativum	Pisum fulvum	0.0022 ± 0.0022	0.0083 ± 0.0083
Tibetia liangshanensis	Astragalus bhotanensis	0.2652 ± 0.0281	0.3664 ± 0.0697
Tibetia liangshanensis	Astragalus gummifer	0.2695 ± 0.0284	0.3637 ± 0.0700
Tibetia liangshanensis	Astragalus mongholicus	0.2695 ± 0.0284	0.3637 ± 0.0700
Tibetia liangshanensis	Astragalus nakaianus	0.2664 ± 0.0282	0.3629 ± 0.0698
Tibetia liangshanensis	Caragana korshinskii	0.2732 ± 0.0287	0.4210 ± 0.0791
Tibetia liangshanensis	Caragana kozlowii	0.2701 ± 0.0284	0.4400 ± 0.0832
Tibetia liangshanensis	Caragana microphylla	0.2732 ± 0.0287	0.4210 ± 0.0791
Tibetia liangshanensis	Caragana rosea	0.2708 ± 0.0285	0.4329 ± 0.0810
Tibetia liangshanensis	Carmichaelia australis	0.2639 ± 0.0280	0.4406 ± 0.0835
Tibetia liangshanensis	Cicer arietinum	0.2734 ± 0.0287	0.4182 ± 0.0776
Tibetia liangshanensis	Glycyrrhiza aspera	0.3059 ± 0.0312	0.5815 ± 0.1041
Tibetia liangshanensis	Glycyrrhiza glabra	0.3059 ± 0.0312	0.5815 ± 0.1041
Tibetia liangshanensis	Glycyrrhiza inflata	0.3059 ± 0.0312	0.5815 ± 0.1041
Tibetia liangshanensis	Glycyrrhiza lepidota	0.3059 ± 0.0312	0.5815 ± 0.1041
Tibetia liangshanensis	Glycyrrhiza uralensis	0.3059 ± 0.0312	0.5815 ± 0.1041
Tibetia liangshanensis	Hedysarum semenovii	0.3823 ± 0.0361	0.5221 ± 0.0991
Tibetia liangshanensis	Hedysarum taipeicum	0.4763 ± 0.0431	0.7416 ± 0.1381
Tibetia liangshanensis	Lathyrus clymeum	0.3221 ± 0.0321	0.4898 ± 0.0896
Tibetia liangshanensis	Lathyrus davidii	0.3501 ± 0.0340	0.5435 ± 0.0982
Tibetia liangshanensis	Lathyrus graminifolius	0.3626 ± 0.0349	0.4838 ± 0.0892
Tibetia liangshanensis	Lathyrus inconspicuus	0.3376 ± 0.0332	0.4902 ± 0.0921
Tibetia liangshanensis	Lathyrus japonicus	0.3306 ± 0.0326	0.5012 ± 0.0920
Tibetia liangshanensis	Lathyrus littoralis	0.3109 ± 0.0313	0.4966 ± 0.0910
Tibetia liangshanensis	Lathyrus ochroleucus	0.3524 ± 0.0342	0.4936 ± 0.0890
Tibetia liangshanensis	Lathyrus odoratus	0.2967 ± 0.0304	0.5050 ± 0.0939
Tibetia liangshanensis	Lathyrus palustris	0.3203 ± 0.0320	0.4794 ± 0.0869
Tibetia liangshanensis	Lathyrus pubescens	0.4593 ± 0.0421	0.4715 ± 0.0846
Tibetia liangshanensis	Lathyrus sativus	0.3379 ± 0.0332	0.5482 ± 0.0991
Tibetia liangshanensis	Lathyrus tingitanus	0.3077 ± 0.0311	0.5163 ± 0.0963
Tibetia liangshanensis	Lathyrus venosus	0.3278 ± 0.0325	0.4963 ± 0.0905
Tibetia liangshanensis	Lens culinaris	0.2849 ± 0.0297	0.5352 ± 0.0943
Tibetia liangshanensis	Oxytropis bicolor	0.2642 ± 0.0280	0.3913 ± 0.0753
Tibetia liangshanensis	Pisum abyssinicum	0.3031 ± 0.0308	0.5453 ± 0.1029
Tibetia liangshanensis	Pisum fulvum	0.3036 ± 0.0308	0.5627 ± 0.1068
Tibetia liangshanensis	Pisum sativum	0.3077 ± 0.0311	0.5768 ± 0.1095
Trifolium aureum	Astragalus bhotanensis	0.0833 ± 0.0143	0.3191 ± 0.0643
Trifolium aureum	Astragalus gummifer	0.0792 ± 0.0139	0.3307 ± 0.0664
Trifolium aureum	Astragalus mongholicus	0.0792 ± 0.0139	0.3307 ± 0.0664
Trifolium aureum	Astragalus nakaianus	0.0768 ± 0.0137	0.3297 ± 0.0661
Trifolium aureum	Caragana korshinskii	0.0645 ± 0.0125	0.3577 ± 0.0715
Trifolium aureum	Caragana kozlowii	0.0841 ± 0.0143	0.3497 ± 0.0709
Trifolium aureum	Caragana microphylla	0.0645 ± 0.0125	0.3577 ± 0.0715
Trifolium aureum	Caragana rosea	0.0645 ± 0.0125	0.3620 ± 0.0734
Trifolium aureum	Carmichaelia australis	0.0815 ± 0.0141	0.3365 ± 0.0683
Trifolium aureum	Cicer arietinum	0.0595 ± 0.0119	0.2525 ± 0.0540
Trifolium aureum	Glycyrrhiza aspera	0.0948 ± 0.0155	0.5612 ± 0.1007
Trifolium aureum	Glycyrrhiza glabra	0.0948 ± 0.0155	0.5612 ± 0.1007
Trifolium aureum	Glycyrrhiza inflata	0.0948 ± 0.0155	0.5612 ± 0.1007
Trifolium aureum	Glycyrrhiza lepidota	0.0948 ± 0.0155	0.5612 ± 0.1007
Trifolium aureum	Glycyrrhiza uralensis	0.0948 ± 0.0155	0.5612 ± 0.1007
Trifolium aureum	Hedysarum semenovii	0.3272 ± 0.0324	0.3634 ± 0.0711
Trifolium aureum	Hedysarum taipeicum	0.3744 ± 0.0360	0.5205 ± 0.0909
Trifolium aureum	Lathyrus clymeum	0.1632 ± 0.0209	0.3676 ± 0.0699
Trifolium aureum	Lathyrus davidii	0.2045 ± 0.0241	0.4247 ± 0.0789
Trifolium aureum	Lathyrus graminifolius	0.2288 ± 0.0257	0.4419 ± 0.0837
Trifolium aureum	Lathyrus inconspicuus	0.2080 ± 0.0242	0.3886 ± 0.0731
Trifolium aureum	Lathyrus japonicus	0.1735 ± 0.0217	0.4490 ± 0.0819
Trifolium aureum	Lathyrus littoralis	0.1587 ± 0.0206	0.4496 ± 0.0817
Trifolium aureum	Lathyrus ochroleucus	0.1765 ± 0.0219	0.4410 ± 0.0803
Trifolium aureum	Lathyrus odoratus	0.1711 ± 0.0215	0.3889 ± 0.0742
Trifolium aureum	Lathyrus palustris	0.1629 ± 0.0209	0.4095 ± 0.0758
Trifolium aureum	Lathyrus pubescens	0.3409 ± 0.0336	0.4133 ± 0.0746
Trifolium aureum	Lathyrus sativus	0.2023 ± 0.0239	0.3986 ± 0.0737
Trifolium aureum	Lathyrus tingitanus	0.1474 ± 0.0197	0.3791 ± 0.0726
Trifolium aureum	Lathyrus venosus	0.1738 ± 0.0217	0.4135 ± 0.0768
Trifolium aureum	Lens culinaris	0.1722 ± 0.0217	0.3603 ± 0.0680
Trifolium aureum	Oxytropis bicolor	0.0778 ± 0.0137	0.3298 ± 0.0674
Trifolium aureum	Pisum abyssinicum	0.1460 ± 0.0196	0.3955 ± 0.0735
Trifolium aureum	Pisum fulvum	0.1462 ± 0.0196	0.4086 ± 0.0757
Trifolium aureum	Pisum sativum	0.1492 ± 0.0199	0.4201 ± 0.0774
Trifolium aureum	Tibetia liangshanensis	0.3127 ± 0.0316	0.5094 ± 0.0905
Trifolium boissieri	Astragalus bhotanensis	0.0858 ± 0.0145	0.3061 ± 0.0626
Trifolium boissieri	Astragalus gummifer	0.0818 ± 0.0141	0.3172 ± 0.0646
Trifolium boissieri	Astragalus mongholicus	0.0818 ± 0.0141	0.3172 ± 0.0646
Trifolium boissieri	Astragalus nakaianus	0.0793 ± 0.0139	0.3163 ± 0.0643
Trifolium boissieri	Caragana korshinskii	0.0670 ± 0.0127	0.3754 ± 0.0758
Trifolium boissieri	Caragana kozlowii	0.0867 ± 0.0146	0.3678 ± 0.0753
Trifolium boissieri	Caragana microphylla	0.0670 ± 0.0127	0.3754 ± 0.0758
Trifolium boissieri	Caragana rosea	0.0670 ± 0.0127	0.3639 ± 0.0746
Trifolium boissieri	Carmichaelia australis	0.0841 ± 0.0143	0.3231 ± 0.0666
Trifolium boissieri	Cicer arietinum	0.0620 ± 0.0122	0.2893 ± 0.0596
Trifolium boissieri	Glycyrrhiza aspera	0.0974 ± 0.0157	0.5847 ± 0.1073
Trifolium boissieri	Glycyrrhiza glabra	0.0974 ± 0.0157	0.5847 ± 0.1073
Trifolium boissieri	Glycyrrhiza inflata	0.0974 ± 0.0157	0.5847 ± 0.1073
Trifolium boissieri	Glycyrrhiza lepidota	0.0974 ± 0.0157	0.5847 ± 0.1073
Trifolium boissieri	Glycyrrhiza uralensis	0.0974 ± 0.0157	0.5847 ± 0.1073
Trifolium boissieri	Hedysarum semenovii	0.3309 ± 0.0327	0.4082 ± 0.0786
Trifolium boissieri	Hedysarum taipeicum	0.3746 ± 0.0360	0.5930 ± 0.1044
Trifolium boissieri	Lathyrus clymeum	0.1634 ± 0.0209	0.4167 ± 0.0795
Trifolium boissieri	Lathyrus davidii	0.2076 ± 0.0243	0.5184 ± 0.0992
Trifolium boissieri	Lathyrus graminifolius	0.2259 ± 0.0256	0.5221 ± 0.1026
Trifolium boissieri	Lathyrus inconspicuus	0.2052 ± 0.0241	0.4392 ± 0.0834
Trifolium boissieri	Lathyrus japonicus	0.1708 ± 0.0215	0.5254 ± 0.0983
Trifolium boissieri	Lathyrus littoralis	0.1560 ± 0.0204	0.5251 ± 0.0977
Trifolium boissieri	Lathyrus ochroleucus	0.1738 ± 0.0217	0.5153 ± 0.0961
Trifolium boissieri	Lathyrus odoratus	0.1684 ± 0.0213	0.4596 ± 0.0892
Trifolium boissieri	Lathyrus palustris	0.1602 ± 0.0207	0.4800 ± 0.0903
Trifolium boissieri	Lathyrus pubescens	0.3375 ± 0.0334	0.4987 ± 0.0914
Trifolium boissieri	Lathyrus sativus	0.1994 ± 0.0237	0.4670 ± 0.0873
Trifolium boissieri	Lathyrus tingitanus	0.1502 ± 0.0199	0.4304 ± 0.0833
Trifolium boissieri	Lathyrus venosus	0.1711 ± 0.0215	0.4854 ± 0.0919
Trifolium boissieri	Lens culinaris	0.1695 ± 0.0215	0.4021 ± 0.0745
Trifolium boissieri	Oxytropis bicolor	0.0803 ± 0.0140	0.3414 ± 0.0688
Trifolium boissieri	Pisum abyssinicum	0.1488 ± 0.0198	0.4465 ± 0.0837
Trifolium boissieri	Pisum fulvum	0.1490 ± 0.0198	0.4611 ± 0.0865
Trifolium boissieri	Pisum sativum	0.1521 ± 0.0201	0.4735 ± 0.0886
Trifolium boissieri	Tibetia liangshanensis	0.3164 ± 0.0319	0.5229 ± 0.0921
Trifolium boissieri	Trifolium aureum	0.0023 ± 0.0023	0.0582 ± 0.0226
Trifolium glanduliferum	Astragalus bhotanensis	0.1338 ± 0.0186	0.5070 ± 0.0945
Trifolium glanduliferum	Astragalus gummifer	0.1280 ± 0.0181	0.5882 ± 0.1095
Trifolium glanduliferum	Astragalus mongholicus	0.1280 ± 0.0181	0.5882 ± 0.1095
Trifolium glanduliferum	Astragalus nakaianus	0.1254 ± 0.0179	0.5857 ± 0.1087
Trifolium glanduliferum	Caragana korshinskii	0.1282 ± 0.0182	0.6284 ± 0.1196
Trifolium glanduliferum	Caragana kozlowii	0.1373 ± 0.0189	0.6299 ± 0.1208
Trifolium glanduliferum	Caragana microphylla	0.1282 ± 0.0182	0.6284 ± 0.1196
Trifolium glanduliferum	Caragana rosea	0.1283 ± 0.0182	0.6368 ± 0.1241
Trifolium glanduliferum	Carmichaelia australis	0.1317 ± 0.0184	0.5459 ± 0.1012
Trifolium glanduliferum	Cicer arietinum	0.1279 ± 0.0181	0.4759 ± 0.0875
Trifolium glanduliferum	Glycyrrhiza aspera	0.1498 ± 0.0200	0.7420 ± 0.1408
Trifolium glanduliferum	Glycyrrhiza glabra	0.1498 ± 0.0200	0.7420 ± 0.1408
Trifolium glanduliferum	Glycyrrhiza inflata	0.1498 ± 0.0200	0.7420 ± 0.1408
Trifolium glanduliferum	Glycyrrhiza lepidota	0.1498 ± 0.0200	0.7420 ± 0.1408
Trifolium glanduliferum	Glycyrrhiza uralensis	0.1498 ± 0.0200	0.7420 ± 0.1408
Trifolium glanduliferum	Hedysarum semenovii	0.3347 ± 0.0330	0.5870 ± 0.1055
Trifolium glanduliferum	Hedysarum taipeicum	0.4116 ± 0.0387	0.7987 ± 0.1460
Trifolium glanduliferum	Lathyrus clymeum	0.2013 ± 0.0237	0.6017 ± 0.1125
Trifolium glanduliferum	Lathyrus davidii	0.2432 ± 0.0267	0.6171 ± 0.1123
Trifolium glanduliferum	Lathyrus graminifolius	0.2799 ± 0.0293	0.5515 ± 0.1007
Trifolium glanduliferum	Lathyrus inconspicuus	0.2487 ± 0.0271	0.5621 ± 0.1022
Trifolium glanduliferum	Lathyrus japonicus	0.2087 ± 0.0242	0.5781 ± 0.1019
Trifolium glanduliferum	Lathyrus littoralis	0.2050 ± 0.0240	0.5607 ± 0.0985
Trifolium glanduliferum	Lathyrus ochroleucus	0.2128 ± 0.0246	0.5468 ± 0.0966
Trifolium glanduliferum	Lathyrus odoratus	0.2015 ± 0.0237	0.5199 ± 0.0949
Trifolium glanduliferum	Lathyrus palustris	0.2019 ± 0.0238	0.5233 ± 0.0927
Trifolium glanduliferum	Lathyrus pubescens	0.3511 ± 0.0343	0.5995 ± 0.1058
Trifolium glanduliferum	Lathyrus sativus	0.2259 ± 0.0255	0.5549 ± 0.0970
Trifolium glanduliferum	Lathyrus tingitanus	0.1972 ± 0.0234	0.5113 ± 0.0946
Trifolium glanduliferum	Lathyrus venosus	0.2104 ± 0.0244	0.5286 ± 0.0941
Trifolium glanduliferum	Lens culinaris	0.2208 ± 0.0252	0.4959 ± 0.0875
Trifolium glanduliferum	Oxytropis bicolor	0.1304 ± 0.0183	0.5480 ± 0.1058
Trifolium glanduliferum	Pisum abyssinicum	0.2029 ± 0.0239	0.6131 ± 0.1098
Trifolium glanduliferum	Pisum fulvum	0.2031 ± 0.0239	0.6313 ± 0.1139
Trifolium glanduliferum	Pisum sativum	0.2065 ± 0.0242	0.6462 ± 0.1168
Trifolium glanduliferum	Tibetia liangshanensis	0.3306 ± 0.0329	0.6543 ± 0.1156
Trifolium glanduliferum	Trifolium aureum	0.1181 ± 0.0175	0.3053 ± 0.0611
Trifolium glanduliferum	Trifolium boissieri	0.1209 ± 0.0177	0.3729 ± 0.0724
Trifolium grandiflorum	Astragalus bhotanensis	0.0857 ± 0.0145	0.3208 ± 0.0647
Trifolium grandiflorum	Astragalus gummifer	0.0816 ± 0.0141	0.3325 ± 0.0668
Trifolium grandiflorum	Astragalus mongholicus	0.0816 ± 0.0141	0.3325 ± 0.0668
Trifolium grandiflorum	Astragalus nakaianus	0.0792 ± 0.0139	0.3314 ± 0.0665
Trifolium grandiflorum	Caragana korshinskii	0.0669 ± 0.0127	0.3755 ± 0.0751
Trifolium grandiflorum	Caragana kozlowii	0.0866 ± 0.0146	0.3676 ± 0.0745
Trifolium grandiflorum	Caragana microphylla	0.0669 ± 0.0127	0.3755 ± 0.0751
Trifolium grandiflorum	Caragana rosea	0.0669 ± 0.0127	0.3804 ± 0.0772
Trifolium grandiflorum	Carmichaelia australis	0.0839 ± 0.0143	0.3385 ± 0.0688
Trifolium grandiflorum	Cicer arietinum	0.0619 ± 0.0122	0.2666 ± 0.0565
Trifolium grandiflorum	Glycyrrhiza aspera	0.0973 ± 0.0157	0.5850 ± 0.1062
Trifolium grandiflorum	Glycyrrhiza glabra	0.0973 ± 0.0157	0.5850 ± 0.1062
Trifolium grandiflorum	Glycyrrhiza inflata	0.0973 ± 0.0157	0.5850 ± 0.1062
Trifolium grandiflorum	Glycyrrhiza lepidota	0.0973 ± 0.0157	0.5850 ± 0.1062
Trifolium grandiflorum	Glycyrrhiza uralensis	0.0973 ± 0.0157	0.5850 ± 0.1062
Trifolium grandiflorum	Hedysarum semenovii	0.3302 ± 0.0326	0.3814 ± 0.0745
Trifolium grandiflorum	Hedysarum taipeicum	0.3738 ± 0.0359	0.5614 ± 0.0990
Trifolium grandiflorum	Lathyrus clymeum	0.1631 ± 0.0209	0.4007 ± 0.0759
Trifolium grandiflorum	Lathyrus davidii	0.2072 ± 0.0242	0.4989 ± 0.0938
Trifolium grandiflorum	Lathyrus graminifolius	0.2255 ± 0.0255	0.5009 ± 0.0964
Trifolium grandiflorum	Lathyrus inconspicuus	0.2048 ± 0.0240	0.4227 ± 0.0794
Trifolium grandiflorum	Lathyrus japonicus	0.1705 ± 0.0215	0.5063 ± 0.0932
Trifolium grandiflorum	Lathyrus littoralis	0.1558 ± 0.0204	0.5064 ± 0.0927
Trifolium grandiflorum	Lathyrus ochroleucus	0.1735 ± 0.0217	0.4964 ± 0.0911
Trifolium grandiflorum	Lathyrus odoratus	0.1681 ± 0.0213	0.4415 ± 0.0845
Trifolium grandiflorum	Lathyrus palustris	0.1599 ± 0.0207	0.4623 ± 0.0858
Trifolium grandiflorum	Lathyrus pubescens	0.3369 ± 0.0333	0.4809 ± 0.0870
Trifolium grandiflorum	Lathyrus sativus	0.1991 ± 0.0236	0.4495 ± 0.0830
Trifolium grandiflorum	Lathyrus tingitanus	0.1500 ± 0.0199	0.4305 ± 0.0824
Trifolium grandiflorum	Lathyrus venosus	0.1708 ± 0.0215	0.4673 ± 0.0872
Trifolium grandiflorum	Lens culinaris	0.1692 ± 0.0215	0.3768 ± 0.0709
Trifolium grandiflorum	Oxytropis bicolor	0.0802 ± 0.0140	0.3316 ± 0.0679
Trifolium grandiflorum	Pisum abyssinicum	0.1486 ± 0.0198	0.4300 ± 0.0798
Trifolium grandiflorum	Pisum fulvum	0.1488 ± 0.0198	0.4440 ± 0.0823
Trifolium grandiflorum	Pisum sativum	0.1518 ± 0.0201	0.4561 ± 0.0842
Trifolium grandiflorum	Tibetia liangshanensis	0.3158 ± 0.0318	0.4939 ± 0.0877
Trifolium grandiflorum	Trifolium aureum	0.0023 ± 0.0023	0.0407 ± 0.0183
Trifolium grandiflorum	Trifolium boissieri	0	0.0160 ± 0.0113
Trifolium grandiflorum	Trifolium glanduliferum	0.1206 ± 0.0177	0.3486 ± 0.0688
Trifolium meduseum	Astragalus bhotanensis	0.1412 ± 0.0191	0.4516 ± 0.0895
Trifolium meduseum	Astragalus gummifer	0.1354 ± 0.0186	0.4562 ± 0.0898
Trifolium meduseum	Astragalus mongholicus	0.1354 ± 0.0186	0.4562 ± 0.0898
Trifolium meduseum	Astragalus nakaianus	0.1328 ± 0.0184	0.4743 ± 0.0936
Trifolium meduseum	Caragana korshinskii	0.1384 ± 0.0189	0.4559 ± 0.0911
Trifolium meduseum	Caragana kozlowii	0.1541 ± 0.0201	0.4443 ± 0.0886
Trifolium meduseum	Caragana microphylla	0.1384 ± 0.0189	0.4559 ± 0.0911
Trifolium meduseum	Caragana rosea	0.1397 ± 0.0190	0.4658 ± 0.0930
Trifolium meduseum	Carmichaelia australis	0.1363 ± 0.0187	0.4576 ± 0.0915
Trifolium meduseum	Cicer arietinum	0.1394 ± 0.0190	0.3738 ± 0.0722
Trifolium meduseum	Glycyrrhiza aspera	0.1474 ± 0.0197	0.5880 ± 0.1136
Trifolium meduseum	Glycyrrhiza glabra	0.1474 ± 0.0197	0.5880 ± 0.1136
Trifolium meduseum	Glycyrrhiza inflata	0.1474 ± 0.0197	0.5880 ± 0.1136
Trifolium meduseum	Glycyrrhiza lepidota	0.1474 ± 0.0197	0.5880 ± 0.1136
Trifolium meduseum	Glycyrrhiza uralensis	0.1474 ± 0.0197	0.5880 ± 0.1136
Trifolium meduseum	Hedysarum semenovii	0.3453 ± 0.0336	0.4897 ± 0.0982
Trifolium meduseum	Hedysarum taipeicum	0.4317 ± 0.0399	0.5131 ± 0.0912
Trifolium meduseum	Lathyrus clymeum	0.2013 ± 0.0236	0.4694 ± 0.0893
Trifolium meduseum	Lathyrus davidii	0.2349 ± 0.0260	0.5866 ± 0.1149
Trifolium meduseum	Lathyrus graminifolius	0.2422 ± 0.0265	0.5643 ± 0.1125
Trifolium meduseum	Lathyrus inconspicuus	0.2457 ± 0.0268	0.5367 ± 0.0989
Trifolium meduseum	Lathyrus japonicus	0.2170 ± 0.0247	0.5570 ± 0.1054
Trifolium meduseum	Lathyrus littoralis	0.2130 ± 0.0244	0.5568 ± 0.1037
Trifolium meduseum	Lathyrus ochroleucus	0.2300 ± 0.0257	0.5434 ± 0.1020
Trifolium meduseum	Lathyrus odoratus	0.2060 ± 0.0239	0.5556 ± 0.1069
Trifolium meduseum	Lathyrus palustris	0.2064 ± 0.0240	0.5225 ± 0.0982
Trifolium meduseum	Lathyrus pubescens	0.3441 ± 0.0338	0.5369 ± 0.0970
Trifolium meduseum	Lathyrus sativus	0.2256 ± 0.0254	0.4509 ± 0.0817
Trifolium meduseum	Lathyrus tingitanus	0.2161 ± 0.0247	0.4325 ± 0.0821
Trifolium meduseum	Lathyrus venosus	0.2105 ± 0.0243	0.5388 ± 0.1023
Trifolium meduseum	Lens culinaris	0.2111 ± 0.0244	0.4354 ± 0.0806
Trifolium meduseum	Oxytropis bicolor	0.1377 ± 0.0188	0.4422 ± 0.0868
Trifolium meduseum	Pisum abyssinicum	0.2082 ± 0.0241	0.5118 ± 0.0961
Trifolium meduseum	Pisum fulvum	0.2085 ± 0.0241	0.4885 ± 0.0910
Trifolium meduseum	Pisum sativum	0.2119 ± 0.0244	0.5015 ± 0.0932
Trifolium meduseum	Tibetia liangshanensis	0.3308 ± 0.0328	0.6795 ± 0.1270
Trifolium meduseum	Trifolium aureum	0.1416 ± 0.0193	0.2842 ± 0.0610
Trifolium meduseum	Trifolium boissieri	0.1444 ± 0.0195	0.3298 ± 0.0706
Trifolium meduseum	Trifolium glanduliferum	0.1842 ± 0.0225	0.4598 ± 0.0872
Trifolium meduseum	Trifolium grandiflorum	0.1442 ± 0.0195	0.3293 ± 0.0698
Trifolium pratense	Astragalus bhotanensis	0.1716 ± 0.0215	0.3343 ± 0.0667
Trifolium pratense	Astragalus gummifer	0.1654 ± 0.0210	0.3232 ± 0.0646
Trifolium pratense	Astragalus mongholicus	0.1654 ± 0.0210	0.3232 ± 0.0646
Trifolium pratense	Astragalus nakaianus	0.1628 ± 0.0208	0.3368 ± 0.0668
Trifolium pratense	Caragana korshinskii	0.1658 ± 0.0211	0.3069 ± 0.0621
Trifolium pratense	Caragana kozlowii	0.1817 ± 0.0222	0.3132 ± 0.0632
Trifolium pratense	Caragana microphylla	0.1658 ± 0.0211	0.3069 ± 0.0621
Trifolium pratense	Caragana rosea	0.1632 ± 0.0209	0.3080 ± 0.0624
Trifolium pratense	Carmichaelia australis	0.1594 ± 0.0205	0.3750 ± 0.0747
Trifolium pratense	Cicer arietinum	0.1687 ± 0.0213	0.2577 ± 0.0547
Trifolium pratense	Glycyrrhiza aspera	0.1967 ± 0.0236	0.5550 ± 0.0982
Trifolium pratense	Glycyrrhiza glabra	0.1967 ± 0.0236	0.5550 ± 0.0982
Trifolium pratense	Glycyrrhiza inflata	0.1967 ± 0.0236	0.5550 ± 0.0982
Trifolium pratense	Glycyrrhiza lepidota	0.1967 ± 0.0236	0.5550 ± 0.0982
Trifolium pratense	Glycyrrhiza uralensis	0.1967 ± 0.0236	0.5550 ± 0.0982
Trifolium pratense	Hedysarum semenovii	0.3559 ± 0.0343	0.4234 ± 0.0815
Trifolium pratense	Hedysarum taipeicum	0.4507 ± 0.0412	0.5189 ± 0.0923
Trifolium pratense	Lathyrus clymeum	0.2182 ± 0.0249	0.3850 ± 0.0722
Trifolium pratense	Lathyrus davidii	0.2404 ± 0.0265	0.4950 ± 0.0906
Trifolium pratense	Lathyrus graminifolius	0.2483 ± 0.0270	0.4558 ± 0.0863
Trifolium pratense	Lathyrus inconspicuus	0.2434 ± 0.0267	0.4378 ± 0.0795
Trifolium pratense	Lathyrus japonicus	0.2001 ± 0.0235	0.4799 ± 0.0864
Trifolium pratense	Lathyrus littoralis	0.1966 ± 0.0233	0.4480 ± 0.0812
Trifolium pratense	Lathyrus ochroleucus	0.2328 ± 0.0259	0.4460 ± 0.0811
Trifolium pratense	Lathyrus odoratus	0.2389 ± 0.0263	0.4221 ± 0.0794
Trifolium pratense	Lathyrus palustris	0.1968 ± 0.0233	0.4449 ± 0.0806
Trifolium pratense	Lathyrus pubescens	0.3493 ± 0.0342	0.4582 ± 0.0825
Trifolium pratense	Lathyrus sativus	0.2504 ± 0.0272	0.4348 ± 0.0791
Trifolium pratense	Lathyrus tingitanus	0.2250 ± 0.0254	0.3968 ± 0.0748
Trifolium pratense	Lathyrus venosus	0.2111 ± 0.0243	0.4492 ± 0.0817
Trifolium pratense	Lens culinaris	0.1974 ± 0.0234	0.4100 ± 0.0758
Trifolium pratense	Oxytropis bicolor	0.1707 ± 0.0214	0.3295 ± 0.0670
Trifolium pratense	Pisum abyssinicum	0.2170 ± 0.0248	0.4673 ± 0.0853
Trifolium pratense	Pisum fulvum	0.2173 ± 0.0248	0.4473 ± 0.0815
Trifolium pratense	Pisum sativum	0.2207 ± 0.0251	0.4594 ± 0.0833
Trifolium pratense	Tibetia liangshanensis	0.3245 ± 0.0324	0.5107 ± 0.0920
Trifolium pratense	Trifolium aureum	0.1668 ± 0.0213	0.1360 ± 0.0371
Trifolium pratense	Trifolium boissieri	0.1697 ± 0.0216	0.1557 ± 0.0401
Trifolium pratense	Trifolium glanduliferum	0.2172 ± 0.0250	0.3512 ± 0.0688
Trifolium pratense	Trifolium grandiflorum	0.1694 ± 0.0215	0.1471 ± 0.0392
Trifolium pratense	Trifolium meduseum	0.1286 ± 0.0182	0.2319 ± 0.0521
Trifolium repens	Astragalus bhotanensis	0.1172 ± 0.0173	0.3222 ± 0.0662
Trifolium repens	Astragalus gummifer	0.1117 ± 0.0168	0.3250 ± 0.0664
Trifolium repens	Astragalus mongholicus	0.1117 ± 0.0168	0.3250 ± 0.0664
Trifolium repens	Astragalus nakaianus	0.1091 ± 0.0166	0.3390 ± 0.0689
Trifolium repens	Caragana korshinskii	0.1084 ± 0.0165	0.3292 ± 0.0678
Trifolium repens	Caragana kozlowii	0.1224 ± 0.0176	0.3563 ± 0.0727
Trifolium repens	Caragana microphylla	0.1084 ± 0.0165	0.3292 ± 0.0678
Trifolium repens	Caragana rosea	0.1084 ± 0.0165	0.3455 ± 0.0711
Trifolium repens	Carmichaelia australis	0.1062 ± 0.0163	0.3798 ± 0.0782
Trifolium repens	Cicer arietinum	0.1121 ± 0.0168	0.2929 ± 0.0604
Trifolium repens	Glycyrrhiza aspera	0.1233 ± 0.0179	0.6212 ± 0.1164
Trifolium repens	Glycyrrhiza glabra	0.1233 ± 0.0179	0.6212 ± 0.1164
Trifolium repens	Glycyrrhiza inflata	0.1233 ± 0.0179	0.6212 ± 0.1164
Trifolium repens	Glycyrrhiza lepidota	0.1233 ± 0.0179	0.6212 ± 0.1164
Trifolium repens	Glycyrrhiza uralensis	0.1233 ± 0.0179	0.6212 ± 0.1164
Trifolium repens	Hedysarum semenovii	0.3320 ± 0.0327	0.3882 ± 0.0755
Trifolium repens	Hedysarum taipeicum	0.4192 ± 0.0391	0.5153 ± 0.0914
Trifolium repens	Lathyrus clymeum	0.1795 ± 0.0221	0.3475 ± 0.0681
Trifolium repens	Lathyrus davidii	0.2209 ± 0.0251	0.4375 ± 0.0827
Trifolium repens	Lathyrus graminifolius	0.2240 ± 0.0253	0.4449 ± 0.0874
Trifolium repens	Lathyrus inconspicuus	0.2242 ± 0.0253	0.4024 ± 0.0769
Trifolium repens	Lathyrus japonicus	0.1872 ± 0.0226	0.4261 ± 0.0802
Trifolium repens	Lathyrus littoralis	0.1862 ± 0.0226	0.4139 ± 0.0779
Trifolium repens	Lathyrus ochroleucus	0.2158 ± 0.0247	0.4123 ± 0.0779
Trifolium repens	Lathyrus odoratus	0.1898 ± 0.0228	0.4014 ± 0.0781
Trifolium repens	Lathyrus palustris	0.1796 ± 0.0221	0.3877 ± 0.0742
Trifolium repens	Lathyrus pubescens	0.3453 ± 0.0339	0.4345 ± 0.0811
Trifolium repens	Lathyrus sativus	0.2200 ± 0.0250	0.4354 ± 0.0814
Trifolium repens	Lathyrus tingitanus	0.1795 ± 0.0221	0.3528 ± 0.0709
Trifolium repens	Lathyrus venosus	0.1836 ± 0.0224	0.3995 ± 0.0767
Trifolium repens	Lens culinaris	0.1783 ± 0.0221	0.3755 ± 0.0712
Trifolium repens	Oxytropis bicolor	0.1114 ± 0.0167	0.3589 ± 0.0729
Trifolium repens	Pisum abyssinicum	0.1701 ± 0.0214	0.4573 ± 0.0862
Trifolium repens	Pisum fulvum	0.1703 ± 0.0214	0.4367 ± 0.0820
Trifolium repens	Pisum sativum	0.1735 ± 0.0217	0.4492 ± 0.0840
Trifolium repens	Tibetia liangshanensis	0.2919 ± 0.0302	0.6093 ± 0.1157
Trifolium repens	Trifolium aureum	0.1085 ± 0.0166	0.1609 ± 0.0415
Trifolium repens	Trifolium boissieri	0.1111 ± 0.0169	0.1731 ± 0.0442
Trifolium repens	Trifolium glanduliferum	0.1723 ± 0.0217	0.3997 ± 0.0781
Trifolium repens	Trifolium grandiflorum	0.1110 ± 0.0168	0.1727 ± 0.0437
Trifolium repens	Trifolium meduseum	0.0624 ± 0.0122	0.3096 ± 0.0660
Trifolium repens	Trifolium pratense	0.0979 ± 0.0157	0.1491 ± 0.0385
Trifolium subterraneum	Astragalus bhotanensis	0.1416 ± 0.0192	0.4734 ± 0.0968
Trifolium subterraneum	Astragalus gummifer	0.1358 ± 0.0187	0.4778 ± 0.0970
Trifolium subterraneum	Astragalus mongholicus	0.1358 ± 0.0187	0.4778 ± 0.0970
Trifolium subterraneum	Astragalus nakaianus	0.1332 ± 0.0185	0.4970 ± 0.1015
Trifolium subterraneum	Caragana korshinskii	0.1441 ± 0.0194	0.4297 ± 0.0847
Trifolium subterraneum	Caragana kozlowii	0.1586 ± 0.0204	0.4266 ± 0.0836
Trifolium subterraneum	Caragana microphylla	0.1441 ± 0.0194	0.4297 ± 0.0847
Trifolium subterraneum	Caragana rosea	0.1454 ± 0.0195	0.4391 ± 0.0864
Trifolium subterraneum	Carmichaelia australis	0.1353 ± 0.0186	0.5012 ± 0.1012
Trifolium subterraneum	Cicer arietinum	0.1425 ± 0.0192	0.3992 ± 0.0758
Trifolium subterraneum	Glycyrrhiza aspera	0.1752 ± 0.0219	0.5887 ± 0.1143
Trifolium subterraneum	Glycyrrhiza glabra	0.1752 ± 0.0219	0.5887 ± 0.1143
Trifolium subterraneum	Glycyrrhiza inflata	0.1752 ± 0.0219	0.5887 ± 0.1143
Trifolium subterraneum	Glycyrrhiza lepidota	0.1752 ± 0.0219	0.5887 ± 0.1143
Trifolium subterraneum	Glycyrrhiza uralensis	0.1752 ± 0.0219	0.5887 ± 0.1143
Trifolium subterraneum	Hedysarum semenovii	0.3512 ± 0.0340	0.5605 ± 0.1152
Trifolium subterraneum	Hedysarum taipeicum	0.4329 ± 0.0400	0.5807 ± 0.1024
Trifolium subterraneum	Lathyrus clymeum	0.2066 ± 0.0240	0.5214 ± 0.0975
Trifolium subterraneum	Lathyrus davidii	0.2352 ± 0.0260	0.5791 ± 0.1122
Trifolium subterraneum	Lathyrus graminifolius	0.2226 ± 0.0252	0.5798 ± 0.1121
Trifolium subterraneum	Lathyrus inconspicuus	0.2413 ± 0.0265	0.5302 ± 0.0992
Trifolium subterraneum	Lathyrus japonicus	0.1981 ± 0.0234	0.5846 ± 0.1111
Trifolium subterraneum	Lathyrus littoralis	0.2081 ± 0.0241	0.5658 ± 0.1045
Trifolium subterraneum	Lathyrus ochroleucus	0.2152 ± 0.0247	0.5794 ± 0.1090
Trifolium subterraneum	Lathyrus odoratus	0.2268 ± 0.0254	0.5762 ± 0.1119
Trifolium subterraneum	Lathyrus palustris	0.1958 ± 0.0233	0.5474 ± 0.1013
Trifolium subterraneum	Lathyrus pubescens	0.3453 ± 0.0339	0.5382 ± 0.0998
Trifolium subterraneum	Lathyrus sativus	0.2409 ± 0.0265	0.4844 ± 0.0875
Trifolium subterraneum	Lathyrus tingitanus	0.2192 ± 0.0249	0.4667 ± 0.0887
Trifolium subterraneum	Lathyrus venosus	0.2012 ± 0.0237	0.5538 ± 0.1032
Trifolium subterraneum	Lens culinaris	0.2201 ± 0.0251	0.4950 ± 0.0888
Trifolium subterraneum	Oxytropis bicolor	0.1381 ± 0.0189	0.4733 ± 0.0930
Trifolium subterraneum	Pisum abyssinicum	0.2124 ± 0.0244	0.5756 ± 0.1075
Trifolium subterraneum	Pisum fulvum	0.2127 ± 0.0245	0.5495 ± 0.1013
Trifolium subterraneum	Pisum sativum	0.2162 ± 0.0247	0.5631 ± 0.1037
Trifolium subterraneum	Tibetia liangshanensis	0.3264 ± 0.0325	0.7028 ± 0.1383
Trifolium subterraneum	Trifolium aureum	0.1517 ± 0.0201	0.2462 ± 0.0534
Trifolium subterraneum	Trifolium boissieri	0.1546 ± 0.0204	0.2733 ± 0.0588
Trifolium subterraneum	Trifolium glanduliferum	0.2015 ± 0.0238	0.4382 ± 0.0817
Trifolium subterraneum	Trifolium grandiflorum	0.1543 ± 0.0203	0.2732 ± 0.0582
Trifolium subterraneum	Trifolium meduseum	0.0320 ± 0.0086	0.1089 ± 0.0325
Trifolium subterraneum	Trifolium pratense	0.1355 ± 0.0188	0.1870 ± 0.0439
Trifolium subterraneum	Trifolium repens	0.0786 ± 0.0139	0.2449 ± 0.0539
Trifolium strictum	Astragalus bhotanensis	0.1338 ± 0.0186	0.5070 ± 0.0945
Trifolium strictum	Astragalus gummifer	0.1280 ± 0.0181	0.5882 ± 0.1095
Trifolium strictum	Astragalus mongholicus	0.1280 ± 0.0181	0.5882 ± 0.1095
Trifolium strictum	Astragalus nakaianus	0.1254 ± 0.0179	0.5857 ± 0.1087
Trifolium strictum	Caragana korshinskii	0.1282 ± 0.0182	0.6284 ± 0.1196
Trifolium strictum	Caragana kozlowii	0.1373 ± 0.0189	0.6299 ± 0.1208
Trifolium strictum	Caragana microphylla	0.1282 ± 0.0182	0.6284 ± 0.1196
Trifolium strictum	Caragana rosea	0.1283 ± 0.0182	0.6368 ± 0.1241
Trifolium strictum	Carmichaelia australis	0.1317 ± 0.0184	0.5459 ± 0.1012
Trifolium strictum	Cicer arietinum	0.1279 ± 0.0181	0.4759 ± 0.0875
Trifolium strictum	Glycyrrhiza aspera	0.1498 ± 0.0200	0.7420 ± 0.1408
Trifolium strictum	Glycyrrhiza glabra	0.1498 ± 0.0200	0.7420 ± 0.1408
Trifolium strictum	Glycyrrhiza inflata	0.1498 ± 0.0200	0.7420 ± 0.1408
Trifolium strictum	Glycyrrhiza lepidota	0.1498 ± 0.0200	0.7420 ± 0.1408
Trifolium strictum	Glycyrrhiza uralensis	0.1498 ± 0.0200	0.7420 ± 0.1408
Trifolium strictum	Hedysarum semenovii	0.3347 ± 0.0330	0.5870 ± 0.1055
Trifolium strictum	Hedysarum taipeicum	0.4116 ± 0.0387	0.7987 ± 0.1460
Trifolium strictum	Lathyrus clymeum	0.2013 ± 0.0237	0.6017 ± 0.1125
Trifolium strictum	Lathyrus davidii	0.2432 ± 0.0267	0.6171 ± 0.1123
Trifolium strictum	Lathyrus graminifolius	0.2799 ± 0.0293	0.5515 ± 0.1007
Trifolium strictum	Lathyrus inconspicuus	0.2487 ± 0.0271	0.5621 ± 0.1022
Trifolium strictum	Lathyrus japonicus	0.2087 ± 0.0242	0.5781 ± 0.1019
Trifolium strictum	Lathyrus littoralis	0.2050 ± 0.0240	0.5607 ± 0.0985
Trifolium strictum	Lathyrus ochroleucus	0.2128 ± 0.0246	0.5468 ± 0.0966
Trifolium strictum	Lathyrus odoratus	0.2015 ± 0.0237	0.5199 ± 0.0949
Trifolium strictum	Lathyrus palustris	0.2019 ± 0.0238	0.5233 ± 0.0927
Trifolium strictum	Lathyrus pubescens	0.3511 ± 0.0343	0.5995 ± 0.1058
Trifolium strictum	Lathyrus sativus	0.2259 ± 0.0255	0.5549 ± 0.0970
Trifolium strictum	Lathyrus tingitanus	0.1972 ± 0.0234	0.5113 ± 0.0946
Trifolium strictum	Lathyrus venosus	0.2104 ± 0.0244	0.5286 ± 0.0941
Trifolium strictum	Lens culinaris	0.2208 ± 0.0252	0.4959 ± 0.0875
Trifolium strictum	Oxytropis bicolor	0.1304 ± 0.0183	0.5480 ± 0.1058
Trifolium strictum	Pisum abyssinicum	0.2029 ± 0.0239	0.6131 ± 0.1098
Trifolium strictum	Pisum fulvum	0.2031 ± 0.0239	0.6313 ± 0.1139
Trifolium strictum	Pisum sativum	0.2065 ± 0.0242	0.6462 ± 0.1168
Trifolium strictum	Tibetia liangshanensis	0.3306 ± 0.0329	0.6543 ± 0.1156
Trifolium strictum	Trifolium aureum	0.1181 ± 0.0175	0.3053 ± 0.0611
Trifolium strictum	Trifolium boissieri	0.1209 ± 0.0177	0.3729 ± 0.0724
Trifolium strictum	Trifolium grandiflorum	0.1206 ± 0.0177	0.3486 ± 0.0688
Trifolium strictum	Trifolium meduseum	0.1842 ± 0.0225	0.4598 ± 0.0872
Trifolium strictum	Trifolium pratense	0.2172 ± 0.0250	0.3512 ± 0.0688
Trifolium strictum	Trifolium repens	0.1723 ± 0.0217	0.3997 ± 0.0781
Trifolium strictum	Trifolium subterraneum	0.2015 ± 0.0238	0.4382 ± 0.0817
Vavilovia formosa	Astragalus bhotanensis	0.1487 ± 0.0197	0.2764 ± 0.0591
Vavilovia formosa	Astragalus gummifer	0.1428 ± 0.0192	0.2934 ± 0.0618
Vavilovia formosa	Astragalus mongholicus	0.1428 ± 0.0192	0.2934 ± 0.0618
Vavilovia formosa	Astragalus nakaianus	0.1455 ± 0.0194	0.2926 ± 0.0616
Vavilovia formosa	Caragana korshinskii	0.1359 ± 0.0186	0.2850 ± 0.0599
Vavilovia formosa	Caragana kozlowii	0.1706 ± 0.0213	0.2772 ± 0.0593
Vavilovia formosa	Caragana microphylla	0.1359 ± 0.0186	0.2850 ± 0.0599
Vavilovia formosa	Caragana rosea	0.1464 ± 0.0195	0.2863 ± 0.0603
Vavilovia formosa	Carmichaelia australis	0.1444 ± 0.0193	0.3070 ± 0.0665
Vavilovia formosa	Cicer arietinum	0.1250 ± 0.0178	0.3021 ± 0.0630
Vavilovia formosa	Glycyrrhiza aspera	0.1389 ± 0.0191	0.4341 ± 0.0834
Vavilovia formosa	Glycyrrhiza glabra	0.1389 ± 0.0191	0.4341 ± 0.0834
Vavilovia formosa	Glycyrrhiza inflata	0.1389 ± 0.0191	0.4341 ± 0.0834
Vavilovia formosa	Glycyrrhiza lepidota	0.1389 ± 0.0191	0.4341 ± 0.0834
Vavilovia formosa	Glycyrrhiza uralensis	0.1389 ± 0.0191	0.4341 ± 0.0834
Vavilovia formosa	Hedysarum semenovii	0.3247 ± 0.0321	0.3470 ± 0.0704
Vavilovia formosa	Hedysarum taipeicum	0.4022 ± 0.0377	0.5111 ± 0.0937
Vavilovia formosa	Lathyrus clymeum	0.0931 ± 0.0151	0.1186 ± 0.0349
Vavilovia formosa	Lathyrus davidii	0.1420 ± 0.0191	0.2008 ± 0.0495
Vavilovia formosa	Lathyrus graminifolius	0.1856 ± 0.0224	0.2260 ± 0.0528
Vavilovia formosa	Lathyrus inconspicuus	0.1421 ± 0.0192	0.1404 ± 0.0380
Vavilovia formosa	Lathyrus japonicus	0.1245 ± 0.0177	0.1616 ± 0.0432
Vavilovia formosa	Lathyrus littoralis	0.1331 ± 0.0184	0.1571 ± 0.0418
Vavilovia formosa	Lathyrus ochroleucus	0.1121 ± 0.0168	0.1804 ± 0.0457
Vavilovia formosa	Lathyrus odoratus	0.1033 ± 0.0160	0.1403 ± 0.0386
Vavilovia formosa	Lathyrus palustris	0.0868 ± 0.0146	0.1682 ± 0.0434
Vavilovia formosa	Lathyrus pubescens	0.2565 ± 0.0276	0.1831 ± 0.0440
Vavilovia formosa	Lathyrus sativus	0.1333 ± 0.0185	0.1765 ± 0.0437
Vavilovia formosa	Lathyrus tingitanus	0.0834 ± 0.0142	0.1487 ± 0.0397
Vavilovia formosa	Lathyrus venosus	0.0854 ± 0.0144	0.1754 ± 0.0448
Vavilovia formosa	Lens culinaris	0.1894 ± 0.0227	0.1731 ± 0.0431
Vavilovia formosa	Oxytropis bicolor	0.1478 ± 0.0195	0.2962 ± 0.0624
Vavilovia formosa	Pisum abyssinicum	0.0784 ± 0.0138	0.0691 ± 0.0262
Vavilovia formosa	Pisum fulvum	0.0785 ± 0.0138	0.0589 ± 0.0239
Vavilovia formosa	Pisum sativum	0.0812 ± 0.0140	0.0681 ± 0.0258
Vavilovia formosa	Tibetia liangshanensis	0.3425 ± 0.0334	0.4840 ± 0.0909
Vavilovia formosa	Trifolium aureum	0.1635 ± 0.0209	0.3957 ± 0.0739
Vavilovia formosa	Trifolium boissieri	0.1664 ± 0.0211	0.4472 ± 0.0841
Vavilovia formosa	Trifolium glanduliferum	0.1993 ± 0.0236	0.6135 ± 0.1122
Vavilovia formosa	Trifolium grandiflorum	0.1661 ± 0.0211	0.4305 ± 0.0802
Vavilovia formosa	Trifolium meduseum	0.2091 ± 0.0241	0.5343 ± 0.1013
Vavilovia formosa	Trifolium pratense	0.2184 ± 0.0248	0.4292 ± 0.0787
Vavilovia formosa	Trifolium repens	0.1834 ± 0.0223	0.4356 ± 0.0829
Vavilovia formosa	Trifolium subterraneum	0.2274 ± 0.0255	0.5451 ± 0.1019
Vavilovia formosa	Trifolium strictum	0.1993 ± 0.0236	0.6135 ± 0.1122
Vicia sativa	Astragalus bhotanensis	0.1579 ± 0.0205	0.3000 ± 0.0599
Vicia sativa	Astragalus gummifer	0.1518 ± 0.0200	0.3037 ± 0.0605
Vicia sativa	Astragalus mongholicus	0.1518 ± 0.0200	0.3037 ± 0.0605
Vicia sativa	Astragalus nakaianus	0.1491 ± 0.0198	0.3163 ± 0.0623
Vicia sativa	Caragana korshinskii	0.1413 ± 0.0192	0.3007 ± 0.0600
Vicia sativa	Caragana kozlowii	0.1640 ± 0.0209	0.3126 ± 0.0624
Vicia sativa	Caragana microphylla	0.1413 ± 0.0192	0.3007 ± 0.0600
Vicia sativa	Caragana rosea	0.1576 ± 0.0204	0.3012 ± 0.0601
Vicia sativa	Carmichaelia australis	0.1513 ± 0.0199	0.3110 ± 0.0631
Vicia sativa	Cicer arietinum	0.1437 ± 0.0194	0.2309 ± 0.0504
Vicia sativa	Glycyrrhiza aspera	0.1494 ± 0.0199	0.4412 ± 0.0797
Vicia sativa	Glycyrrhiza glabra	0.1494 ± 0.0199	0.4412 ± 0.0797
Vicia sativa	Glycyrrhiza inflata	0.1494 ± 0.0199	0.4412 ± 0.0797
Vicia sativa	Glycyrrhiza lepidota	0.1494 ± 0.0199	0.4412 ± 0.0797
Vicia sativa	Glycyrrhiza uralensis	0.1494 ± 0.0199	0.4412 ± 0.0797
Vicia sativa	Hedysarum semenovii	0.3374 ± 0.0331	0.3508 ± 0.0696
Vicia sativa	Hedysarum taipeicum	0.4001 ± 0.0377	0.4135 ± 0.0741
Vicia sativa	Lathyrus clymeum	0.1848 ± 0.0224	0.1569 ± 0.0396
Vicia sativa	Lathyrus davidii	0.2188 ± 0.0249	0.2435 ± 0.0539
Vicia sativa	Lathyrus graminifolius	0.2477 ± 0.0270	0.2605 ± 0.0558
Vicia sativa	Lathyrus inconspicuus	0.2024 ± 0.0238	0.1999 ± 0.0460
Vicia sativa	Lathyrus japonicus	0.1940 ± 0.0231	0.2246 ± 0.0514
Vicia sativa	Lathyrus littoralis	0.1930 ± 0.0230	0.2160 ± 0.0496
Vicia sativa	Lathyrus ochroleucus	0.1923 ± 0.0230	0.2303 ± 0.0514
Vicia sativa	Lathyrus odoratus	0.1732 ± 0.0216	0.2025 ± 0.0472
Vicia sativa	Lathyrus palustris	0.1864 ± 0.0226	0.2192 ± 0.0499
Vicia sativa	Lathyrus pubescens	0.3015 ± 0.0309	0.2773 ± 0.0563
Vicia sativa	Lathyrus sativus	0.2007 ± 0.0236	0.2298 ± 0.0507
Vicia sativa	Lathyrus tingitanus	0.1810 ± 0.0222	0.1816 ± 0.0431
Vicia sativa	Lathyrus venosus	0.1851 ± 0.0225	0.2128 ± 0.0490
Vicia sativa	Lens culinaris	0.1607 ± 0.0207	0.1432 ± 0.0373
Vicia sativa	Oxytropis bicolor	0.1583 ± 0.0205	0.2886 ± 0.0591
Vicia sativa	Pisum abyssinicum	0.1783 ± 0.0220	0.1427 ± 0.0384
Vicia sativa	Pisum fulvum	0.1786 ± 0.0221	0.1315 ± 0.0363
Vicia sativa	Pisum sativum	0.1819 ± 0.0223	0.1408 ± 0.0378
Vicia sativa	Tibetia liangshanensis	0.3116 ± 0.0316	0.5204 ± 0.0930
Vicia sativa	Trifolium aureum	0.1582 ± 0.0206	0.4137 ± 0.0761
Vicia sativa	Trifolium boissieri	0.1611 ± 0.0208	0.4590 ± 0.0836
Vicia sativa	Trifolium glanduliferum	0.2072 ± 0.0242	0.6050 ± 0.1046
Vicia sativa	Trifolium grandiflorum	0.1608 ± 0.0208	0.4320 ± 0.0795
Vicia sativa	Trifolium meduseum	0.2086 ± 0.0242	0.4449 ± 0.0815
Vicia sativa	Trifolium pratense	0.2582 ± 0.0278	0.3656 ± 0.0683
Vicia sativa	Trifolium repens	0.2022 ± 0.0238	0.3676 ± 0.0686
Vicia sativa	Trifolium subterraneum	0.2161 ± 0.0248	0.5346 ± 0.0961
Vicia sativa	Trifolium strictum	0.2072 ± 0.0242	0.6050 ± 0.1046
Vicia sativa	Vavilovia formosa	0.1880 ± 0.0227	0.1492 ± 0.0400
Vicia sepium	Astragalus bhotanensis	0.1367 ± 0.0189	0.3134 ± 0.0601
Vicia sepium	Astragalus gummifer	0.1335 ± 0.0186	0.3181 ± 0.0611
Vicia sepium	Astragalus mongholicus	0.1335 ± 0.0186	0.3181 ± 0.0611
Vicia sepium	Astragalus nakaianus	0.1308 ± 0.0184	0.3301 ± 0.0627
Vicia sepium	Caragana korshinskii	0.1142 ± 0.0171	0.3327 ± 0.0632
Vicia sepium	Caragana kozlowii	0.1542 ± 0.0202	0.3381 ± 0.0643
Vicia sepium	Caragana microphylla	0.1142 ± 0.0171	0.3327 ± 0.0632
Vicia sepium	Caragana rosea	0.1378 ± 0.0190	0.3352 ± 0.0637
Vicia sepium	Carmichaelia australis	0.1330 ± 0.0185	0.3238 ± 0.0627
Vicia sepium	Cicer arietinum	0.1139 ± 0.0170	0.2504 ± 0.0520
Vicia sepium	Glycyrrhiza aspera	0.1353 ± 0.0189	0.4275 ± 0.0748
Vicia sepium	Glycyrrhiza glabra	0.1353 ± 0.0189	0.4275 ± 0.0748
Vicia sepium	Glycyrrhiza inflata	0.1353 ± 0.0189	0.4275 ± 0.0748
Vicia sepium	Glycyrrhiza lepidota	0.1353 ± 0.0189	0.4275 ± 0.0748
Vicia sepium	Glycyrrhiza uralensis	0.1353 ± 0.0189	0.4275 ± 0.0748
Vicia sepium	Hedysarum semenovii	0.3519 ± 0.0343	0.3464 ± 0.0661
Vicia sepium	Hedysarum taipeicum	0.4167 ± 0.0389	0.4225 ± 0.0745
Vicia sepium	Lathyrus clymeum	0.1819 ± 0.0223	0.1987 ± 0.0450
Vicia sepium	Lathyrus davidii	0.1822 ± 0.0224	0.2815 ± 0.0582
Vicia sepium	Lathyrus graminifolius	0.2198 ± 0.0251	0.2863 ± 0.0595
Vicia sepium	Lathyrus inconspicuus	0.2105 ± 0.0244	0.2456 ± 0.0514
Vicia sepium	Lathyrus japonicus	0.1738 ± 0.0217	0.2567 ± 0.0548
Vicia sepium	Lathyrus littoralis	0.1813 ± 0.0223	0.2478 ± 0.0530
Vicia sepium	Lathyrus ochroleucus	0.1735 ± 0.0217	0.2344 ± 0.0513
Vicia sepium	Lathyrus odoratus	0.1746 ± 0.0218	0.2180 ± 0.0488
Vicia sepium	Lathyrus palustris	0.1663 ± 0.0212	0.2409 ± 0.0525
Vicia sepium	Lathyrus pubescens	0.3319 ± 0.0331	0.2903 ± 0.0568
Vicia sepium	Lathyrus sativus	0.2069 ± 0.0242	0.2379 ± 0.0508
Vicia sepium	Lathyrus tingitanus	0.1766 ± 0.0219	0.1972 ± 0.0447
Vicia sepium	Lathyrus venosus	0.1622 ± 0.0209	0.2347 ± 0.0517
Vicia sepium	Lens culinaris	0.1687 ± 0.0214	0.1637 ± 0.0394
Vicia sepium	Oxytropis bicolor	0.1386 ± 0.0190	0.3084 ± 0.0601
Vicia sepium	Pisum abyssinicum	0.1753 ± 0.0219	0.1626 ± 0.0404
Vicia sepium	Pisum fulvum	0.1756 ± 0.0219	0.1514 ± 0.0385
Vicia sepium	Pisum sativum	0.1788 ± 0.0222	0.1605 ± 0.0398
Vicia sepium	Tibetia liangshanensis	0.3117 ± 0.0315	0.4922 ± 0.0866
Vicia sepium	Trifolium aureum	0.1427 ± 0.0195	0.3693 ± 0.0678
Vicia sepium	Trifolium boissieri	0.1456 ± 0.0197	0.4249 ± 0.0766
Vicia sepium	Trifolium glanduliferum	0.1886 ± 0.0230	0.6090 ± 0.1027
Vicia sepium	Trifolium grandiflorum	0.1454 ± 0.0197	0.3999 ± 0.0730
Vicia sepium	Trifolium meduseum	0.2067 ± 0.0242	0.4130 ± 0.0744
Vicia sepium	Trifolium pratense	0.2418 ± 0.0267	0.3512 ± 0.0654
Vicia sepium	Trifolium repens	0.1941 ± 0.0233	0.3447 ± 0.0641
Vicia sepium	Trifolium subterraneum	0.2140 ± 0.0247	0.5318 ± 0.0934
Vicia sepium	Trifolium strictum	0.1886 ± 0.0230	0.6090 ± 0.1027
Vicia sepium	Vavilovia formosa	0.1749 ± 0.0218	0.1628 ± 0.0405
Vicia sepium	Vicia sativa	0.0883 ± 0.0149	0.0278 ± 0.0149
Wisteria floribunda	Astragalus bhotanensis	0.0804 ± 0.0140	0.3005 ± 0.0627
Wisteria floribunda	Astragalus gummifer	0.0752 ± 0.0135	0.3083 ± 0.0653
Wisteria floribunda	Astragalus mongholicus	0.0752 ± 0.0135	0.3083 ± 0.0653
Wisteria floribunda	Astragalus nakaianus	0.0727 ± 0.0132	0.3073 ± 0.0650
Wisteria floribunda	Caragana korshinskii	0.0534 ± 0.0113	0.3206 ± 0.0679
Wisteria floribunda	Caragana kozlowii	0.0877 ± 0.0147	0.3094 ± 0.0658
Wisteria floribunda	Caragana microphylla	0.0534 ± 0.0113	0.3206 ± 0.0679
Wisteria floribunda	Caragana rosea	0.0630 ± 0.0123	0.3072 ± 0.0655
Wisteria floribunda	Carmichaelia australis	0.0725 ± 0.0132	0.3235 ± 0.0675
Wisteria floribunda	Cicer arietinum	0.0629 ± 0.0122	0.2867 ± 0.0590
Wisteria floribunda	Glycyrrhiza aspera	0.0421 ± 0.0100	0.3530 ± 0.0666
Wisteria floribunda	Glycyrrhiza glabra	0.0421 ± 0.0100	0.3530 ± 0.0666
Wisteria floribunda	Glycyrrhiza inflata	0.0421 ± 0.0100	0.3530 ± 0.0666
Wisteria floribunda	Glycyrrhiza lepidota	0.0421 ± 0.0100	0.3530 ± 0.0666
Wisteria floribunda	Glycyrrhiza uralensis	0.0421 ± 0.0100	0.3530 ± 0.0666
Wisteria floribunda	Hedysarum semenovii	0.3134 ± 0.0314	0.3794 ± 0.0791
Wisteria floribunda	Hedysarum taipeicum	0.3749 ± 0.0360	0.5001 ± 0.0924
Wisteria floribunda	Lathyrus clymeum	0.1460 ± 0.0195	0.4058 ± 0.0771
Wisteria floribunda	Lathyrus davidii	0.1935 ± 0.0231	0.5037 ± 0.0980
Wisteria floribunda	Lathyrus graminifolius	0.2329 ± 0.0260	0.5652 ± 0.1080
Wisteria floribunda	Lathyrus inconspicuus	0.1971 ± 0.0234	0.4718 ± 0.0899
Wisteria floribunda	Lathyrus japonicus	0.1603 ± 0.0206	0.4946 ± 0.0950
Wisteria floribunda	Lathyrus littoralis	0.1495 ± 0.0198	0.5055 ± 0.0960
Wisteria floribunda	Lathyrus ochroleucus	0.1734 ± 0.0216	0.5067 ± 0.0952
Wisteria floribunda	Lathyrus odoratus	0.1549 ± 0.0202	0.4233 ± 0.0817
Wisteria floribunda	Lathyrus palustris	0.1500 ± 0.0199	0.4793 ± 0.0905
Wisteria floribunda	Lathyrus pubescens	0.3226 ± 0.0323	0.5353 ± 0.1022
Wisteria floribunda	Lathyrus sativus	0.1896 ± 0.0229	0.4560 ± 0.0847
Wisteria floribunda	Lathyrus tingitanus	0.1297 ± 0.0183	0.4540 ± 0.0857
Wisteria floribunda	Lathyrus venosus	0.1552 ± 0.0203	0.4849 ± 0.0921
Wisteria floribunda	Lens culinaris	0.1783 ± 0.0221	0.4065 ± 0.0766
Wisteria floribunda	Oxytropis bicolor	0.0750 ± 0.0134	0.3418 ± 0.0720
Wisteria floribunda	Pisum abyssinicum	0.1486 ± 0.0198	0.4419 ± 0.0852
Wisteria floribunda	Pisum fulvum	0.1488 ± 0.0198	0.4392 ± 0.0845
Wisteria floribunda	Pisum sativum	0.1532 ± 0.0201	0.4428 ± 0.0847
Wisteria floribunda	Tibetia liangshanensis	0.2814 ± 0.0294	0.6832 ± 0.1346
Wisteria floribunda	Trifolium aureum	0.0825 ± 0.0143	0.4005 ± 0.0763
Wisteria floribunda	Trifolium boissieri	0.0851 ± 0.0145	0.4350 ± 0.0839
Wisteria floribunda	Trifolium glanduliferum	0.1268 ± 0.0181	0.6421 ± 0.1204
Wisteria floribunda	Trifolium grandiflorum	0.0849 ± 0.0145	0.4359 ± 0.0833
Wisteria floribunda	Trifolium meduseum	0.1555 ± 0.0203	0.4757 ± 0.0935
Wisteria floribunda	Trifolium pratense	0.1837 ± 0.0225	0.4164 ± 0.0796
Wisteria floribunda	Trifolium repens	0.1154 ± 0.0172	0.4673 ± 0.0921
Wisteria floribunda	Trifolium subterraneum	0.1686 ± 0.0213	0.4605 ± 0.0900
Wisteria floribunda	Trifolium strictum	0.1268 ± 0.0181	0.6421 ± 0.1204
Wisteria floribunda	Vavilovia formosa	0.1464 ± 0.0195	0.4491 ± 0.0882
Wisteria floribunda	Vicia sativa	0.1560 ± 0.0204	0.4328 ± 0.0806
Wisteria floribunda	Vicia sepium	0.1407 ± 0.0193	0.4410 ± 0.0790
Wisteria sinensis	Astragalus bhotanensis	0.0807 ± 0.0141	0.3093 ± 0.0639
Wisteria sinensis	Astragalus gummifer	0.0755 ± 0.0135	0.3172 ± 0.0666
Wisteria sinensis	Astragalus mongholicus	0.0755 ± 0.0135	0.3172 ± 0.0666
Wisteria sinensis	Astragalus nakaianus	0.0730 ± 0.0133	0.3162 ± 0.0663
Wisteria sinensis	Caragana korshinskii	0.0536 ± 0.0113	0.3299 ± 0.0692
Wisteria sinensis	Caragana kozlowii	0.0892 ± 0.0148	0.3128 ± 0.0664
Wisteria sinensis	Caragana microphylla	0.0536 ± 0.0113	0.3299 ± 0.0692
Wisteria sinensis	Caragana rosea	0.0633 ± 0.0123	0.3162 ± 0.0668
Wisteria sinensis	Carmichaelia australis	0.0728 ± 0.0133	0.3327 ± 0.0688
Wisteria sinensis	Cicer arietinum	0.0631 ± 0.0123	0.2950 ± 0.0599
Wisteria sinensis	Glycyrrhiza aspera	0.0422 ± 0.0100	0.3240 ± 0.0625
Wisteria sinensis	Glycyrrhiza glabra	0.0422 ± 0.0100	0.3240 ± 0.0625
Wisteria sinensis	Glycyrrhiza inflata	0.0422 ± 0.0100	0.3240 ± 0.0625
Wisteria sinensis	Glycyrrhiza lepidota	0.0422 ± 0.0100	0.3240 ± 0.0625
Wisteria sinensis	Glycyrrhiza uralensis	0.0422 ± 0.0100	0.3240 ± 0.0625
Wisteria sinensis	Hedysarum semenovii	0.3164 ± 0.0317	0.3827 ± 0.0798
Wisteria sinensis	Hedysarum taipeicum	0.3745 ± 0.0360	0.4872 ± 0.0908
Wisteria sinensis	Lathyrus clymeum	0.1465 ± 0.0196	0.3879 ± 0.0750
Wisteria sinensis	Lathyrus davidii	0.1943 ± 0.0232	0.5027 ± 0.1000
Wisteria sinensis	Lathyrus graminifolius	0.2337 ± 0.0261	0.5652 ± 0.1106
Wisteria sinensis	Lathyrus inconspicuus	0.1979 ± 0.0235	0.4629 ± 0.0875
Wisteria sinensis	Lathyrus japonicus	0.1608 ± 0.0207	0.4938 ± 0.0969
Wisteria sinensis	Lathyrus littoralis	0.1501 ± 0.0199	0.5044 ± 0.0978
Wisteria sinensis	Lathyrus ochroleucus	0.1740 ± 0.0217	0.5055 ± 0.0969
Wisteria sinensis	Lathyrus odoratus	0.1555 ± 0.0203	0.4326 ± 0.0831
Wisteria sinensis	Lathyrus palustris	0.1505 ± 0.0199	0.4783 ± 0.0921
Wisteria sinensis	Lathyrus pubescens	0.3237 ± 0.0325	0.5259 ± 0.0994
Wisteria sinensis	Lathyrus sativus	0.1903 ± 0.0230	0.4315 ± 0.0796
Wisteria sinensis	Lathyrus tingitanus	0.1301 ± 0.0183	0.4458 ± 0.0836
Wisteria sinensis	Lathyrus venosus	0.1558 ± 0.0203	0.4838 ± 0.0938
Wisteria sinensis	Lens culinaris	0.1790 ± 0.0221	0.3731 ± 0.0716
Wisteria sinensis	Oxytropis bicolor	0.0753 ± 0.0135	0.3508 ± 0.0733
Wisteria sinensis	Pisum abyssinicum	0.1491 ± 0.0198	0.4065 ± 0.0795
Wisteria sinensis	Pisum fulvum	0.1493 ± 0.0198	0.4041 ± 0.0789
Wisteria sinensis	Pisum sativum	0.1537 ± 0.0202	0.4078 ± 0.0791
Wisteria sinensis	Tibetia liangshanensis	0.2826 ± 0.0295	0.6927 ± 0.1364
Wisteria sinensis	Trifolium aureum	0.0828 ± 0.0143	0.4193 ± 0.0777
Wisteria sinensis	Trifolium boissieri	0.0854 ± 0.0146	0.4539 ± 0.0852
Wisteria sinensis	Trifolium glanduliferum	0.1273 ± 0.0182	0.5828 ± 0.1052
Wisteria sinensis	Trifolium grandiflorum	0.0853 ± 0.0146	0.4548 ± 0.0846
Wisteria sinensis	Trifolium meduseum	0.1561 ± 0.0204	0.4314 ± 0.0839
Wisteria sinensis	Trifolium pratense	0.1843 ± 0.0226	0.4379 ± 0.0819
Wisteria sinensis	Trifolium repens	0.1158 ± 0.0172	0.4895 ± 0.0946
Wisteria sinensis	Trifolium subterraneum	0.1691 ± 0.0214	0.4460 ± 0.0847
Wisteria sinensis	Trifolium strictum	0.1273 ± 0.0182	0.5828 ± 0.1052
Wisteria sinensis	Vavilovia formosa	0.1469 ± 0.0196	0.4128 ± 0.0822
Wisteria sinensis	Vicia sativa	0.1566 ± 0.0205	0.3984 ± 0.0753
Wisteria sinensis	Vicia sepium	0.1412 ± 0.0193	0.4068 ± 0.0739
Wisteria sinensis	Wisteria floribunda	0	0.0246 ± 0.0142
Melilotus alba	Astragalus bhotanensis	0.1240 ± 0.0177	0.3539 ± 0.0721
Melilotus alba	Astragalus gummifer	0.1210 ± 0.0175	0.3748 ± 0.0758
Melilotus alba	Astragalus mongholicus	0.1210 ± 0.0175	0.3748 ± 0.0758
Melilotus alba	Astragalus nakaianus	0.1210 ± 0.0175	0.3733 ± 0.0753
Melilotus alba	Caragana korshinskii	0.1032 ± 0.0160	0.3241 ± 0.0670
Melilotus alba	Caragana kozlowii	0.1398 ± 0.0189	0.3098 ± 0.0646
Melilotus alba	Caragana microphylla	0.1032 ± 0.0160	0.3241 ± 0.0670
Melilotus alba	Caragana rosea	0.1120 ± 0.0167	0.3344 ± 0.0693
Melilotus alba	Carmichaelia australis	0.1201 ± 0.0174	0.3355 ± 0.0695
Melilotus alba	Cicer arietinum	0.1029 ± 0.0159	0.3258 ± 0.0665
Melilotus alba	Glycyrrhiza aspera	0.1290 ± 0.0183	0.4759 ± 0.0895
Melilotus alba	Glycyrrhiza glabra	0.1290 ± 0.0183	0.4759 ± 0.0895
Melilotus alba	Glycyrrhiza inflata	0.1290 ± 0.0183	0.4759 ± 0.0895
Melilotus alba	Glycyrrhiza lepidota	0.1290 ± 0.0183	0.4759 ± 0.0895
Melilotus alba	Glycyrrhiza uralensis	0.1290 ± 0.0183	0.4759 ± 0.0895
Melilotus alba	Hedysarum semenovii	0.3443 ± 0.0333	0.3515 ± 0.0715
Melilotus alba	Hedysarum taipeicum	0.3842 ± 0.0364	0.5348 ± 0.1018
Melilotus alba	Lathyrus clymeum	0.1765 ± 0.0218	0.4234 ± 0.0830
Melilotus alba	Lathyrus davidii	0.2271 ± 0.0255	0.5185 ± 0.1040
Melilotus alba	Lathyrus graminifolius	0.2211 ± 0.0250	0.5042 ± 0.0985
Melilotus alba	Lathyrus inconspicuus	0.2165 ± 0.0247	0.4229 ± 0.0827
Melilotus alba	Lathyrus japonicus	0.1753 ± 0.0216	0.4842 ± 0.0941
Melilotus alba	Lathyrus littoralis	0.1715 ± 0.0214	0.4710 ± 0.0916
Melilotus alba	Lathyrus ochroleucus	0.1951 ± 0.0232	0.4791 ± 0.0921
Melilotus alba	Lathyrus odoratus	0.1797 ± 0.0220	0.4076 ± 0.0813
Melilotus alba	Lathyrus palustris	0.1763 ± 0.0218	0.4521 ± 0.0868
Melilotus alba	Lathyrus pubescens	0.3617 ± 0.0348	0.5352 ± 0.1018
Melilotus alba	Lathyrus sativus	0.2050 ± 0.0239	0.3994 ± 0.0767
Melilotus alba	Lathyrus tingitanus	0.1734 ± 0.0215	0.4387 ± 0.0854
Melilotus alba	Lathyrus venosus	0.1717 ± 0.0214	0.4651 ± 0.0892
Melilotus alba	Lens culinaris	0.2043 ± 0.0238	0.3823 ± 0.0723
Melilotus alba	Oxytropis bicolor	0.1207 ± 0.0174	0.4131 ± 0.0834
Melilotus alba	Pisum abyssinicum	0.1803 ± 0.0220	0.3965 ± 0.0776
Melilotus alba	Pisum fulvum	0.1805 ± 0.0220	0.4111 ± 0.0802
Melilotus alba	Pisum sativum	0.1838 ± 0.0223	0.4060 ± 0.0788
Melilotus alba	Tibetia liangshanensis	0.3194 ± 0.0318	0.5921 ± 0.1118
Melilotus alba	Trifolium aureum	0.1301 ± 0.0183	0.3660 ± 0.0720
Melilotus alba	Trifolium boissieri	0.1276 ± 0.0181	0.3998 ± 0.0794
Melilotus alba	Trifolium glanduliferum	0.1887 ± 0.0228	0.6044 ± 0.1147
Melilotus alba	Trifolium grandiflorum	0.1273 ± 0.0181	0.4006 ± 0.0787
Melilotus alba	Trifolium meduseum	0.1940 ± 0.0231	0.5155 ± 0.1017
Melilotus alba	Trifolium pratense	0.2083 ± 0.0242	0.3338 ± 0.0686
Melilotus alba	Trifolium repens	0.1414 ± 0.0192	0.4611 ± 0.0944
Melilotus alba	Trifolium subterraneum	0.1942 ± 0.0231	0.4875 ± 0.0946
Melilotus alba	Trifolium strictum	0.1887 ± 0.0228	0.6044 ± 0.1147
Melilotus alba	Vavilovia formosa	0.1827 ± 0.0221	0.4625 ± 0.0925
Melilotus alba	Vicia sativa	0.1986 ± 0.0234	0.3822 ± 0.0732
Melilotus alba	Vicia sepium	0.1743 ± 0.0217	0.3650 ± 0.0684
Melilotus alba	Wisteria floribunda	0.1125 ± 0.0168	0.3706 ± 0.0747
Melilotus alba	Wisteria sinensis	0.1130 ± 0.0169	0.3794 ± 0.0759
Melilotus officinalis	Astragalus bhotanensis	0.1170 ± 0.0172	0.3540 ± 0.0707
Melilotus officinalis	Astragalus gummifer	0.1141 ± 0.0170	0.3634 ± 0.0738
Melilotus officinalis	Astragalus mongholicus	0.1141 ± 0.0170	0.3634 ± 0.0738
Melilotus officinalis	Astragalus nakaianus	0.1141 ± 0.0169	0.3620 ± 0.0734
Melilotus officinalis	Caragana korshinskii	0.1130 ± 0.0169	0.3094 ± 0.0648
Melilotus officinalis	Caragana kozlowii	0.1329 ± 0.0184	0.3163 ± 0.0660
Melilotus officinalis	Caragana microphylla	0.1130 ± 0.0169	0.3094 ± 0.0648
Melilotus officinalis	Caragana rosea	0.1128 ± 0.0168	0.3200 ± 0.0652
Melilotus officinalis	Carmichaelia australis	0.1132 ± 0.0168	0.3365 ± 0.0683
Melilotus officinalis	Cicer arietinum	0.1075 ± 0.0164	0.3208 ± 0.0646
Melilotus officinalis	Glycyrrhiza aspera	0.1390 ± 0.0192	0.4518 ± 0.0834
Melilotus officinalis	Glycyrrhiza glabra	0.1390 ± 0.0192	0.4518 ± 0.0834
Melilotus officinalis	Glycyrrhiza inflata	0.1390 ± 0.0192	0.4518 ± 0.0834
Melilotus officinalis	Glycyrrhiza lepidota	0.1390 ± 0.0192	0.4518 ± 0.0834
Melilotus officinalis	Glycyrrhiza uralensis	0.1390 ± 0.0192	0.4518 ± 0.0834
Melilotus officinalis	Hedysarum semenovii	0.3432 ± 0.0334	0.3442 ± 0.0703
Melilotus officinalis	Hedysarum taipeicum	0.3910 ± 0.0369	0.5149 ± 0.0965
Melilotus officinalis	Lathyrus clymeum	0.1801 ± 0.0221	0.4372 ± 0.0821
Melilotus officinalis	Lathyrus davidii	0.2302 ± 0.0258	0.5174 ± 0.0994
Melilotus officinalis	Lathyrus graminifolius	0.2273 ± 0.0255	0.4896 ± 0.0927
Melilotus officinalis	Lathyrus inconspicuus	0.2136 ± 0.0245	0.4129 ± 0.0789
Melilotus officinalis	Lathyrus japonicus	0.1738 ± 0.0216	0.4946 ± 0.0922
Melilotus officinalis	Lathyrus littoralis	0.1727 ± 0.0215	0.4651 ± 0.0874
Melilotus officinalis	Lathyrus ochroleucus	0.1978 ± 0.0234	0.4822 ± 0.0897
Melilotus officinalis	Lathyrus odoratus	0.1796 ± 0.0220	0.4107 ± 0.0787
Melilotus officinalis	Lathyrus palustris	0.1790 ± 0.0220	0.4555 ± 0.0845
Melilotus officinalis	Lathyrus pubescens	0.3602 ± 0.0348	0.5475 ± 0.1001
Melilotus officinalis	Lathyrus sativus	0.2059 ± 0.0240	0.4134 ± 0.0763
Melilotus officinalis	Lathyrus tingitanus	0.1817 ± 0.0222	0.4271 ± 0.0809
Melilotus officinalis	Lathyrus venosus	0.1772 ± 0.0218	0.4680 ± 0.0868
Melilotus officinalis	Lens culinaris	0.2021 ± 0.0238	0.3874 ± 0.0720
Melilotus officinalis	Oxytropis bicolor	0.1138 ± 0.0169	0.3993 ± 0.0806
Melilotus officinalis	Pisum abyssinicum	0.1831 ± 0.0223	0.4178 ± 0.0789
Melilotus officinalis	Pisum fulvum	0.1833 ± 0.0223	0.4153 ± 0.0783
Melilotus officinalis	Pisum sativum	0.1866 ± 0.0226	0.4105 ± 0.0771
Melilotus officinalis	Tibetia liangshanensis	0.3169 ± 0.0318	0.5766 ± 0.1066
Melilotus officinalis	Trifolium aureum	0.1380 ± 0.0190	0.3747 ± 0.0725
Melilotus officinalis	Trifolium boissieri	0.1354 ± 0.0188	0.3915 ± 0.0764
Melilotus officinalis	Trifolium glanduliferum	0.1828 ± 0.0224	0.6219 ± 0.1140
Melilotus officinalis	Trifolium grandiflorum	0.1352 ± 0.0188	0.3924 ± 0.0759
Melilotus officinalis	Trifolium meduseum	0.1888 ± 0.0228	0.5108 ± 0.0965
Melilotus officinalis	Trifolium pratense	0.2052 ± 0.0240	0.3276 ± 0.0659
Melilotus officinalis	Trifolium repens	0.1388 ± 0.0190	0.4432 ± 0.0876
Melilotus officinalis	Trifolium subterraneum	0.1890 ± 0.0228	0.5043 ± 0.0945
Melilotus officinalis	Trifolium strictum	0.1828 ± 0.0224	0.6219 ± 0.1140
Melilotus officinalis	Vavilovia formosa	0.1849 ± 0.0224	0.4682 ± 0.0901
Melilotus officinalis	Vicia sativa	0.1958 ± 0.0233	0.4018 ± 0.0739
Melilotus officinalis	Vicia sepium	0.1787 ± 0.0221	0.3779 ± 0.0688
Melilotus officinalis	Wisteria floribunda	0.1172 ± 0.0173	0.3485 ± 0.0693
Melilotus officinalis	Wisteria sinensis	0.1177 ± 0.0174	0.3571 ± 0.0704
Melilotus officinalis	Melilotus alba	0.0179 ± 0.0064	0.0356 ± 0.0180
Melilotus dentata	Astragalus bhotanensis	0.1316 ± 0.0184	0.2386 ± 0.0524
Melilotus dentata	Astragalus gummifer	0.1285 ± 0.0181	0.2539 ± 0.0548
Melilotus dentata	Astragalus mongholicus	0.1285 ± 0.0181	0.2539 ± 0.0548
Melilotus dentata	Astragalus nakaianus	0.1286 ± 0.0181	0.2532 ± 0.0546
Melilotus dentata	Caragana korshinskii	0.1131 ± 0.0169	0.2143 ± 0.0484
Melilotus dentata	Caragana kozlowii	0.1424 ± 0.0192	0.2026 ± 0.0468
Melilotus dentata	Caragana microphylla	0.1131 ± 0.0169	0.2143 ± 0.0484
Melilotus dentata	Caragana rosea	0.1222 ± 0.0176	0.2210 ± 0.0495
Melilotus dentata	Carmichaelia australis	0.1268 ± 0.0179	0.2142 ± 0.0490
Melilotus dentata	Cicer arietinum	0.1115 ± 0.0167	0.2333 ± 0.0509
Melilotus dentata	Glycyrrhiza aspera	0.1472 ± 0.0197	0.3701 ± 0.0691
Melilotus dentata	Glycyrrhiza glabra	0.1472 ± 0.0197	0.3701 ± 0.0691
Melilotus dentata	Glycyrrhiza inflata	0.1472 ± 0.0197	0.3701 ± 0.0691
Melilotus dentata	Glycyrrhiza lepidota	0.1472 ± 0.0197	0.3701 ± 0.0691
Melilotus dentata	Glycyrrhiza uralensis	0.1472 ± 0.0197	0.3701 ± 0.0691
Melilotus dentata	Hedysarum semenovii	0.3656 ± 0.0350	0.2693 ± 0.0569
Melilotus dentata	Hedysarum taipeicum	0.3828 ± 0.0366	0.3851 ± 0.0714
Melilotus dentata	Lathyrus clymeum	0.1959 ± 0.0232	0.2983 ± 0.0607
Melilotus dentata	Lathyrus davidii	0.2210 ± 0.0251	0.3948 ± 0.0771
Melilotus dentata	Lathyrus graminifolius	0.2343 ± 0.0261	0.4291 ± 0.0851
Melilotus dentata	Lathyrus inconspicuus	0.2352 ± 0.0260	0.3358 ± 0.0664
Melilotus dentata	Lathyrus japonicus	0.1839 ± 0.0223	0.4041 ± 0.0783
Melilotus dentata	Lathyrus littoralis	0.1902 ± 0.0228	0.3854 ± 0.0752
Melilotus dentata	Lathyrus ochroleucus	0.2024 ± 0.0237	0.3819 ± 0.0749
Melilotus dentata	Lathyrus odoratus	0.1912 ± 0.0229	0.2970 ± 0.0618
Melilotus dentata	Lathyrus palustris	0.1835 ± 0.0224	0.3587 ± 0.0706
Melilotus dentata	Lathyrus pubescens	0.3516 ± 0.0342	0.4375 ± 0.0819
Melilotus dentata	Lathyrus sativus	0.2290 ± 0.0256	0.2953 ± 0.0597
Melilotus dentata	Lathyrus tingitanus	0.1805 ± 0.0221	0.3038 ± 0.0619
Melilotus dentata	Lathyrus venosus	0.1845 ± 0.0224	0.3686 ± 0.0723
Melilotus dentata	Lens culinaris	0.2093 ± 0.0243	0.2740 ± 0.0554
Melilotus dentata	Oxytropis bicolor	0.1282 ± 0.0181	0.2686 ± 0.0571
Melilotus dentata	Pisum abyssinicum	0.1778 ± 0.0219	0.3013 ± 0.0610
Melilotus dentata	Pisum fulvum	0.1781 ± 0.0220	0.3133 ± 0.0629
Melilotus dentata	Pisum sativum	0.1813 ± 0.0222	0.3242 ± 0.0644
Melilotus dentata	Tibetia liangshanensis	0.3126 ± 0.0315	0.4855 ± 0.0889
Melilotus dentata	Trifolium aureum	0.1341 ± 0.0187	0.2844 ± 0.0585
Melilotus dentata	Trifolium boissieri	0.1315 ± 0.0185	0.3128 ± 0.0640
Melilotus dentata	Trifolium glanduliferum	0.1874 ± 0.0227	0.4646 ± 0.0862
Melilotus dentata	Trifolium grandiflorum	0.1313 ± 0.0185	0.3130 ± 0.0635
Melilotus dentata	Trifolium meduseum	0.1992 ± 0.0236	0.4159 ± 0.0805
Melilotus dentata	Trifolium pratense	0.2187 ± 0.0250	0.2691 ± 0.0573
Melilotus dentata	Trifolium repens	0.1611 ± 0.0208	0.3345 ± 0.0688
Melilotus dentata	Trifolium subterraneum	0.2055 ± 0.0240	0.4121 ± 0.0796
Melilotus dentata	Trifolium strictum	0.1874 ± 0.0227	0.4646 ± 0.0862
Melilotus dentata	Vavilovia formosa	0.1850 ± 0.0224	0.3563 ± 0.0715
Melilotus dentata	Vicia sativa	0.2115 ± 0.0244	0.2897 ± 0.0579
Melilotus dentata	Vicia sepium	0.1773 ± 0.0220	0.2705 ± 0.0543
Melilotus dentata	Wisteria floribunda	0.1325 ± 0.0185	0.2809 ± 0.0582
Melilotus dentata	Wisteria sinensis	0.1316 ± 0.0185	0.2954 ± 0.0600
Melilotus dentata	Melilotus alba	0.1027 ± 0.0159	0.0517 ± 0.0217
Melilotus dentata	Melilotus officinalis	0.1056 ± 0.0162	0.0699 ± 0.0251
Melilotus indicus	Astragalus bhotanensis	0.1212 ± 0.0175	0.3545 ± 0.0722
Melilotus indicus	Astragalus gummifer	0.1183 ± 0.0172	0.3755 ± 0.0759
Melilotus indicus	Astragalus mongholicus	0.1183 ± 0.0172	0.3755 ± 0.0759
Melilotus indicus	Astragalus nakaianus	0.1183 ± 0.0172	0.3740 ± 0.0754
Melilotus indicus	Caragana korshinskii	0.1006 ± 0.0157	0.3247 ± 0.0671
Melilotus indicus	Caragana kozlowii	0.1371 ± 0.0187	0.3104 ± 0.0648
Melilotus indicus	Caragana microphylla	0.1006 ± 0.0157	0.3247 ± 0.0671
Melilotus indicus	Caragana rosea	0.1094 ± 0.0165	0.3349 ± 0.0694
Melilotus indicus	Carmichaelia australis	0.1174 ± 0.0171	0.3361 ± 0.0696
Melilotus indicus	Cicer arietinum	0.1003 ± 0.0157	0.3265 ± 0.0666
Melilotus indicus	Glycyrrhiza aspera	0.1258 ± 0.0180	0.4800 ± 0.0903
Melilotus indicus	Glycyrrhiza glabra	0.1258 ± 0.0180	0.4800 ± 0.0903
Melilotus indicus	Glycyrrhiza inflata	0.1258 ± 0.0180	0.4800 ± 0.0903
Melilotus indicus	Glycyrrhiza lepidota	0.1258 ± 0.0180	0.4800 ± 0.0903
Melilotus indicus	Glycyrrhiza uralensis	0.1258 ± 0.0180	0.4800 ± 0.0903
Melilotus indicus	Hedysarum semenovii	0.3407 ± 0.0331	0.3521 ± 0.0716
Melilotus indicus	Hedysarum taipeicum	0.3803 ± 0.0361	0.5360 ± 0.1020
Melilotus indicus	Lathyrus clymeum	0.1731 ± 0.0215	0.4271 ± 0.0838
Melilotus indicus	Lathyrus davidii	0.2239 ± 0.0252	0.5196 ± 0.1042
Melilotus indicus	Lathyrus graminifolius	0.2240 ± 0.0252	0.5051 ± 0.0987
Melilotus indicus	Lathyrus inconspicuus	0.2135 ± 0.0244	0.4235 ± 0.0829
Melilotus indicus	Lathyrus japonicus	0.1725 ± 0.0214	0.4850 ± 0.0942
Melilotus indicus	Lathyrus littoralis	0.1686 ± 0.0211	0.4718 ± 0.0918
Melilotus indicus	Lathyrus ochroleucus	0.1921 ± 0.0229	0.4799 ± 0.0922
Melilotus indicus	Lathyrus odoratus	0.1768 ± 0.0217	0.4082 ± 0.0814
Melilotus indicus	Lathyrus palustris	0.1734 ± 0.0215	0.4529 ± 0.0869
Melilotus indicus	Lathyrus pubescens	0.3578 ± 0.0345	0.5361 ± 0.1020
Melilotus indicus	Lathyrus sativus	0.2020 ± 0.0236	0.3999 ± 0.0768
Melilotus indicus	Lathyrus tingitanus	0.1705 ± 0.0213	0.4394 ± 0.0856
Melilotus indicus	Lathyrus venosus	0.1688 ± 0.0212	0.4659 ± 0.0894
Melilotus indicus	Lens culinaris	0.2008 ± 0.0236	0.3858 ± 0.0729
Melilotus indicus	Oxytropis bicolor	0.1180 ± 0.0172	0.4139 ± 0.0835
Melilotus indicus	Pisum abyssinicum	0.1774 ± 0.0218	0.3972 ± 0.0777
Melilotus indicus	Pisum fulvum	0.1776 ± 0.0218	0.4119 ± 0.0804
Melilotus indicus	Pisum sativum	0.1808 ± 0.0221	0.4068 ± 0.0790
Melilotus indicus	Tibetia liangshanensis	0.3158 ± 0.0316	0.5933 ± 0.1121
Melilotus indicus	Trifolium aureum	0.1327 ± 0.0185	0.3668 ± 0.0722
Melilotus indicus	Trifolium boissieri	0.1302 ± 0.0183	0.4007 ± 0.0795
Melilotus indicus	Trifolium glanduliferum	0.1856 ± 0.0226	0.6055 ± 0.1149
Melilotus indicus	Trifolium grandiflorum	0.1299 ± 0.0183	0.4015 ± 0.0789
Melilotus indicus	Trifolium meduseum	0.1909 ± 0.0229	0.5166 ± 0.1019
Melilotus indicus	Trifolium pratense	0.2052 ± 0.0240	0.3344 ± 0.0687
Melilotus indicus	Trifolium repens	0.1386 ± 0.0189	0.4619 ± 0.0946
Melilotus indicus	Trifolium subterraneum	0.1912 ± 0.0229	0.4887 ± 0.0948
Melilotus indicus	Trifolium strictum	0.1856 ± 0.0226	0.6055 ± 0.1149
Melilotus indicus	Vavilovia formosa	0.1793 ± 0.0219	0.4667 ± 0.0935
Melilotus indicus	Vicia sativa	0.1956 ± 0.0232	0.3830 ± 0.0733
Melilotus indicus	Vicia sepium	0.1714 ± 0.0215	0.3658 ± 0.0685
Melilotus indicus	Wisteria floribunda	0.1098 ± 0.0166	0.3713 ± 0.0748
Melilotus indicus	Wisteria sinensis	0.1103 ± 0.0167	0.3801 ± 0.0760
Melilotus indicus	Melilotus officinalis	0.0157 ± 0.0059	0.0357 ± 0.0180
Melilotus indicus	Melilotus dentata	0.1001 ± 0.0157	0.0518 ± 0.0217
Trigonella cachemiriana	Astragalus bhotanensis	0.1196 ± 0.0174	0.2364 ± 0.0532
Trigonella cachemiriana	Astragalus gummifer	0.1165 ± 0.0171	0.2389 ± 0.0534
Trigonella cachemiriana	Astragalus mongholicus	0.1165 ± 0.0171	0.2389 ± 0.0534
Trigonella cachemiriana	Astragalus nakaianus	0.1140 ± 0.0169	0.2382 ± 0.0532
Trigonella cachemiriana	Caragana korshinskii	0.0862 ± 0.0145	0.2117 ± 0.0488
Trigonella cachemiriana	Caragana kozlowii	0.1217 ± 0.0175	0.2044 ± 0.0486
Trigonella cachemiriana	Caragana microphylla	0.0862 ± 0.0145	0.2117 ± 0.0488
Trigonella cachemiriana	Caragana rosea	0.1026 ± 0.0160	0.1945 ± 0.0461
Trigonella cachemiriana	Carmichaelia australis	0.1162 ± 0.0171	0.2297 ± 0.0525
Trigonella cachemiriana	Cicer arietinum	0.0872 ± 0.0146	0.2304 ± 0.0512
Trigonella cachemiriana	Glycyrrhiza aspera	0.1068 ± 0.0164	0.4138 ± 0.0752
Trigonella cachemiriana	Glycyrrhiza glabra	0.1068 ± 0.0164	0.4138 ± 0.0752
Trigonella cachemiriana	Glycyrrhiza inflata	0.1068 ± 0.0164	0.4138 ± 0.0752
Trigonella cachemiriana	Glycyrrhiza lepidota	0.1068 ± 0.0164	0.4138 ± 0.0752
Trigonella cachemiriana	Glycyrrhiza uralensis	0.1068 ± 0.0164	0.4138 ± 0.0752
Trigonella cachemiriana	Hedysarum semenovii	0.3467 ± 0.0337	0.3156 ± 0.0650
Trigonella cachemiriana	Hedysarum taipeicum	0.3993 ± 0.0378	0.4413 ± 0.0803
Trigonella cachemiriana	Lathyrus clymeum	0.1705 ± 0.0213	0.3108 ± 0.0629
Trigonella cachemiriana	Lathyrus davidii	0.2292 ± 0.0256	0.3917 ± 0.0794
Trigonella cachemiriana	Lathyrus graminifolius	0.2390 ± 0.0263	0.3971 ± 0.0784
Trigonella cachemiriana	Lathyrus inconspicuus	0.2195 ± 0.0249	0.3034 ± 0.0632
Trigonella cachemiriana	Lathyrus japonicus	0.1932 ± 0.0230	0.3606 ± 0.0730
Trigonella cachemiriana	Lathyrus littoralis	0.1884 ± 0.0227	0.3544 ± 0.0715
Trigonella cachemiriana	Lathyrus ochroleucus	0.1886 ± 0.0227	0.3666 ± 0.0736
Trigonella cachemiriana	Lathyrus odoratus	0.1694 ± 0.0212	0.2810 ± 0.0598
Trigonella cachemiriana	Lathyrus palustris	0.1871 ± 0.0226	0.3301 ± 0.0672
Trigonella cachemiriana	Lathyrus pubescens	0.3436 ± 0.0338	0.3743 ± 0.0734
Trigonella cachemiriana	Lathyrus sativus	0.2032 ± 0.0238	0.2559 ± 0.0549
Trigonella cachemiriana	Lathyrus tingitanus	0.1589 ± 0.0205	0.2997 ± 0.0611
Trigonella cachemiriana	Lathyrus venosus	0.1824 ± 0.0222	0.3397 ± 0.0689
Trigonella cachemiriana	Lens culinaris	0.1932 ± 0.0231	0.2689 ± 0.0554
Trigonella cachemiriana	Oxytropis bicolor	0.1176 ± 0.0172	0.2475 ± 0.0551
Trigonella cachemiriana	Pisum abyssinicum	0.1612 ± 0.0207	0.3034 ± 0.0622
Trigonella cachemiriana	Pisum fulvum	0.1614 ± 0.0207	0.2880 ± 0.0595
Trigonella cachemiriana	Pisum sativum	0.1645 ± 0.0210	0.2986 ± 0.0610
Trigonella cachemiriana	Tibetia liangshanensis	0.2968 ± 0.0303	0.5017 ± 0.0932
Trigonella cachemiriana	Trifolium aureum	0.1115 ± 0.0168	0.2766 ± 0.0567
Trigonella cachemiriana	Trifolium boissieri	0.1143 ± 0.0170	0.3032 ± 0.0616
Trigonella cachemiriana	Trifolium glanduliferum	0.1507 ± 0.0200	0.4921 ± 0.0884
Trigonella cachemiriana	Trifolium grandiflorum	0.1140 ± 0.0170	0.3042 ± 0.0613
Trigonella cachemiriana	Trifolium meduseum	0.1866 ± 0.0226	0.3840 ± 0.0733
Trigonella cachemiriana	Trifolium pratense	0.2149 ± 0.0247	0.2910 ± 0.0587
Trigonella cachemiriana	Trifolium repens	0.1511 ± 0.0200	0.3240 ± 0.0655
Trigonella cachemiriana	Trifolium subterraneum	0.2002 ± 0.0236	0.3881 ± 0.0739
Trigonella cachemiriana	Trifolium strictum	0.1507 ± 0.0200	0.4921 ± 0.0884
Trigonella cachemiriana	Vavilovia formosa	0.1706 ± 0.0213	0.3320 ± 0.0683
Trigonella cachemiriana	Vicia sativa	0.1558 ± 0.0203	0.2600 ± 0.0544
Trigonella cachemiriana	Vicia sepium	0.1418 ± 0.0193	0.2560 ± 0.0525
Trigonella cachemiriana	Wisteria floribunda	0.0956 ± 0.0154	0.2839 ± 0.0588
Trigonella cachemiriana	Wisteria sinensis	0.0959 ± 0.0154	0.2922 ± 0.0598
Trigonella cachemiriana	Melilotus alba	0.1380 ± 0.0188	0.1664 ± 0.0418
Trigonella cachemiriana	Melilotus officinalis	0.1499 ± 0.0198	0.1615 ± 0.0405
Trigonella cachemiriana	Melilotus dentata	0.1495 ± 0.0198	0.1027 ± 0.0309
Trigonella cachemiriana	Melilotus indicus	0.1353 ± 0.0186	0.1667 ± 0.0419
Trigonella emodi	Astragalus bhotanensis	0.0878 ± 0.0147	0.2644 ± 0.0576
Trigonella emodi	Astragalus gummifer	0.0850 ± 0.0144	0.2670 ± 0.0578
Trigonella emodi	Astragalus mongholicus	0.0850 ± 0.0144	0.2670 ± 0.0578
Trigonella emodi	Astragalus nakaianus	0.0826 ± 0.0142	0.2662 ± 0.0575
Trigonella emodi	Caragana korshinskii	0.0485 ± 0.0107	0.2386 ± 0.0529
Trigonella emodi	Caragana kozlowii	0.0751 ± 0.0135	0.2413 ± 0.0534
Trigonella emodi	Caragana microphylla	0.0485 ± 0.0107	0.2386 ± 0.0529
Trigonella emodi	Caragana rosea	0.0642 ± 0.0124	0.2333 ± 0.0521
Trigonella emodi	Carmichaelia australis	0.0824 ± 0.0141	0.2575 ± 0.0568
Trigonella emodi	Cicer arietinum	0.0612 ± 0.0121	0.2595 ± 0.0553
Trigonella emodi	Glycyrrhiza aspera	0.0726 ± 0.0133	0.4180 ± 0.0765
Trigonella emodi	Glycyrrhiza glabra	0.0726 ± 0.0133	0.4180 ± 0.0765
Trigonella emodi	Glycyrrhiza inflata	0.0726 ± 0.0133	0.4180 ± 0.0765
Trigonella emodi	Glycyrrhiza lepidota	0.0726 ± 0.0133	0.4180 ± 0.0765
Trigonella emodi	Glycyrrhiza uralensis	0.0726 ± 0.0133	0.4180 ± 0.0765
Trigonella emodi	Hedysarum semenovii	0.3341 ± 0.0328	0.3501 ± 0.0700
Trigonella emodi	Hedysarum taipeicum	0.3749 ± 0.0359	0.4757 ± 0.0859
Trigonella emodi	Lathyrus clymeum	0.1418 ± 0.0192	0.3152 ± 0.0634
Trigonella emodi	Lathyrus davidii	0.1961 ± 0.0233	0.3915 ± 0.0785
Trigonella emodi	Lathyrus graminifolius	0.2068 ± 0.0241	0.3929 ± 0.0781
Trigonella emodi	Lathyrus inconspicuus	0.1925 ± 0.0230	0.3020 ± 0.0620
Trigonella emodi	Lathyrus japonicus	0.1587 ± 0.0205	0.3750 ± 0.0745
Trigonella emodi	Lathyrus littoralis	0.1507 ± 0.0199	0.3718 ± 0.0738
Trigonella emodi	Lathyrus ochroleucus	0.1624 ± 0.0208	0.3816 ± 0.0753
Trigonella emodi	Lathyrus odoratus	0.1493 ± 0.0198	0.2955 ± 0.0614
Trigonella emodi	Lathyrus palustris	0.1553 ± 0.0203	0.3442 ± 0.0687
Trigonella emodi	Lathyrus pubescens	0.3121 ± 0.0315	0.4159 ± 0.0800
Trigonella emodi	Lathyrus sativus	0.1863 ± 0.0226	0.2767 ± 0.0577
Trigonella emodi	Lathyrus tingitanus	0.1308 ± 0.0183	0.3043 ± 0.0625
Trigonella emodi	Lathyrus venosus	0.1509 ± 0.0199	0.3541 ± 0.0704
Trigonella emodi	Lens culinaris	0.1681 ± 0.0213	0.3020 ± 0.0598
Trigonella emodi	Oxytropis bicolor	0.0861 ± 0.0145	0.2761 ± 0.0595
Trigonella emodi	Pisum abyssinicum	0.1245 ± 0.0179	0.3374 ± 0.0676
Trigonella emodi	Pisum fulvum	0.1246 ± 0.0179	0.3211 ± 0.0646
Trigonella emodi	Pisum sativum	0.1276 ± 0.0182	0.3321 ± 0.0662
Trigonella emodi	Tibetia liangshanensis	0.2908 ± 0.0300	0.5243 ± 0.0946
Trigonella emodi	Trifolium aureum	0.0836 ± 0.0143	0.2869 ± 0.0586
Trigonella emodi	Trifolium boissieri	0.0862 ± 0.0146	0.3145 ± 0.0639
Trigonella emodi	Trifolium glanduliferum	0.1442 ± 0.0195	0.5026 ± 0.0928
Trigonella emodi	Trifolium grandiflorum	0.0860 ± 0.0146	0.3153 ± 0.0635
Trigonella emodi	Trifolium meduseum	0.1621 ± 0.0208	0.4250 ± 0.0807
Trigonella emodi	Trifolium pratense	0.1981 ± 0.0235	0.2909 ± 0.0596
Trigonella emodi	Trifolium repens	0.1258 ± 0.0180	0.3455 ± 0.0704
Trigonella emodi	Trifolium subterraneum	0.1627 ± 0.0209	0.4360 ± 0.0823
Trigonella emodi	Trifolium strictum	0.1442 ± 0.0195	0.5026 ± 0.0928
Trigonella emodi	Vavilovia formosa	0.1409 ± 0.0191	0.3253 ± 0.0664
Trigonella emodi	Vicia sativa	0.1398 ± 0.0191	0.3048 ± 0.0605
Trigonella emodi	Vicia sepium	0.1273 ± 0.0182	0.3053 ± 0.0591
Trigonella emodi	Wisteria floribunda	0.0695 ± 0.0130	0.3133 ± 0.0633
Trigonella emodi	Wisteria sinensis	0.0698 ± 0.0130	0.3216 ± 0.0644
Trigonella emodi	Melilotus alba	0.1049 ± 0.0162	0.1629 ± 0.0412
Trigonella emodi	Melilotus officinalis	0.1109 ± 0.0167	0.1691 ± 0.0418
Trigonella emodi	Melilotus dentata	0.1151 ± 0.0171	0.1016 ± 0.0307
Trigonella emodi	Melilotus indicus	0.1023 ± 0.0159	0.1632 ± 0.0413
Trigonella emodi	Trigonella cachemiriana	0.0632 ± 0.0123	0.0341 ± 0.0172
Medicago arcuata	Astragalus bhotanensis	0.0783 ± 0.0137	0.1940 ± 0.0469
Medicago arcuata	Astragalus gummifer	0.0756 ± 0.0134	0.1959 ± 0.0471
Medicago arcuata	Astragalus mongholicus	0.0756 ± 0.0134	0.1959 ± 0.0471
Medicago arcuata	Astragalus nakaianus	0.0732 ± 0.0132	0.1954 ± 0.0470
Medicago arcuata	Caragana korshinskii	0.0446 ± 0.0102	0.2302 ± 0.0526
Medicago arcuata	Caragana kozlowii	0.0804 ± 0.0139	0.2221 ± 0.0519
Medicago arcuata	Caragana microphylla	0.0446 ± 0.0102	0.2302 ± 0.0526
Medicago arcuata	Caragana rosea	0.0612 ± 0.0120	0.2196 ± 0.0514
Medicago arcuata	Carmichaelia australis	0.0730 ± 0.0132	0.1870 ± 0.0462
Medicago arcuata	Cicer arietinum	0.0527 ± 0.0111	0.1559 ± 0.0407
Medicago arcuata	Glycyrrhiza aspera	0.0720 ± 0.0132	0.4034 ± 0.0750
Medicago arcuata	Glycyrrhiza glabra	0.0720 ± 0.0132	0.4034 ± 0.0750
Medicago arcuata	Glycyrrhiza inflata	0.0720 ± 0.0132	0.4034 ± 0.0750
Medicago arcuata	Glycyrrhiza lepidota	0.0720 ± 0.0132	0.4034 ± 0.0750
Medicago arcuata	Glycyrrhiza uralensis	0.0720 ± 0.0132	0.4034 ± 0.0750
Medicago arcuata	Hedysarum semenovii	0.3173 ± 0.0315	0.2687 ± 0.0593
Medicago arcuata	Hedysarum taipeicum	0.3455 ± 0.0337	0.3855 ± 0.0730
Medicago arcuata	Lathyrus clymeum	0.1434 ± 0.0192	0.2879 ± 0.0606
Medicago arcuata	Lathyrus davidii	0.1914 ± 0.0229	0.3459 ± 0.0714
Medicago arcuata	Lathyrus graminifolius	0.2119 ± 0.0243	0.3716 ± 0.0752
Medicago arcuata	Lathyrus inconspicuus	0.1892 ± 0.0227	0.2965 ± 0.0630
Medicago arcuata	Lathyrus japonicus	0.1529 ± 0.0199	0.3262 ± 0.0680
Medicago arcuata	Lathyrus littoralis	0.1546 ± 0.0201	0.3290 ± 0.0678
Medicago arcuata	Lathyrus ochroleucus	0.1686 ± 0.0212	0.3251 ± 0.0665
Medicago arcuata	Lathyrus odoratus	0.1397 ± 0.0189	0.2827 ± 0.0608
Medicago arcuata	Lathyrus palustris	0.1511 ± 0.0198	0.3031 ± 0.0633
Medicago arcuata	Lathyrus pubescens	0.3145 ± 0.0316	0.3464 ± 0.0688
Medicago arcuata	Lathyrus sativus	0.1772 ± 0.0218	0.2538 ± 0.0540
Medicago arcuata	Lathyrus tingitanus	0.1344 ± 0.0185	0.2933 ± 0.0619
Medicago arcuata	Lathyrus venosus	0.1490 ± 0.0197	0.3159 ± 0.0659
Medicago arcuata	Lens culinaris	0.1531 ± 0.0200	0.2518 ± 0.0544
Medicago arcuata	Oxytropis bicolor	0.0767 ± 0.0135	0.1582 ± 0.0416
Medicago arcuata	Pisum abyssinicum	0.1371 ± 0.0188	0.2810 ± 0.0602
Medicago arcuata	Pisum fulvum	0.1373 ± 0.0188	0.2654 ± 0.0574
Medicago arcuata	Pisum sativum	0.1403 ± 0.0191	0.2762 ± 0.0590
Medicago arcuata	Tibetia liangshanensis	0.2782 ± 0.0290	0.4526 ± 0.0869
Medicago arcuata	Trifolium aureum	0.0905 ± 0.0149	0.2239 ± 0.0501
Medicago arcuata	Trifolium boissieri	0.0931 ± 0.0152	0.2726 ± 0.0577
Medicago arcuata	Trifolium glanduliferum	0.1591 ± 0.0206	0.4597 ± 0.0875
Medicago arcuata	Trifolium grandiflorum	0.0929 ± 0.0151	0.2500 ± 0.0546
Medicago arcuata	Trifolium meduseum	0.1551 ± 0.0202	0.3816 ± 0.0749
Medicago arcuata	Trifolium pratense	0.1954 ± 0.0232	0.2568 ± 0.0563
Medicago arcuata	Trifolium repens	0.1260 ± 0.0179	0.3076 ± 0.0644
Medicago arcuata	Trifolium subterraneum	0.1597 ± 0.0205	0.3998 ± 0.0774
Medicago arcuata	Trifolium strictum	0.1591 ± 0.0206	0.4597 ± 0.0875
Medicago arcuata	Vavilovia formosa	0.1354 ± 0.0186	0.2940 ± 0.0633
Medicago arcuata	Vicia sativa	0.1278 ± 0.0181	0.2579 ± 0.0561
Medicago arcuata	Vicia sepium	0.1078 ± 0.0165	0.2336 ± 0.0503
Medicago arcuata	Wisteria floribunda	0.0802 ± 0.0140	0.2911 ± 0.0612
Medicago arcuata	Wisteria sinensis	0.0804 ± 0.0140	0.3000 ± 0.0624
Medicago arcuata	Melilotus alba	0.1003 ± 0.0157	0.1976 ± 0.0474
Medicago arcuata	Melilotus officinalis	0.1100 ± 0.0166	0.2072 ± 0.0476
Medicago arcuata	Melilotus dentata	0.1046 ± 0.0161	0.1318 ± 0.0362
Medicago arcuata	Melilotus indicus	0.0977 ± 0.0154	0.1979 ± 0.0475
Medicago arcuata	Trigonella cachemiriana	0.0761 ± 0.0136	0.1254 ± 0.0351
Medicago arcuata	Trigonella emodi	0.0378 ± 0.0094	0.1444 ± 0.0380
Medicago cancellata	Astragalus bhotanensis	0.0783 ± 0.0137	0.1940 ± 0.0469
Medicago cancellata	Astragalus gummifer	0.0756 ± 0.0134	0.1959 ± 0.0471
Medicago cancellata	Astragalus mongholicus	0.0756 ± 0.0134	0.1959 ± 0.0471
Medicago cancellata	Astragalus nakaianus	0.0732 ± 0.0132	0.1954 ± 0.0470
Medicago cancellata	Caragana korshinskii	0.0446 ± 0.0102	0.2302 ± 0.0526
Medicago cancellata	Caragana kozlowii	0.0804 ± 0.0139	0.2221 ± 0.0519
Medicago cancellata	Caragana microphylla	0.0446 ± 0.0102	0.2302 ± 0.0526
Medicago cancellata	Caragana rosea	0.0612 ± 0.0120	0.2196 ± 0.0514
Medicago cancellata	Carmichaelia australis	0.0730 ± 0.0132	0.1870 ± 0.0462
Medicago cancellata	Cicer arietinum	0.0527 ± 0.0111	0.1559 ± 0.0407
Medicago cancellata	Glycyrrhiza aspera	0.0720 ± 0.0132	0.4034 ± 0.0750
Medicago cancellata	Glycyrrhiza glabra	0.0720 ± 0.0132	0.4034 ± 0.0750
Medicago cancellata	Glycyrrhiza inflata	0.0720 ± 0.0132	0.4034 ± 0.0750
Medicago cancellata	Glycyrrhiza lepidota	0.0720 ± 0.0132	0.4034 ± 0.0750
Medicago cancellata	Glycyrrhiza uralensis	0.0720 ± 0.0132	0.4034 ± 0.0750
Medicago cancellata	Hedysarum semenovii	0.3173 ± 0.0315	0.2687 ± 0.0593
Medicago cancellata	Hedysarum taipeicum	0.3455 ± 0.0337	0.3855 ± 0.0730
Medicago cancellata	Lathyrus clymeum	0.1434 ± 0.0192	0.2879 ± 0.0606
Medicago cancellata	Lathyrus davidii	0.1914 ± 0.0229	0.3459 ± 0.0714
Medicago cancellata	Lathyrus graminifolius	0.2119 ± 0.0243	0.3716 ± 0.0752
Medicago cancellata	Lathyrus inconspicuus	0.1892 ± 0.0227	0.2965 ± 0.0630
Medicago cancellata	Lathyrus japonicus	0.1529 ± 0.0199	0.3262 ± 0.0680
Medicago cancellata	Lathyrus littoralis	0.1546 ± 0.0201	0.3290 ± 0.0678
Medicago cancellata	Lathyrus ochroleucus	0.1686 ± 0.0212	0.3251 ± 0.0665
Medicago cancellata	Lathyrus odoratus	0.1397 ± 0.0189	0.2827 ± 0.0608
Medicago cancellata	Lathyrus palustris	0.1511 ± 0.0198	0.3031 ± 0.0633
Medicago cancellata	Lathyrus pubescens	0.3145 ± 0.0316	0.3464 ± 0.0688
Medicago cancellata	Lathyrus sativus	0.1772 ± 0.0218	0.2538 ± 0.0540
Medicago cancellata	Lathyrus tingitanus	0.1344 ± 0.0185	0.2933 ± 0.0619
Medicago cancellata	Lathyrus venosus	0.1490 ± 0.0197	0.3159 ± 0.0659
Medicago cancellata	Lens culinaris	0.1531 ± 0.0200	0.2518 ± 0.0544
Medicago cancellata	Oxytropis bicolor	0.0767 ± 0.0135	0.1582 ± 0.0416
Medicago cancellata	Pisum abyssinicum	0.1371 ± 0.0188	0.2810 ± 0.0602
Medicago cancellata	Pisum fulvum	0.1373 ± 0.0188	0.2654 ± 0.0574
Medicago cancellata	Pisum sativum	0.1403 ± 0.0191	0.2762 ± 0.0590
Medicago cancellata	Tibetia liangshanensis	0.2782 ± 0.0290	0.4526 ± 0.0869
Medicago cancellata	Trifolium aureum	0.0905 ± 0.0149	0.2239 ± 0.0501
Medicago cancellata	Trifolium boissieri	0.0931 ± 0.0152	0.2726 ± 0.0577
Medicago cancellata	Trifolium glanduliferum	0.1591 ± 0.0206	0.4597 ± 0.0875
Medicago cancellata	Trifolium grandiflorum	0.0929 ± 0.0151	0.2500 ± 0.0546
Medicago cancellata	Trifolium meduseum	0.1551 ± 0.0202	0.3816 ± 0.0749
Medicago cancellata	Trifolium pratense	0.1954 ± 0.0232	0.2568 ± 0.0563
Medicago cancellata	Trifolium repens	0.1260 ± 0.0179	0.3076 ± 0.0644
Medicago cancellata	Trifolium subterraneum	0.1597 ± 0.0205	0.3998 ± 0.0774
Medicago cancellata	Trifolium strictum	0.1591 ± 0.0206	0.4597 ± 0.0875
Medicago cancellata	Vavilovia formosa	0.1354 ± 0.0186	0.2940 ± 0.0633
Medicago cancellata	Vicia sativa	0.1278 ± 0.0181	0.2579 ± 0.0561
Medicago cancellata	Vicia sepium	0.1078 ± 0.0165	0.2336 ± 0.0503
Medicago cancellata	Wisteria floribunda	0.0802 ± 0.0140	0.2911 ± 0.0612
Medicago cancellata	Wisteria sinensis	0.0804 ± 0.0140	0.3000 ± 0.0624
Medicago cancellata	Melilotus alba	0.1003 ± 0.0157	0.1976 ± 0.0474
Medicago cancellata	Melilotus officinalis	0.1100 ± 0.0166	0.2072 ± 0.0476
Medicago cancellata	Melilotus dentata	0.1046 ± 0.0161	0.1318 ± 0.0362
Medicago cancellata	Melilotus indicus	0.0977 ± 0.0154	0.1979 ± 0.0475
Medicago cancellata	Trigonella cachemiriana	0.0761 ± 0.0136	0.1254 ± 0.0351
Medicago cancellata	Trigonella emodi	0.0378 ± 0.0094	0.1444 ± 0.0380
Medicago monantha	Astragalus bhotanensis	0.0785 ± 0.0138	0.1924 ± 0.0465
Medicago monantha	Astragalus gummifer	0.0757 ± 0.0135	0.1943 ± 0.0467
Medicago monantha	Astragalus mongholicus	0.0757 ± 0.0135	0.1943 ± 0.0467
Medicago monantha	Astragalus nakaianus	0.0733 ± 0.0132	0.1938 ± 0.0465
Medicago monantha	Caragana korshinskii	0.0446 ± 0.0102	0.2414 ± 0.0544
Medicago monantha	Caragana kozlowii	0.0806 ± 0.0139	0.2332 ± 0.0537
Medicago monantha	Caragana microphylla	0.0446 ± 0.0102	0.2414 ± 0.0544
Medicago monantha	Caragana rosea	0.0613 ± 0.0120	0.2308 ± 0.0533
Medicago monantha	Carmichaelia australis	0.0731 ± 0.0132	0.1854 ± 0.0457
Medicago monantha	Cicer arietinum	0.0528 ± 0.0111	0.1660 ± 0.0423
Medicago monantha	Glycyrrhiza aspera	0.0721 ± 0.0132	0.4160 ± 0.0770
Medicago monantha	Glycyrrhiza glabra	0.0721 ± 0.0132	0.4160 ± 0.0770
Medicago monantha	Glycyrrhiza inflata	0.0721 ± 0.0132	0.4160 ± 0.0770
Medicago monantha	Glycyrrhiza lepidota	0.0721 ± 0.0132	0.4160 ± 0.0770
Medicago monantha	Glycyrrhiza uralensis	0.0721 ± 0.0132	0.4160 ± 0.0770
Medicago monantha	Hedysarum semenovii	0.3179 ± 0.0316	0.2805 ± 0.0613
Medicago monantha	Hedysarum taipeicum	0.3461 ± 0.0338	0.3981 ± 0.0749
Medicago monantha	Lathyrus clymeum	0.1437 ± 0.0193	0.2994 ± 0.0624
Medicago monantha	Lathyrus davidii	0.1917 ± 0.0229	0.3587 ± 0.0737
Medicago monantha	Lathyrus graminifolius	0.2123 ± 0.0244	0.3847 ± 0.0775
Medicago monantha	Lathyrus inconspicuus	0.1896 ± 0.0227	0.3085 ± 0.0650
Medicago monantha	Lathyrus japonicus	0.1532 ± 0.0200	0.3388 ± 0.0701
Medicago monantha	Lathyrus littoralis	0.1549 ± 0.0201	0.3415 ± 0.0699
Medicago monantha	Lathyrus ochroleucus	0.1689 ± 0.0212	0.3372 ± 0.0685
Medicago monantha	Lathyrus odoratus	0.1399 ± 0.0190	0.2945 ± 0.0627
Medicago monantha	Lathyrus palustris	0.1514 ± 0.0199	0.3150 ± 0.0652
Medicago monantha	Lathyrus pubescens	0.3151 ± 0.0317	0.3590 ± 0.0708
Medicago monantha	Lathyrus sativus	0.1775 ± 0.0219	0.2643 ± 0.0554
Medicago monantha	Lathyrus tingitanus	0.1346 ± 0.0186	0.3051 ± 0.0638
Medicago monantha	Lathyrus venosus	0.1493 ± 0.0197	0.3281 ± 0.0679
Medicago monantha	Lens culinaris	0.1533 ± 0.0201	0.2626 ± 0.0560
Medicago monantha	Oxytropis bicolor	0.0768 ± 0.0136	0.1569 ± 0.0412
Medicago monantha	Pisum abyssinicum	0.1374 ± 0.0188	0.2926 ± 0.0621
Medicago monantha	Pisum fulvum	0.1376 ± 0.0188	0.2767 ± 0.0591
Medicago monantha	Pisum sativum	0.1406 ± 0.0191	0.2876 ± 0.0607
Medicago monantha	Tibetia liangshanensis	0.2787 ± 0.0290	0.4484 ± 0.0858
Medicago monantha	Trifolium aureum	0.0906 ± 0.0150	0.2345 ± 0.0517
Medicago monantha	Trifolium boissieri	0.0932 ± 0.0152	0.2838 ± 0.0595
Medicago monantha	Trifolium glanduliferum	0.1593 ± 0.0206	0.4381 ± 0.0828
Medicago monantha	Trifolium grandiflorum	0.0930 ± 0.0152	0.2610 ± 0.0563
Medicago monantha	Trifolium meduseum	0.1554 ± 0.0202	0.3944 ± 0.0771
Medicago monantha	Trifolium pratense	0.1957 ± 0.0233	0.2684 ± 0.0582
Medicago monantha	Trifolium repens	0.1262 ± 0.0180	0.3198 ± 0.0664
Medicago monantha	Trifolium subterraneum	0.1599 ± 0.0206	0.4128 ± 0.0796
Medicago monantha	Trifolium strictum	0.1593 ± 0.0206	0.4381 ± 0.0828
Medicago monantha	Vavilovia formosa	0.1357 ± 0.0186	0.3061 ± 0.0653
Medicago monantha	Vicia sativa	0.1281 ± 0.0181	0.2430 ± 0.0533
Medicago monantha	Vicia sepium	0.1079 ± 0.0165	0.2204 ± 0.0481
Medicago monantha	Wisteria floribunda	0.0803 ± 0.0140	0.3031 ± 0.0631
Medicago monantha	Wisteria sinensis	0.0806 ± 0.0140	0.3121 ± 0.0643
Medicago monantha	Melilotus alba	0.1004 ± 0.0157	0.2085 ± 0.0491
Medicago monantha	Melilotus officinalis	0.1102 ± 0.0166	0.2177 ± 0.0491
Medicago monantha	Melilotus dentata	0.1048 ± 0.0161	0.1414 ± 0.0377
Medicago monantha	Melilotus indicus	0.0978 ± 0.0155	0.2088 ± 0.0492
Medicago monantha	Trigonella cachemiriana	0.0762 ± 0.0136	0.1350 ± 0.0366
Medicago monantha	Trigonella emodi	0.0378 ± 0.0094	0.1542 ± 0.0396
Medicago monantha	Medicago arcuata	0	0.0087 ± 0.0087
Medicago monantha	Medicago cancellata	0	0.0087 ± 0.0087
Medicago orthoceras	Astragalus bhotanensis	0.0783 ± 0.0137	0.1940 ± 0.0469
Medicago orthoceras	Astragalus gummifer	0.0756 ± 0.0134	0.1959 ± 0.0471
Medicago orthoceras	Astragalus mongholicus	0.0756 ± 0.0134	0.1959 ± 0.0471
Medicago orthoceras	Astragalus nakaianus	0.0732 ± 0.0132	0.1954 ± 0.0470
Medicago orthoceras	Caragana korshinskii	0.0446 ± 0.0102	0.2302 ± 0.0526
Medicago orthoceras	Caragana kozlowii	0.0804 ± 0.0139	0.2221 ± 0.0519
Medicago orthoceras	Caragana microphylla	0.0446 ± 0.0102	0.2302 ± 0.0526
Medicago orthoceras	Caragana rosea	0.0612 ± 0.0120	0.2196 ± 0.0514
Medicago orthoceras	Carmichaelia australis	0.0730 ± 0.0132	0.1870 ± 0.0462
Medicago orthoceras	Cicer arietinum	0.0527 ± 0.0111	0.1559 ± 0.0407
Medicago orthoceras	Glycyrrhiza aspera	0.0720 ± 0.0132	0.4034 ± 0.0750
Medicago orthoceras	Glycyrrhiza glabra	0.0720 ± 0.0132	0.4034 ± 0.0750
Medicago orthoceras	Glycyrrhiza inflata	0.0720 ± 0.0132	0.4034 ± 0.0750
Medicago orthoceras	Glycyrrhiza lepidota	0.0720 ± 0.0132	0.4034 ± 0.0750
Medicago orthoceras	Glycyrrhiza uralensis	0.0720 ± 0.0132	0.4034 ± 0.0750
Medicago orthoceras	Hedysarum semenovii	0.3173 ± 0.0315	0.2687 ± 0.0593
Medicago orthoceras	Hedysarum taipeicum	0.3455 ± 0.0337	0.3855 ± 0.0730
Medicago orthoceras	Lathyrus clymeum	0.1434 ± 0.0192	0.2879 ± 0.0606
Medicago orthoceras	Lathyrus davidii	0.1914 ± 0.0229	0.3459 ± 0.0714
Medicago orthoceras	Lathyrus graminifolius	0.2119 ± 0.0243	0.3716 ± 0.0752
Medicago orthoceras	Lathyrus inconspicuus	0.1892 ± 0.0227	0.2965 ± 0.0630
Medicago orthoceras	Lathyrus japonicus	0.1529 ± 0.0199	0.3262 ± 0.0680
Medicago orthoceras	Lathyrus littoralis	0.1546 ± 0.0201	0.3290 ± 0.0678
Medicago orthoceras	Lathyrus ochroleucus	0.1686 ± 0.0212	0.3251 ± 0.0665
Medicago orthoceras	Lathyrus odoratus	0.1397 ± 0.0189	0.2827 ± 0.0608
Medicago orthoceras	Lathyrus palustris	0.1511 ± 0.0198	0.3031 ± 0.0633
Medicago orthoceras	Lathyrus pubescens	0.3145 ± 0.0316	0.3464 ± 0.0688
Medicago orthoceras	Lathyrus sativus	0.1772 ± 0.0218	0.2538 ± 0.0540
Medicago orthoceras	Lathyrus tingitanus	0.1344 ± 0.0185	0.2933 ± 0.0619
Medicago orthoceras	Lathyrus venosus	0.1490 ± 0.0197	0.3159 ± 0.0659
Medicago orthoceras	Lens culinaris	0.1531 ± 0.0200	0.2518 ± 0.0544
Medicago orthoceras	Oxytropis bicolor	0.0767 ± 0.0135	0.1582 ± 0.0416
Medicago orthoceras	Pisum abyssinicum	0.1371 ± 0.0188	0.2810 ± 0.0602
Medicago orthoceras	Pisum fulvum	0.1373 ± 0.0188	0.2654 ± 0.0574
Medicago orthoceras	Pisum sativum	0.1403 ± 0.0191	0.2762 ± 0.0590
Medicago orthoceras	Tibetia liangshanensis	0.2782 ± 0.0290	0.4526 ± 0.0869
Medicago orthoceras	Trifolium aureum	0.0905 ± 0.0149	0.2239 ± 0.0501
Medicago orthoceras	Trifolium boissieri	0.0931 ± 0.0152	0.2726 ± 0.0577
Medicago orthoceras	Trifolium glanduliferum	0.1591 ± 0.0206	0.4597 ± 0.0875
Medicago orthoceras	Trifolium grandiflorum	0.0929 ± 0.0151	0.2500 ± 0.0546
Medicago orthoceras	Trifolium meduseum	0.1551 ± 0.0202	0.3816 ± 0.0749
Medicago orthoceras	Trifolium pratense	0.1954 ± 0.0232	0.2568 ± 0.0563
Medicago orthoceras	Trifolium repens	0.1260 ± 0.0179	0.3076 ± 0.0644
Medicago orthoceras	Trifolium subterraneum	0.1597 ± 0.0205	0.3998 ± 0.0774
Medicago orthoceras	Trifolium strictum	0.1591 ± 0.0206	0.4597 ± 0.0875
Medicago orthoceras	Vavilovia formosa	0.1354 ± 0.0186	0.2940 ± 0.0633
Medicago orthoceras	Vicia sativa	0.1278 ± 0.0181	0.2579 ± 0.0561
Medicago orthoceras	Vicia sepium	0.1078 ± 0.0165	0.2336 ± 0.0503
Medicago orthoceras	Wisteria floribunda	0.0802 ± 0.0140	0.2911 ± 0.0612
Medicago orthoceras	Wisteria sinensis	0.0804 ± 0.0140	0.3000 ± 0.0624
Medicago orthoceras	Melilotus alba	0.1003 ± 0.0157	0.1976 ± 0.0474
Medicago orthoceras	Melilotus officinalis	0.1100 ± 0.0166	0.2072 ± 0.0476
Medicago orthoceras	Melilotus dentata	0.1046 ± 0.0161	0.1318 ± 0.0362
Medicago orthoceras	Melilotus indicus	0.0977 ± 0.0154	0.1979 ± 0.0475
Medicago orthoceras	Trigonella cachemiriana	0.0761 ± 0.0136	0.1254 ± 0.0351
Medicago orthoceras	Trigonella emodi	0.0378 ± 0.0094	0.1444 ± 0.0380
Medicago orthoceras	Medicago monantha	0	0.0087 ± 0.0087
Medicago falcata	Astragalus bhotanensis	0.0750 ± 0.0134	0.2308 ± 0.0521
Medicago falcata	Astragalus gummifer	0.0723 ± 0.0132	0.2332 ± 0.0524
Medicago falcata	Astragalus mongholicus	0.0723 ± 0.0132	0.2332 ± 0.0524
Medicago falcata	Astragalus nakaianus	0.0711 ± 0.0130	0.2384 ± 0.0529
Medicago falcata	Caragana korshinskii	0.0424 ± 0.0099	0.2890 ± 0.0614
Medicago falcata	Caragana kozlowii	0.0734 ± 0.0133	0.2672 ± 0.0582
Medicago falcata	Caragana microphylla	0.0424 ± 0.0099	0.2890 ± 0.0614
Medicago falcata	Caragana rosea	0.0567 ± 0.0116	0.2921 ± 0.0628
Medicago falcata	Carmichaelia australis	0.0721 ± 0.0131	0.2120 ± 0.0494
Medicago falcata	Cicer arietinum	0.0565 ± 0.0115	0.1790 ± 0.0434
Medicago falcata	Glycyrrhiza aspera	0.0873 ± 0.0147	0.4584 ± 0.0836
Medicago falcata	Glycyrrhiza glabra	0.0873 ± 0.0147	0.4584 ± 0.0836
Medicago falcata	Glycyrrhiza inflata	0.0873 ± 0.0147	0.4584 ± 0.0836
Medicago falcata	Glycyrrhiza lepidota	0.0873 ± 0.0147	0.4584 ± 0.0836
Medicago falcata	Glycyrrhiza uralensis	0.0873 ± 0.0147	0.4584 ± 0.0836
Medicago falcata	Hedysarum semenovii	0.3168 ± 0.0316	0.2803 ± 0.0588
Medicago falcata	Hedysarum taipeicum	0.3512 ± 0.0342	0.3886 ± 0.0715
Medicago falcata	Lathyrus clymeum	0.1447 ± 0.0194	0.2923 ± 0.0603
Medicago falcata	Lathyrus davidii	0.2024 ± 0.0237	0.3410 ± 0.0683
Medicago falcata	Lathyrus graminifolius	0.2324 ± 0.0258	0.3390 ± 0.0680
Medicago falcata	Lathyrus inconspicuus	0.1874 ± 0.0226	0.3007 ± 0.0619
Medicago falcata	Lathyrus japonicus	0.1592 ± 0.0205	0.3327 ± 0.0678
Medicago falcata	Lathyrus littoralis	0.1555 ± 0.0202	0.3357 ± 0.0677
Medicago falcata	Lathyrus ochroleucus	0.1666 ± 0.0211	0.3314 ± 0.0663
Medicago falcata	Lathyrus odoratus	0.1443 ± 0.0193	0.2951 ± 0.0615
Medicago falcata	Lathyrus palustris	0.1602 ± 0.0206	0.3100 ± 0.0634
Medicago falcata	Lathyrus pubescens	0.3327 ± 0.0329	0.3394 ± 0.0663
Medicago falcata	Lathyrus sativus	0.1767 ± 0.0218	0.3056 ± 0.0611
Medicago falcata	Lathyrus tingitanus	0.1382 ± 0.0189	0.3118 ± 0.0640
Medicago falcata	Lathyrus venosus	0.1584 ± 0.0205	0.3200 ± 0.0654
Medicago falcata	Lens culinaris	0.1600 ± 0.0206	0.2415 ± 0.0515
Medicago falcata	Oxytropis bicolor	0.0721 ± 0.0131	0.2352 ± 0.0528
Medicago falcata	Pisum abyssinicum	0.1362 ± 0.0187	0.2422 ± 0.0529
Medicago falcata	Pisum fulvum	0.1364 ± 0.0187	0.2534 ± 0.0546
Medicago falcata	Pisum sativum	0.1394 ± 0.0190	0.2638 ± 0.0561
Medicago falcata	Tibetia liangshanensis	0.2793 ± 0.0291	0.4699 ± 0.0866
Medicago falcata	Trifolium aureum	0.0795 ± 0.0139	0.2574 ± 0.0534
Medicago falcata	Trifolium boissieri	0.0821 ± 0.0142	0.2958 ± 0.0598
Medicago falcata	Trifolium glanduliferum	0.1462 ± 0.0196	0.4860 ± 0.0870
Medicago falcata	Trifolium grandiflorum	0.0819 ± 0.0142	0.2836 ± 0.0575
Medicago falcata	Trifolium meduseum	0.1504 ± 0.0199	0.4004 ± 0.0765
Medicago falcata	Trifolium pratense	0.1917 ± 0.0231	0.2458 ± 0.0533
Medicago falcata	Trifolium repens	0.1199 ± 0.0175	0.3338 ± 0.0675
Medicago falcata	Trifolium subterraneum	0.1590 ± 0.0205	0.4275 ± 0.0806
Medicago falcata	Trifolium strictum	0.1462 ± 0.0196	0.4860 ± 0.0870
Medicago falcata	Vavilovia formosa	0.1598 ± 0.0205	0.3048 ± 0.0646
Medicago falcata	Vicia sativa	0.1514 ± 0.0200	0.2559 ± 0.0541
Medicago falcata	Vicia sepium	0.1268 ± 0.0181	0.2633 ± 0.0539
Medicago falcata	Wisteria floribunda	0.0743 ± 0.0134	0.3449 ± 0.0686
Medicago falcata	Wisteria sinensis	0.0745 ± 0.0135	0.3538 ± 0.0698
Medicago falcata	Melilotus alba	0.1053 ± 0.0161	0.2195 ± 0.0502
Medicago falcata	Melilotus officinalis	0.1152 ± 0.0170	0.2407 ± 0.0522
Medicago falcata	Melilotus dentata	0.1141 ± 0.0169	0.1553 ± 0.0395
Medicago falcata	Melilotus indicus	0.1027 ± 0.0159	0.2198 ± 0.0503
Medicago falcata	Trigonella cachemiriana	0.0751 ± 0.0135	0.1919 ± 0.0450
Medicago falcata	Trigonella emodi	0.0474 ± 0.0106	0.2066 ± 0.0472
Medicago falcata	Medicago arcuata	0.0446 ± 0.0102	0.0872 ± 0.0291
Medicago falcata	Medicago cancellata	0.0446 ± 0.0102	0.0872 ± 0.0291
Medicago falcata	Medicago monantha	0.0447 ± 0.0102	0.0967 ± 0.0309
Medicago falcata	Medicago orthoceras	0.0446 ± 0.0102	0.0872 ± 0.0291
Medicago sativa	Astragalus bhotanensis	0.0746 ± 0.0134	0.2120 ± 0.0498
Medicago sativa	Astragalus gummifer	0.0720 ± 0.0131	0.2142 ± 0.0501
Medicago sativa	Astragalus mongholicus	0.0720 ± 0.0131	0.2142 ± 0.0501
Medicago sativa	Astragalus nakaianus	0.0708 ± 0.0130	0.2194 ± 0.0507
Medicago sativa	Caragana korshinskii	0.0422 ± 0.0099	0.2693 ± 0.0590
Medicago sativa	Caragana kozlowii	0.0731 ± 0.0132	0.2611 ± 0.0583
Medicago sativa	Caragana microphylla	0.0422 ± 0.0099	0.2693 ± 0.0590
Medicago sativa	Caragana rosea	0.0564 ± 0.0115	0.2724 ± 0.0605
Medicago sativa	Carmichaelia australis	0.0718 ± 0.0131	0.1929 ± 0.0470
Medicago sativa	Cicer arietinum	0.0563 ± 0.0115	0.1605 ± 0.0410
Medicago sativa	Glycyrrhiza aspera	0.0819 ± 0.0142	0.4372 ± 0.0811
Medicago sativa	Glycyrrhiza glabra	0.0819 ± 0.0142	0.4372 ± 0.0811
Medicago sativa	Glycyrrhiza inflata	0.0819 ± 0.0142	0.4372 ± 0.0811
Medicago sativa	Glycyrrhiza lepidota	0.0819 ± 0.0142	0.4372 ± 0.0811
Medicago sativa	Glycyrrhiza uralensis	0.0819 ± 0.0142	0.4372 ± 0.0811
Medicago sativa	Hedysarum semenovii	0.3083 ± 0.0309	0.2740 ± 0.0587
Medicago sativa	Hedysarum taipeicum	0.3460 ± 0.0338	0.3683 ± 0.0692
Medicago sativa	Lathyrus clymeum	0.1466 ± 0.0195	0.2725 ± 0.0580
Medicago sativa	Lathyrus davidii	0.1957 ± 0.0232	0.3210 ± 0.0660
Medicago sativa	Lathyrus graminifolius	0.2313 ± 0.0257	0.3184 ± 0.0655
Medicago sativa	Lathyrus inconspicuus	0.1865 ± 0.0225	0.2950 ± 0.0621
Medicago sativa	Lathyrus japonicus	0.1585 ± 0.0204	0.3121 ± 0.0654
Medicago sativa	Lathyrus littoralis	0.1548 ± 0.0201	0.3153 ± 0.0653
Medicago sativa	Lathyrus ochroleucus	0.1657 ± 0.0210	0.3114 ± 0.0640
Medicago sativa	Lathyrus odoratus	0.1436 ± 0.0192	0.2753 ± 0.0592
Medicago sativa	Lathyrus palustris	0.1595 ± 0.0205	0.2901 ± 0.0610
Medicago sativa	Lathyrus pubescens	0.3311 ± 0.0327	0.3334 ± 0.0664
Medicago sativa	Lathyrus sativus	0.1819 ± 0.0222	0.2840 ± 0.0586
Medicago sativa	Lathyrus tingitanus	0.1375 ± 0.0188	0.2918 ± 0.0616
Medicago sativa	Lathyrus venosus	0.1577 ± 0.0204	0.3000 ± 0.0630
Medicago sativa	Lens culinaris	0.1592 ± 0.0205	0.2232 ± 0.0494
Medicago sativa	Oxytropis bicolor	0.0718 ± 0.0131	0.2161 ± 0.0505
Medicago sativa	Pisum abyssinicum	0.1356 ± 0.0186	0.2355 ± 0.0526
Medicago sativa	Pisum fulvum	0.1358 ± 0.0187	0.2469 ± 0.0544
Medicago sativa	Pisum sativum	0.1388 ± 0.0189	0.2574 ± 0.0560
Medicago sativa	Tibetia liangshanensis	0.2778 ± 0.0289	0.4669 ± 0.0877
Medicago sativa	Trifolium aureum	0.0791 ± 0.0139	0.2392 ± 0.0513
Medicago sativa	Trifolium boissieri	0.0817 ± 0.0141	0.2771 ± 0.0577
Medicago sativa	Trifolium glanduliferum	0.1432 ± 0.0194	0.4628 ± 0.0843
Medicago sativa	Trifolium grandiflorum	0.0815 ± 0.0141	0.2650 ± 0.0555
Medicago sativa	Trifolium meduseum	0.1556 ± 0.0202	0.3777 ± 0.0739
Medicago sativa	Trifolium pratense	0.1937 ± 0.0232	0.2267 ± 0.0510
Medicago sativa	Trifolium repens	0.1194 ± 0.0174	0.3139 ± 0.0651
Medicago sativa	Trifolium subterraneum	0.1642 ± 0.0209	0.4043 ± 0.0779
Medicago sativa	Trifolium strictum	0.1432 ± 0.0194	0.4628 ± 0.0843
Medicago sativa	Vavilovia formosa	0.1536 ± 0.0200	0.2841 ± 0.0621
Medicago sativa	Vicia sativa	0.1507 ± 0.0199	0.2372 ± 0.0519
Medicago sativa	Vicia sepium	0.1262 ± 0.0180	0.2452 ± 0.0518
Medicago sativa	Wisteria floribunda	0.0690 ± 0.0129	0.3251 ± 0.0663
Medicago sativa	Wisteria sinensis	0.0693 ± 0.0129	0.3341 ± 0.0675
Medicago sativa	Melilotus alba	0.1052 ± 0.0161	0.1983 ± 0.0476
Medicago sativa	Melilotus officinalis	0.1151 ± 0.0170	0.2200 ± 0.0497
Medicago sativa	Melilotus dentata	0.1088 ± 0.0165	0.1356 ± 0.0368
Medicago sativa	Melilotus indicus	0.1026 ± 0.0159	0.1987 ± 0.0477
Medicago sativa	Trigonella cachemiriana	0.0723 ± 0.0132	0.1736 ± 0.0427
Medicago sativa	Trigonella emodi	0.0424 ± 0.0099	0.1882 ± 0.0449
Medicago sativa	Medicago arcuata	0.0397 ± 0.0096	0.0692 ± 0.0259
Medicago sativa	Medicago cancellata	0.0397 ± 0.0096	0.0692 ± 0.0259
Medicago sativa	Medicago monantha	0.0398 ± 0.0096	0.0787 ± 0.0278
Medicago sativa	Medicago orthoceras	0.0397 ± 0.0096	0.0692 ± 0.0259
Medicago sativa	Medicago falcata	0.0045 ± 0.0032	0.0174 ± 0.0124
Medicago truncatula	Astragalus bhotanensis	0.0931 ± 0.0152	0.2245 ± 0.0505
Medicago truncatula	Astragalus gummifer	0.0902 ± 0.0149	0.2392 ± 0.0529
Medicago truncatula	Astragalus mongholicus	0.0902 ± 0.0149	0.2392 ± 0.0529
Medicago truncatula	Astragalus nakaianus	0.0878 ± 0.0147	0.2386 ± 0.0527
Medicago truncatula	Caragana korshinskii	0.0680 ± 0.0128	0.2748 ± 0.0586
Medicago truncatula	Caragana kozlowii	0.0952 ± 0.0153	0.2538 ± 0.0556
Medicago truncatula	Caragana microphylla	0.0680 ± 0.0128	0.2748 ± 0.0586
Medicago truncatula	Caragana rosea	0.0779 ± 0.0138	0.2640 ± 0.0574
Medicago truncatula	Carmichaelia australis	0.0875 ± 0.0146	0.2438 ± 0.0544
Medicago truncatula	Cicer arietinum	0.0727 ± 0.0132	0.2027 ± 0.0468
Medicago truncatula	Glycyrrhiza aspera	0.1025 ± 0.0161	0.4346 ± 0.0790
Medicago truncatula	Glycyrrhiza glabra	0.1025 ± 0.0161	0.4346 ± 0.0790
Medicago truncatula	Glycyrrhiza inflata	0.1025 ± 0.0161	0.4346 ± 0.0790
Medicago truncatula	Glycyrrhiza lepidota	0.1025 ± 0.0161	0.4346 ± 0.0790
Medicago truncatula	Glycyrrhiza uralensis	0.1025 ± 0.0161	0.4346 ± 0.0790
Medicago truncatula	Hedysarum semenovii	0.3291 ± 0.0325	0.2997 ± 0.0615
Medicago truncatula	Hedysarum taipeicum	0.3630 ± 0.0351	0.4133 ± 0.0745
Medicago truncatula	Lathyrus clymeum	0.1651 ± 0.0210	0.3095 ± 0.0627
Medicago truncatula	Lathyrus davidii	0.2067 ± 0.0241	0.3906 ± 0.0761
Medicago truncatula	Lathyrus graminifolius	0.2309 ± 0.0258	0.3722 ± 0.0727
Medicago truncatula	Lathyrus inconspicuus	0.1958 ± 0.0233	0.3402 ± 0.0677
Medicago truncatula	Lathyrus japonicus	0.1713 ± 0.0214	0.3655 ± 0.0722
Medicago truncatula	Lathyrus littoralis	0.1661 ± 0.0211	0.3613 ± 0.0711
Medicago truncatula	Lathyrus ochroleucus	0.1832 ± 0.0224	0.3567 ± 0.0696
Medicago truncatula	Lathyrus odoratus	0.1521 ± 0.0200	0.3234 ± 0.0664
Medicago truncatula	Lathyrus palustris	0.1737 ± 0.0217	0.3349 ± 0.0666
Medicago truncatula	Lathyrus pubescens	0.3477 ± 0.0340	0.3673 ± 0.0710
Medicago truncatula	Lathyrus sativus	0.1855 ± 0.0226	0.3426 ± 0.0664
Medicago truncatula	Lathyrus tingitanus	0.1554 ± 0.0203	0.3031 ± 0.0620
Medicago truncatula	Lathyrus venosus	0.1719 ± 0.0215	0.3454 ± 0.0687
Medicago truncatula	Lens culinaris	0.1653 ± 0.0211	0.2776 ± 0.0566
Medicago truncatula	Oxytropis bicolor	0.0900 ± 0.0149	0.2543 ± 0.0556
Medicago truncatula	Pisum abyssinicum	0.1563 ± 0.0203	0.2736 ± 0.0576
Medicago truncatula	Pisum fulvum	0.1565 ± 0.0204	0.2590 ± 0.0550
Medicago truncatula	Pisum sativum	0.1597 ± 0.0206	0.2693 ± 0.0565
Medicago truncatula	Tibetia liangshanensis	0.2873 ± 0.0297	0.4129 ± 0.0768
Medicago truncatula	Trifolium aureum	0.0813 ± 0.0142	0.2804 ± 0.0563
Medicago truncatula	Trifolium boissieri	0.0839 ± 0.0144	0.3066 ± 0.0608
Medicago truncatula	Trifolium glanduliferum	0.1490 ± 0.0199	0.4953 ± 0.0888
Medicago truncatula	Trifolium grandiflorum	0.0837 ± 0.0144	0.3074 ± 0.0606
Medicago truncatula	Trifolium meduseum	0.1533 ± 0.0201	0.4061 ± 0.0760
Medicago truncatula	Trifolium pratense	0.1944 ± 0.0233	0.2682 ± 0.0558
Medicago truncatula	Trifolium repens	0.1261 ± 0.0180	0.3360 ± 0.0666
Medicago truncatula	Trifolium subterraneum	0.1620 ± 0.0208	0.4322 ± 0.0798
Medicago truncatula	Trifolium strictum	0.1490 ± 0.0199	0.4953 ± 0.0888
Medicago truncatula	Vavilovia formosa	0.1673 ± 0.0211	0.3360 ± 0.0701
Medicago truncatula	Vicia sativa	0.1580 ± 0.0205	0.3118 ± 0.0623
Medicago truncatula	Vicia sepium	0.1399 ± 0.0192	0.3099 ± 0.0601
Medicago truncatula	Wisteria floribunda	0.0925 ± 0.0152	0.3368 ± 0.0672
Medicago truncatula	Wisteria sinensis	0.0928 ± 0.0152	0.3456 ± 0.0684
Medicago truncatula	Melilotus alba	0.1207 ± 0.0175	0.2408 ± 0.0527
Medicago truncatula	Melilotus officinalis	0.1310 ± 0.0184	0.2492 ± 0.0526
Medicago truncatula	Melilotus dentata	0.1312 ± 0.0184	0.1603 ± 0.0399
Medicago truncatula	Melilotus indicus	0.1233 ± 0.0177	0.2412 ± 0.0528
Medicago truncatula	Trigonella cachemiriana	0.0945 ± 0.0153	0.1605 ± 0.0398
Medicago truncatula	Trigonella emodi	0.0598 ± 0.0120	0.1795 ± 0.0426
Medicago truncatula	Medicago arcuata	0.0557 ± 0.0115	0.1003 ± 0.0315
Medicago truncatula	Medicago cancellata	0.0557 ± 0.0115	0.1003 ± 0.0315
Medicago truncatula	Medicago monantha	0.0558 ± 0.0115	0.1098 ± 0.0332
Medicago truncatula	Medicago orthoceras	0.0557 ± 0.0115	0.1003 ± 0.0315
Medicago truncatula	Medicago falcata	0.0356 ± 0.0091	0.0560 ± 0.0223
Medicago truncatula	Medicago sativa	0.0308 ± 0.0084	0.0574 ± 0.0230
Medicago polymorpha	Astragalus bhotanensis	0.0999 ± 0.0157	0.2420 ± 0.0531
Medicago polymorpha	Astragalus gummifer	0.0996 ± 0.0157	0.2579 ± 0.0557
Medicago polymorpha	Astragalus mongholicus	0.0996 ± 0.0157	0.2579 ± 0.0557
Medicago polymorpha	Astragalus nakaianus	0.0983 ± 0.0156	0.2633 ± 0.0563
Medicago polymorpha	Caragana korshinskii	0.0773 ± 0.0136	0.3231 ± 0.0663
Medicago polymorpha	Caragana kozlowii	0.1020 ± 0.0159	0.3003 ± 0.0630
Medicago polymorpha	Caragana microphylla	0.0773 ± 0.0136	0.3231 ± 0.0663
Medicago polymorpha	Caragana rosea	0.0872 ± 0.0146	0.3263 ± 0.0678
Medicago polymorpha	Carmichaelia australis	0.0993 ± 0.0156	0.2236 ± 0.0506
Medicago polymorpha	Cicer arietinum	0.0882 ± 0.0146	0.2152 ± 0.0493
Medicago polymorpha	Glycyrrhiza aspera	0.0941 ± 0.0153	0.4708 ± 0.0876
Medicago polymorpha	Glycyrrhiza glabra	0.0941 ± 0.0153	0.4708 ± 0.0876
Medicago polymorpha	Glycyrrhiza inflata	0.0941 ± 0.0153	0.4708 ± 0.0876
Medicago polymorpha	Glycyrrhiza lepidota	0.0941 ± 0.0153	0.4708 ± 0.0876
Medicago polymorpha	Glycyrrhiza uralensis	0.0941 ± 0.0153	0.4708 ± 0.0876
Medicago polymorpha	Hedysarum semenovii	0.3202 ± 0.0318	0.3199 ± 0.0648
Medicago polymorpha	Hedysarum taipeicum	0.3658 ± 0.0353	0.4530 ± 0.0820
Medicago polymorpha	Lathyrus clymeum	0.1787 ± 0.0219	0.3450 ± 0.0695
Medicago polymorpha	Lathyrus davidii	0.2079 ± 0.0241	0.3874 ± 0.0759
Medicago polymorpha	Lathyrus graminifolius	0.2458 ± 0.0267	0.3488 ± 0.0699
Medicago polymorpha	Lathyrus inconspicuus	0.2103 ± 0.0242	0.3740 ± 0.0739
Medicago polymorpha	Lathyrus japonicus	0.1813 ± 0.0221	0.3747 ± 0.0732
Medicago polymorpha	Lathyrus littoralis	0.1774 ± 0.0218	0.3774 ± 0.0730
Medicago polymorpha	Lathyrus ochroleucus	0.1890 ± 0.0227	0.3588 ± 0.0698
Medicago polymorpha	Lathyrus odoratus	0.1577 ± 0.0203	0.3527 ± 0.0706
Medicago polymorpha	Lathyrus palustris	0.1837 ± 0.0223	0.3298 ± 0.0657
Medicago polymorpha	Lathyrus pubescens	0.3427 ± 0.0335	0.3698 ± 0.0711
Medicago polymorpha	Lathyrus sativus	0.1980 ± 0.0234	0.3697 ± 0.0711
Medicago polymorpha	Lathyrus tingitanus	0.1605 ± 0.0206	0.3239 ± 0.0664
Medicago polymorpha	Lathyrus venosus	0.1871 ± 0.0226	0.3428 ± 0.0682
Medicago polymorpha	Lens culinaris	0.1732 ± 0.0216	0.2459 ± 0.0524
Medicago polymorpha	Oxytropis bicolor	0.0993 ± 0.0156	0.2263 ± 0.0523
Medicago polymorpha	Pisum abyssinicum	0.1647 ± 0.0209	0.3135 ± 0.0637
Medicago polymorpha	Pisum fulvum	0.1650 ± 0.0209	0.3258 ± 0.0657
Medicago polymorpha	Pisum sativum	0.1681 ± 0.0212	0.3370 ± 0.0673
Medicago polymorpha	Tibetia liangshanensis	0.2726 ± 0.0286	0.4360 ± 0.0800
Medicago polymorpha	Trifolium aureum	0.0907 ± 0.0150	0.2834 ± 0.0596
Medicago polymorpha	Trifolium boissieri	0.0934 ± 0.0152	0.3371 ± 0.0686
Medicago polymorpha	Trifolium glanduliferum	0.1328 ± 0.0185	0.3849 ± 0.0735
Medicago polymorpha	Trifolium grandiflorum	0.0932 ± 0.0152	0.3129 ± 0.0650
Medicago polymorpha	Trifolium meduseum	0.1709 ± 0.0214	0.4318 ± 0.0836
Medicago polymorpha	Trifolium pratense	0.2032 ± 0.0238	0.3029 ± 0.0647
Medicago polymorpha	Trifolium repens	0.1380 ± 0.0189	0.3705 ± 0.0749
Medicago polymorpha	Trifolium subterraneum	0.1829 ± 0.0223	0.4577 ± 0.0875
Medicago polymorpha	Trifolium strictum	0.1328 ± 0.0185	0.3849 ± 0.0735
Medicago polymorpha	Vavilovia formosa	0.1777 ± 0.0218	0.3707 ± 0.0752
Medicago polymorpha	Vicia sativa	0.1642 ± 0.0209	0.3130 ± 0.0632
Medicago polymorpha	Vicia sepium	0.1338 ± 0.0187	0.3321 ± 0.0645
Medicago polymorpha	Wisteria floribunda	0.0910 ± 0.0150	0.4092 ± 0.0787
Medicago polymorpha	Wisteria sinensis	0.0913 ± 0.0151	0.4179 ± 0.0799
Medicago polymorpha	Melilotus alba	0.1263 ± 0.0179	0.2443 ± 0.0545
Medicago polymorpha	Melilotus officinalis	0.1285 ± 0.0181	0.2523 ± 0.0541
Medicago polymorpha	Melilotus dentata	0.1258 ± 0.0179	0.1725 ± 0.0424
Medicago polymorpha	Melilotus indicus	0.1236 ± 0.0176	0.2448 ± 0.0546
Medicago polymorpha	Trigonella cachemiriana	0.0925 ± 0.0151	0.2280 ± 0.0507
Medicago polymorpha	Trigonella emodi	0.0728 ± 0.0132	0.2152 ± 0.0493
Medicago polymorpha	Medicago arcuata	0.0648 ± 0.0124	0.1245 ± 0.0364
Medicago polymorpha	Medicago cancellata	0.0648 ± 0.0124	0.1245 ± 0.0364
Medicago polymorpha	Medicago monantha	0.0649 ± 0.0124	0.1345 ± 0.0381
Medicago polymorpha	Medicago orthoceras	0.0648 ± 0.0124	0.1245 ± 0.0364
Medicago polymorpha	Medicago falcata	0.0471 ± 0.0105	0.1054 ± 0.0320
Medicago polymorpha	Medicago sativa	0.0422 ± 0.0099	0.0876 ± 0.0291
Medicago polymorpha	Medicago truncatula	0.0534 ± 0.0112	0.1277 ± 0.0355
Medicago lupulina	Astragalus bhotanensis	0.2143 ± 0.0246	0.4284 ± 0.0832
Medicago lupulina	Astragalus gummifer	0.2105 ± 0.0243	0.4512 ± 0.0874
Medicago lupulina	Astragalus mongholicus	0.2105 ± 0.0243	0.4512 ± 0.0874
Medicago lupulina	Astragalus nakaianus	0.2136 ± 0.0245	0.4497 ± 0.0869
Medicago lupulina	Caragana korshinskii	0.2053 ± 0.0240	0.4251 ± 0.0811
Medicago lupulina	Caragana kozlowii	0.2338 ± 0.0259	0.3760 ± 0.0742
[truncated: 393 more rows]

## Sheet: Table S10
Table S10 Sequence divergence in ycf1 among the IRLC species.
Species pairs		dN ± SE	dS ± SE
Species	Species
Astragalus nakaianus	Astragalus bhotanensis	0.0192 ± 0.0032	0.0145 ± 0.0055
Caragana kozlowii	Astragalus bhotanensis	0.0738 ± 0.0065	0.1019 ± 0.0153
Caragana kozlowii	Astragalus gummifer	0.0740 ± 0.0065	0.0896 ± 0.0142
Caragana kozlowii	Astragalus mongholicus	0.0740 ± 0.0065	0.0896 ± 0.0142
Caragana kozlowii	Astragalus nakaianus	0.0740 ± 0.0065	0.0896 ± 0.0142
Caragana korshinskii	Astragalus bhotanensis	0.0649 ± 0.0060	0.0985 ± 0.0151
Caragana korshinskii	Astragalus gummifer	0.0662 ± 0.0061	0.0863 ± 0.0139
Caragana korshinskii	Astragalus mongholicus	0.0662 ± 0.0061	0.0863 ± 0.0139
Caragana korshinskii	Astragalus nakaianus	0.0662 ± 0.0061	0.0863 ± 0.0139
Caragana korshinskii	Caragana kozlowii	0.0176 ± 0.0031	0.0164 ± 0.0058
Caragana microphylla	Astragalus bhotanensis	0.0649 ± 0.0060	0.0985 ± 0.0151
Caragana microphylla	Astragalus gummifer	0.0662 ± 0.0061	0.0863 ± 0.0139
Caragana microphylla	Astragalus mongholicus	0.0662 ± 0.0061	0.0863 ± 0.0139
Caragana microphylla	Astragalus nakaianus	0.0662 ± 0.0061	0.0863 ± 0.0139
Caragana microphylla	Caragana kozlowii	0.0176 ± 0.0031	0.0164 ± 0.0058
Caragana rosea	Astragalus bhotanensis	0.0725 ± 0.0064	0.0957 ± 0.0148
Caragana rosea	Astragalus gummifer	0.0720 ± 0.0064	0.0836 ± 0.0137
Caragana rosea	Astragalus mongholicus	0.0720 ± 0.0064	0.0836 ± 0.0137
Caragana rosea	Astragalus nakaianus	0.0720 ± 0.0064	0.0836 ± 0.0137
Caragana rosea	Caragana kozlowii	0.0165 ± 0.0030	0.0146 ± 0.0055
Caragana rosea	Caragana korshinskii	0.0176 ± 0.0031	0.0164 ± 0.0058
Caragana rosea	Caragana microphylla	0.0176 ± 0.0031	0.0164 ± 0.0058
Carmichaelia australis	Astragalus bhotanensis	0.0340 ± 0.0043	0.0463 ± 0.0100
Carmichaelia australis	Astragalus gummifer	0.0299 ± 0.0040	0.0383 ± 0.0090
Carmichaelia australis	Astragalus mongholicus	0.0299 ± 0.0040	0.0383 ± 0.0090
Carmichaelia australis	Astragalus nakaianus	0.0299 ± 0.0040	0.0383 ± 0.0090
Carmichaelia australis	Caragana kozlowii	0.0790 ± 0.0067	0.1095 ± 0.0159
Carmichaelia australis	Caragana korshinskii	0.0696 ± 0.0063	0.1073 ± 0.0158
Carmichaelia australis	Caragana microphylla	0.0696 ± 0.0063	0.1073 ± 0.0158
Carmichaelia australis	Caragana rosea	0.0770 ± 0.0066	0.1032 ± 0.0154
Cicer arietinum	Astragalus bhotanensis	0.1699 ± 0.0104	0.2577 ± 0.0278
Cicer arietinum	Astragalus gummifer	0.1682 ± 0.0103	0.2435 ± 0.0267
Cicer arietinum	Astragalus mongholicus	0.1682 ± 0.0103	0.2435 ± 0.0267
Cicer arietinum	Astragalus nakaianus	0.1682 ± 0.0103	0.2435 ± 0.0267
Cicer arietinum	Caragana kozlowii	0.1633 ± 0.0101	0.2327 ± 0.0258
Cicer arietinum	Caragana korshinskii	0.1558 ± 0.0098	0.2316 ± 0.0258
Cicer arietinum	Caragana microphylla	0.1558 ± 0.0098	0.2316 ± 0.0258
Cicer arietinum	Caragana rosea	0.1664 ± 0.0102	0.2312 ± 0.0258
Cicer arietinum	Carmichaelia australis	0.1666 ± 0.0102	0.2537 ± 0.0274
Glycyrrhiza aspera	Astragalus bhotanensis	0.1422 ± 0.0093	0.1758 ± 0.0216
Glycyrrhiza aspera	Astragalus gummifer	0.1437 ± 0.0094	0.1638 ± 0.0206
Glycyrrhiza aspera	Astragalus mongholicus	0.1437 ± 0.0094	0.1638 ± 0.0206
Glycyrrhiza aspera	Astragalus nakaianus	0.1437 ± 0.0094	0.1638 ± 0.0206
Glycyrrhiza aspera	Caragana kozlowii	0.1276 ± 0.0088	0.1423 ± 0.0188
Glycyrrhiza aspera	Caragana korshinskii	0.1192 ± 0.0084	0.1353 ± 0.0183
Glycyrrhiza aspera	Caragana microphylla	0.1192 ± 0.0084	0.1353 ± 0.0183
Glycyrrhiza aspera	Caragana rosea	0.1275 ± 0.0088	0.1477 ± 0.0193
Glycyrrhiza aspera	Carmichaelia australis	0.1448 ± 0.0094	0.1858 ± 0.0222
Glycyrrhiza aspera	Cicer arietinum	0.2272 ± 0.0124	0.3065 ± 0.0321
Glycyrrhiza inflata	Astragalus bhotanensis	0.1435 ± 0.0094	0.1754 ± 0.0215
Glycyrrhiza inflata	Astragalus gummifer	0.1451 ± 0.0094	0.1634 ± 0.0205
Glycyrrhiza inflata	Astragalus mongholicus	0.1451 ± 0.0094	0.1634 ± 0.0205
Glycyrrhiza inflata	Astragalus nakaianus	0.1451 ± 0.0094	0.1634 ± 0.0205
Glycyrrhiza inflata	Caragana kozlowii	0.1292 ± 0.0088	0.1407 ± 0.0187
Glycyrrhiza inflata	Caragana korshinskii	0.1208 ± 0.0085	0.1337 ± 0.0181
Glycyrrhiza inflata	Caragana microphylla	0.1208 ± 0.0085	0.1337 ± 0.0181
Glycyrrhiza inflata	Caragana rosea	0.1291 ± 0.0088	0.1461 ± 0.0192
Glycyrrhiza inflata	Carmichaelia australis	0.1465 ± 0.0095	0.1841 ± 0.0220
Glycyrrhiza inflata	Cicer arietinum	0.2276 ± 0.0124	0.3076 ± 0.0321
Glycyrrhiza inflata	Glycyrrhiza aspera	0.0010 ± 0.0007	0.0021 ± 0.0021
Glycyrrhiza glabra	Astragalus bhotanensis	0.1432 ± 0.0094	0.1770 ± 0.0217
Glycyrrhiza glabra	Astragalus gummifer	0.1448 ± 0.0094	0.1649 ± 0.0207
Glycyrrhiza glabra	Astragalus mongholicus	0.1448 ± 0.0094	0.1649 ± 0.0207
Glycyrrhiza glabra	Astragalus nakaianus	0.1448 ± 0.0094	0.1649 ± 0.0207
Glycyrrhiza glabra	Caragana kozlowii	0.1284 ± 0.0088	0.1414 ± 0.0188
Glycyrrhiza glabra	Caragana korshinskii	0.1201 ± 0.0085	0.1343 ± 0.0182
Glycyrrhiza glabra	Caragana microphylla	0.1201 ± 0.0085	0.1343 ± 0.0182
Glycyrrhiza glabra	Caragana rosea	0.1283 ± 0.0088	0.1468 ± 0.0193
Glycyrrhiza glabra	Carmichaelia australis	0.1468 ± 0.0095	0.1856 ± 0.0222
Glycyrrhiza glabra	Cicer arietinum	0.2281 ± 0.0124	0.3058 ± 0.0321
Glycyrrhiza glabra	Glycyrrhiza inflata	0.0016 ± 0.0009	0.0021 ± 0.0021
Glycyrrhiza lepidota	Astragalus bhotanensis	0.1432 ± 0.0094	0.1770 ± 0.0217
Glycyrrhiza lepidota	Astragalus gummifer	0.1448 ± 0.0094	0.1649 ± 0.0207
Glycyrrhiza lepidota	Astragalus mongholicus	0.1448 ± 0.0094	0.1649 ± 0.0207
Glycyrrhiza lepidota	Astragalus nakaianus	0.1448 ± 0.0094	0.1649 ± 0.0207
Glycyrrhiza lepidota	Caragana kozlowii	0.1284 ± 0.0088	0.1414 ± 0.0188
Glycyrrhiza lepidota	Caragana korshinskii	0.1201 ± 0.0085	0.1343 ± 0.0182
Glycyrrhiza lepidota	Caragana microphylla	0.1201 ± 0.0085	0.1343 ± 0.0182
Glycyrrhiza lepidota	Caragana rosea	0.1283 ± 0.0088	0.1468 ± 0.0193
Glycyrrhiza lepidota	Carmichaelia australis	0.1468 ± 0.0095	0.1856 ± 0.0222
Glycyrrhiza lepidota	Cicer arietinum	0.2281 ± 0.0124	0.3058 ± 0.0321
Glycyrrhiza lepidota	Glycyrrhiza inflata	0.0016 ± 0.0009	0.0021 ± 0.0021
Glycyrrhiza uralensis	Astragalus bhotanensis	0.1437 ± 0.0094	0.1750 ± 0.0215
Glycyrrhiza uralensis	Astragalus gummifer	0.1452 ± 0.0094	0.1630 ± 0.0206
Glycyrrhiza uralensis	Astragalus mongholicus	0.1452 ± 0.0094	0.1630 ± 0.0206
Glycyrrhiza uralensis	Astragalus nakaianus	0.1452 ± 0.0094	0.1630 ± 0.0206
Glycyrrhiza uralensis	Caragana kozlowii	0.1290 ± 0.0088	0.1415 ± 0.0188
Glycyrrhiza uralensis	Caragana korshinskii	0.1207 ± 0.0085	0.1344 ± 0.0182
Glycyrrhiza uralensis	Caragana microphylla	0.1207 ± 0.0085	0.1344 ± 0.0182
Glycyrrhiza uralensis	Caragana rosea	0.1289 ± 0.0088	0.1469 ± 0.0193
Glycyrrhiza uralensis	Carmichaelia australis	0.1463 ± 0.0095	0.1850 ± 0.0222
Glycyrrhiza uralensis	Cicer arietinum	0.2285 ± 0.0124	0.3075 ± 0.0322
Glycyrrhiza uralensis	Glycyrrhiza inflata	0.0021 ± 0.0010	0.0021 ± 0.0021
Hedysarum semenovii	Astragalus bhotanensis	0.1249 ± 0.0087	0.1684 ± 0.0208
Hedysarum semenovii	Astragalus gummifer	0.1218 ± 0.0085	0.1602 ± 0.0202
Hedysarum semenovii	Astragalus mongholicus	0.1218 ± 0.0085	0.1602 ± 0.0202
Hedysarum semenovii	Astragalus nakaianus	0.1218 ± 0.0085	0.1602 ± 0.0202
Hedysarum semenovii	Caragana kozlowii	0.1071 ± 0.0080	0.1266 ± 0.0174
Hedysarum semenovii	Caragana korshinskii	0.1026 ± 0.0078	0.1253 ± 0.0174
Hedysarum semenovii	Caragana microphylla	0.1026 ± 0.0078	0.1253 ± 0.0174
Hedysarum semenovii	Caragana rosea	0.1053 ± 0.0079	0.1266 ± 0.0174
Hedysarum semenovii	Carmichaelia australis	0.1234 ± 0.0086	0.1804 ± 0.0218
Hedysarum semenovii	Cicer arietinum	0.2066 ± 0.0117	0.2599 ± 0.0281
Hedysarum semenovii	Glycyrrhiza aspera	0.1810 ± 0.0108	0.1860 ± 0.0224
Hedysarum semenovii	Glycyrrhiza inflata	0.1827 ± 0.0108	0.1871 ± 0.0225
Hedysarum semenovii	Glycyrrhiza glabra	0.1819 ± 0.0108	0.1852 ± 0.0224
Hedysarum semenovii	Glycyrrhiza lepidota	0.1819 ± 0.0108	0.1852 ± 0.0224
Hedysarum semenovii	Glycyrrhiza uralensis	0.1822 ± 0.0108	0.1866 ± 0.0225
Hedysarum taipeicum	Astragalus bhotanensis	0.1351 ± 0.0091	0.1621 ± 0.0203
Hedysarum taipeicum	Astragalus gummifer	0.1331 ± 0.0090	0.1547 ± 0.0197
Hedysarum taipeicum	Astragalus mongholicus	0.1331 ± 0.0090	0.1547 ± 0.0197
Hedysarum taipeicum	Astragalus nakaianus	0.1331 ± 0.0090	0.1547 ± 0.0197
Hedysarum taipeicum	Caragana kozlowii	0.1159 ± 0.0083	0.1257 ± 0.0173
Hedysarum taipeicum	Caragana korshinskii	0.1161 ± 0.0083	0.1199 ± 0.0169
Hedysarum taipeicum	Caragana microphylla	0.1161 ± 0.0083	0.1199 ± 0.0169
Hedysarum taipeicum	Caragana rosea	0.1153 ± 0.0083	0.1232 ± 0.0171
Hedysarum taipeicum	Carmichaelia australis	0.1358 ± 0.0091	0.1779 ± 0.0215
Hedysarum taipeicum	Cicer arietinum	0.2112 ± 0.0118	0.2669 ± 0.0285
Hedysarum taipeicum	Glycyrrhiza aspera	0.1920 ± 0.0111	0.1956 ± 0.0231
Hedysarum taipeicum	Glycyrrhiza inflata	0.1924 ± 0.0112	0.1967 ± 0.0232
Hedysarum taipeicum	Glycyrrhiza glabra	0.1929 ± 0.0112	0.1947 ± 0.0231
Hedysarum taipeicum	Glycyrrhiza lepidota	0.1929 ± 0.0112	0.1947 ± 0.0231
Hedysarum taipeicum	Glycyrrhiza uralensis	0.1936 ± 0.0112	0.1948 ± 0.0231
Hedysarum taipeicum	Hedysarum semenovii	0.0546 ± 0.0055	0.0245 ± 0.0072
Lathyrus clymeum	Astragalus bhotanensis	0.1648 ± 0.0102	0.2837 ± 0.0286
Lathyrus clymeum	Astragalus gummifer	0.1668 ± 0.0103	0.2592 ± 0.0268
Lathyrus clymeum	Astragalus mongholicus	0.1668 ± 0.0103	0.2592 ± 0.0268
Lathyrus clymeum	Astragalus nakaianus	0.1668 ± 0.0103	0.2592 ± 0.0268
Lathyrus clymeum	Caragana kozlowii	0.1582 ± 0.0100	0.2302 ± 0.0248
Lathyrus clymeum	Caragana korshinskii	0.1513 ± 0.0097	0.2292 ± 0.0248
Lathyrus clymeum	Caragana microphylla	0.1513 ± 0.0097	0.2292 ± 0.0248
Lathyrus clymeum	Caragana rosea	0.1538 ± 0.0098	0.2441 ± 0.0259
Lathyrus clymeum	Carmichaelia australis	0.1615 ± 0.0101	0.2829 ± 0.0285
Lathyrus clymeum	Cicer arietinum	0.1944 ± 0.0112	0.2751 ± 0.0282
Lathyrus clymeum	Glycyrrhiza aspera	0.2197 ± 0.0121	0.2841 ± 0.0290
Lathyrus clymeum	Glycyrrhiza inflata	0.2216 ± 0.0122	0.2852 ± 0.0291
Lathyrus clymeum	Glycyrrhiza glabra	0.2206 ± 0.0121	0.2833 ± 0.0290
Lathyrus clymeum	Glycyrrhiza lepidota	0.2206 ± 0.0121	0.2833 ± 0.0290
Lathyrus clymeum	Glycyrrhiza uralensis	0.2206 ± 0.0121	0.2835 ± 0.0290
Lathyrus clymeum	Hedysarum semenovii	0.1926 ± 0.0112	0.2664 ± 0.0273
Lathyrus clymeum	Hedysarum taipeicum	0.2092 ± 0.0118	0.2688 ± 0.0274
Lathyrus davidii	Astragalus bhotanensis	0.2081 ± 0.0117	0.3124 ± 0.0307
Lathyrus davidii	Astragalus gummifer	0.2074 ± 0.0117	0.3033 ± 0.0301
Lathyrus davidii	Astragalus mongholicus	0.2074 ± 0.0117	0.3033 ± 0.0301
Lathyrus davidii	Astragalus nakaianus	0.2074 ± 0.0117	0.3033 ± 0.0301
Lathyrus davidii	Caragana kozlowii	0.2018 ± 0.0115	0.2691 ± 0.0276
Lathyrus davidii	Caragana korshinskii	0.1970 ± 0.0114	0.2660 ± 0.0275
Lathyrus davidii	Caragana microphylla	0.1970 ± 0.0114	0.2660 ± 0.0275
Lathyrus davidii	Caragana rosea	0.1962 ± 0.0113	0.2879 ± 0.0291
Lathyrus davidii	Carmichaelia australis	0.2009 ± 0.0115	0.3237 ± 0.0316
Lathyrus davidii	Cicer arietinum	0.2321 ± 0.0125	0.3499 ± 0.0342
Lathyrus davidii	Glycyrrhiza aspera	0.2470 ± 0.0131	0.3358 ± 0.0327
Lathyrus davidii	Glycyrrhiza inflata	0.2489 ± 0.0131	0.3368 ± 0.0327
Lathyrus davidii	Glycyrrhiza glabra	0.2479 ± 0.0131	0.3350 ± 0.0327
Lathyrus davidii	Glycyrrhiza lepidota	0.2479 ± 0.0131	0.3350 ± 0.0327
Lathyrus davidii	Glycyrrhiza uralensis	0.2482 ± 0.0131	0.3342 ± 0.0326
Lathyrus davidii	Hedysarum semenovii	0.2309 ± 0.0125	0.3265 ± 0.0315
Lathyrus davidii	Hedysarum taipeicum	0.2476 ± 0.0131	0.3230 ± 0.0312
Lathyrus davidii	Lathyrus clymeum	0.1122 ± 0.0082	0.0898 ± 0.0142
Lathyrus graminifolius	Astragalus bhotanensis	0.1860 ± 0.0109	0.3331 ± 0.0323
Lathyrus graminifolius	Astragalus gummifer	0.1886 ± 0.0111	0.3169 ± 0.0311
Lathyrus graminifolius	Astragalus mongholicus	0.1886 ± 0.0111	0.3169 ± 0.0311
Lathyrus graminifolius	Astragalus nakaianus	0.1886 ± 0.0111	0.3169 ± 0.0311
Lathyrus graminifolius	Caragana kozlowii	0.1844 ± 0.0109	0.2788 ± 0.0283
Lathyrus graminifolius	Caragana korshinskii	0.1779 ± 0.0107	0.2755 ± 0.0281
Lathyrus graminifolius	Caragana microphylla	0.1779 ± 0.0107	0.2755 ± 0.0281
Lathyrus graminifolius	Caragana rosea	0.1814 ± 0.0108	0.2962 ± 0.0296
Lathyrus graminifolius	Carmichaelia australis	0.1856 ± 0.0109	0.3341 ± 0.0323
Lathyrus graminifolius	Cicer arietinum	0.2190 ± 0.0121	0.3507 ± 0.0340
Lathyrus graminifolius	Glycyrrhiza aspera	0.2365 ± 0.0127	0.3552 ± 0.0343
Lathyrus graminifolius	Glycyrrhiza inflata	0.2370 ± 0.0127	0.3562 ± 0.0343
Lathyrus graminifolius	Glycyrrhiza glabra	0.2374 ± 0.0127	0.3545 ± 0.0343
Lathyrus graminifolius	Glycyrrhiza lepidota	0.2374 ± 0.0127	0.3545 ± 0.0343
Lathyrus graminifolius	Glycyrrhiza uralensis	0.2374 ± 0.0127	0.3547 ± 0.0343
Lathyrus graminifolius	Hedysarum semenovii	0.2163 ± 0.0120	0.3294 ± 0.0319
Lathyrus graminifolius	Hedysarum taipeicum	0.2299 ± 0.0125	0.3352 ± 0.0322
Lathyrus graminifolius	Lathyrus clymeum	0.1020 ± 0.0077	0.1057 ± 0.0156
Lathyrus graminifolius	Lathyrus davidii	0.0460 ± 0.0050	0.0364 ± 0.0088
Lathyrus inconspicuus	Astragalus bhotanensis	0.1991 ± 0.0114	0.3404 ± 0.0326
Lathyrus inconspicuus	Astragalus gummifer	0.2021 ± 0.0115	0.3193 ± 0.0310
Lathyrus inconspicuus	Astragalus mongholicus	0.2021 ± 0.0115	0.3193 ± 0.0310
Lathyrus inconspicuus	Astragalus nakaianus	0.2021 ± 0.0115	0.3193 ± 0.0310
Lathyrus inconspicuus	Caragana kozlowii	0.1967 ± 0.0114	0.2851 ± 0.0287
Lathyrus inconspicuus	Caragana korshinskii	0.1891 ± 0.0111	0.2857 ± 0.0288
Lathyrus inconspicuus	Caragana microphylla	0.1891 ± 0.0111	0.2857 ± 0.0288
Lathyrus inconspicuus	Caragana rosea	0.1947 ± 0.0113	0.2976 ± 0.0297
Lathyrus inconspicuus	Carmichaelia australis	0.1937 ± 0.0112	0.3534 ± 0.0336
Lathyrus inconspicuus	Cicer arietinum	0.2309 ± 0.0125	0.3610 ± 0.0347
Lathyrus inconspicuus	Glycyrrhiza aspera	0.2523 ± 0.0132	0.3390 ± 0.0330
Lathyrus inconspicuus	Glycyrrhiza inflata	0.2543 ± 0.0133	0.3400 ± 0.0330
Lathyrus inconspicuus	Glycyrrhiza glabra	0.2533 ± 0.0133	0.3383 ± 0.0330
Lathyrus inconspicuus	Glycyrrhiza lepidota	0.2533 ± 0.0133	0.3383 ± 0.0330
Lathyrus inconspicuus	Glycyrrhiza uralensis	0.2529 ± 0.0133	0.3401 ± 0.0331
Lathyrus inconspicuus	Hedysarum semenovii	0.2281 ± 0.0124	0.3398 ± 0.0325
Lathyrus inconspicuus	Hedysarum taipeicum	0.2422 ± 0.0129	0.3414 ± 0.0325
Lathyrus inconspicuus	Lathyrus clymeum	0.1170 ± 0.0084	0.1305 ± 0.0175
Lathyrus inconspicuus	Lathyrus davidii	0.1069 ± 0.0080	0.1245 ± 0.0171
Lathyrus inconspicuus	Lathyrus graminifolius	0.1035 ± 0.0078	0.1361 ± 0.0181
Lathyrus japonicus	Astragalus bhotanensis	0.1880 ± 0.0110	0.3228 ± 0.0315
Lathyrus japonicus	Astragalus gummifer	0.1893 ± 0.0111	0.3170 ± 0.0312
Lathyrus japonicus	Astragalus mongholicus	0.1893 ± 0.0111	0.3170 ± 0.0312
Lathyrus japonicus	Astragalus nakaianus	0.1893 ± 0.0111	0.3170 ± 0.0312
Lathyrus japonicus	Caragana kozlowii	0.1841 ± 0.0109	0.2686 ± 0.0276
Lathyrus japonicus	Caragana korshinskii	0.1760 ± 0.0106	0.2662 ± 0.0275
Lathyrus japonicus	Caragana microphylla	0.1760 ± 0.0106	0.2662 ± 0.0275
Lathyrus japonicus	Caragana rosea	0.1782 ± 0.0107	0.2867 ± 0.0291
Lathyrus japonicus	Carmichaelia australis	0.1864 ± 0.0110	0.3299 ± 0.0320
Lathyrus japonicus	Cicer arietinum	0.2165 ± 0.0120	0.3350 ± 0.0329
Lathyrus japonicus	Glycyrrhiza aspera	0.2347 ± 0.0126	0.3329 ± 0.0326
Lathyrus japonicus	Glycyrrhiza inflata	0.2352 ± 0.0126	0.3340 ± 0.0327
Lathyrus japonicus	Glycyrrhiza glabra	0.2357 ± 0.0127	0.3322 ± 0.0326
Lathyrus japonicus	Glycyrrhiza lepidota	0.2357 ± 0.0127	0.3322 ± 0.0326
Lathyrus japonicus	Glycyrrhiza uralensis	0.2356 ± 0.0127	0.3324 ± 0.0327
Lathyrus japonicus	Hedysarum semenovii	0.2139 ± 0.0119	0.3373 ± 0.0325
Lathyrus japonicus	Hedysarum taipeicum	0.2265 ± 0.0124	0.3405 ± 0.0326
Lathyrus japonicus	Lathyrus clymeum	0.0998 ± 0.0077	0.0862 ± 0.0139
Lathyrus japonicus	Lathyrus davidii	0.0436 ± 0.0049	0.0242 ± 0.0071
Lathyrus japonicus	Lathyrus graminifolius	0.0260 ± 0.0038	0.0279 ± 0.0077
Lathyrus japonicus	Lathyrus inconspicuus	0.0997 ± 0.0077	0.1173 ± 0.0166
Lathyrus littoralis	Astragalus bhotanensis	0.1936 ± 0.0112	0.3238 ± 0.0314
Lathyrus littoralis	Astragalus gummifer	0.1963 ± 0.0113	0.3113 ± 0.0305
Lathyrus littoralis	Astragalus mongholicus	0.1963 ± 0.0113	0.3113 ± 0.0305
Lathyrus littoralis	Astragalus nakaianus	0.1963 ± 0.0113	0.3113 ± 0.0305
Lathyrus littoralis	Caragana kozlowii	0.1890 ± 0.0111	0.2671 ± 0.0274
Lathyrus littoralis	Caragana korshinskii	0.1828 ± 0.0109	0.2648 ± 0.0273
Lathyrus littoralis	Caragana microphylla	0.1828 ± 0.0109	0.2648 ± 0.0273
Lathyrus littoralis	Caragana rosea	0.1851 ± 0.0109	0.2850 ± 0.0288
Lathyrus littoralis	Carmichaelia australis	0.1938 ± 0.0113	0.3225 ± 0.0312
Lathyrus littoralis	Cicer arietinum	0.2190 ± 0.0121	0.3314 ± 0.0323
Lathyrus littoralis	Glycyrrhiza aspera	0.2432 ± 0.0129	0.3225 ± 0.0316
Lathyrus littoralis	Glycyrrhiza inflata	0.2451 ± 0.0130	0.3236 ± 0.0317
Lathyrus littoralis	Glycyrrhiza glabra	0.2442 ± 0.0130	0.3218 ± 0.0316
Lathyrus littoralis	Glycyrrhiza lepidota	0.2442 ± 0.0130	0.3218 ± 0.0316
Lathyrus littoralis	Glycyrrhiza uralensis	0.2441 ± 0.0130	0.3220 ± 0.0316
Lathyrus littoralis	Hedysarum semenovii	0.2187 ± 0.0121	0.3236 ± 0.0313
Lathyrus littoralis	Hedysarum taipeicum	0.2322 ± 0.0126	0.3269 ± 0.0314
Lathyrus littoralis	Lathyrus clymeum	0.1013 ± 0.0077	0.0850 ± 0.0137
Lathyrus littoralis	Lathyrus davidii	0.0473 ± 0.0051	0.0250 ± 0.0072
Lathyrus littoralis	Lathyrus graminifolius	0.0294 ± 0.0040	0.0297 ± 0.0079
Lathyrus littoralis	Lathyrus inconspicuus	0.0985 ± 0.0076	0.1190 ± 0.0166
Lathyrus littoralis	Lathyrus japonicus	0.0215 ± 0.0034	0.0162 ± 0.0058
Lathyrus ochroleucus	Astragalus bhotanensis	0.1932 ± 0.0112	0.3274 ± 0.0318
Lathyrus ochroleucus	Astragalus gummifer	0.1958 ± 0.0113	0.3149 ± 0.0310
Lathyrus ochroleucus	Astragalus mongholicus	0.1958 ± 0.0113	0.3149 ± 0.0310
Lathyrus ochroleucus	Astragalus nakaianus	0.1958 ± 0.0113	0.3149 ± 0.0310
Lathyrus ochroleucus	Caragana kozlowii	0.1925 ± 0.0112	0.2675 ± 0.0275
Lathyrus ochroleucus	Caragana korshinskii	0.1829 ± 0.0109	0.2746 ± 0.0282
Lathyrus ochroleucus	Caragana microphylla	0.1829 ± 0.0109	0.2746 ± 0.0282
Lathyrus ochroleucus	Caragana rosea	0.1872 ± 0.0110	0.2889 ± 0.0292
Lathyrus ochroleucus	Carmichaelia australis	0.1911 ± 0.0112	0.3300 ± 0.0319
Lathyrus ochroleucus	Cicer arietinum	0.2203 ± 0.0122	0.3478 ± 0.0339
Lathyrus ochroleucus	Glycyrrhiza aspera	0.2380 ± 0.0128	0.3270 ± 0.0321
Lathyrus ochroleucus	Glycyrrhiza inflata	0.2399 ± 0.0128	0.3281 ± 0.0321
Lathyrus ochroleucus	Glycyrrhiza glabra	0.2390 ± 0.0128	0.3263 ± 0.0321
Lathyrus ochroleucus	Glycyrrhiza lepidota	0.2390 ± 0.0128	0.3263 ± 0.0321
Lathyrus ochroleucus	Glycyrrhiza uralensis	0.2389 ± 0.0128	0.3265 ± 0.0321
Lathyrus ochroleucus	Hedysarum semenovii	0.2241 ± 0.0123	0.3293 ± 0.0319
Lathyrus ochroleucus	Hedysarum taipeicum	0.2390 ± 0.0128	0.3366 ± 0.0323
Lathyrus ochroleucus	Lathyrus clymeum	0.1050 ± 0.0079	0.0870 ± 0.0139
Lathyrus ochroleucus	Lathyrus davidii	0.0473 ± 0.0051	0.0251 ± 0.0072
Lathyrus ochroleucus	Lathyrus graminifolius	0.0248 ± 0.0037	0.0283 ± 0.0077
Lathyrus ochroleucus	Lathyrus inconspicuus	0.1025 ± 0.0078	0.1225 ± 0.0169
Lathyrus ochroleucus	Lathyrus japonicus	0.0292 ± 0.0040	0.0179 ± 0.0061
Lathyrus ochroleucus	Lathyrus littoralis	0.0293 ± 0.0040	0.0239 ± 0.0070
Lathyrus odoratus	Astragalus bhotanensis	0.2375 ± 0.0128	0.3963 ± 0.0370
Lathyrus odoratus	Astragalus gummifer	0.2430 ± 0.0130	0.3694 ± 0.0349
Lathyrus odoratus	Astragalus mongholicus	0.2430 ± 0.0130	0.3694 ± 0.0349
Lathyrus odoratus	Astragalus nakaianus	0.2430 ± 0.0130	0.3694 ± 0.0349
Lathyrus odoratus	Caragana kozlowii	0.2369 ± 0.0128	0.3271 ± 0.0318
Lathyrus odoratus	Caragana korshinskii	0.2277 ± 0.0124	0.3265 ± 0.0319
Lathyrus odoratus	Caragana microphylla	0.2277 ± 0.0124	0.3265 ± 0.0319
Lathyrus odoratus	Caragana rosea	0.2351 ± 0.0127	0.3313 ± 0.0321
Lathyrus odoratus	Carmichaelia australis	0.2380 ± 0.0128	0.3970 ± 0.0370
Lathyrus odoratus	Cicer arietinum	0.2599 ± 0.0135	0.4164 ± 0.0389
Lathyrus odoratus	Glycyrrhiza aspera	0.2877 ± 0.0145	0.4001 ± 0.0377
Lathyrus odoratus	Glycyrrhiza inflata	0.2898 ± 0.0145	0.4011 ± 0.0377
Lathyrus odoratus	Glycyrrhiza glabra	0.2887 ± 0.0145	0.3994 ± 0.0377
Lathyrus odoratus	Glycyrrhiza lepidota	0.2887 ± 0.0145	0.3994 ± 0.0377
Lathyrus odoratus	Glycyrrhiza uralensis	0.2889 ± 0.0145	0.3984 ± 0.0376
Lathyrus odoratus	Hedysarum semenovii	0.2604 ± 0.0135	0.3873 ± 0.0366
Lathyrus odoratus	Hedysarum taipeicum	0.2744 ± 0.0140	0.3778 ± 0.0357
Lathyrus odoratus	Lathyrus clymeum	0.1584 ± 0.0100	0.1776 ± 0.0209
Lathyrus odoratus	Lathyrus davidii	0.1673 ± 0.0103	0.1892 ± 0.0218
Lathyrus odoratus	Lathyrus graminifolius	0.1596 ± 0.0100	0.2055 ± 0.0232
Lathyrus odoratus	Lathyrus inconspicuus	0.1657 ± 0.0103	0.2097 ± 0.0233
Lathyrus odoratus	Lathyrus japonicus	0.1591 ± 0.0100	0.1829 ± 0.0213
Lathyrus odoratus	Lathyrus littoralis	0.1594 ± 0.0100	0.1918 ± 0.0219
Lathyrus odoratus	Lathyrus ochroleucus	0.1634 ± 0.0102	0.1999 ± 0.0226
Lathyrus palustris	Astragalus bhotanensis	0.1903 ± 0.0111	0.3253 ± 0.0317
Lathyrus palustris	Astragalus gummifer	0.1929 ± 0.0112	0.3128 ± 0.0309
Lathyrus palustris	Astragalus mongholicus	0.1929 ± 0.0112	0.3128 ± 0.0309
Lathyrus palustris	Astragalus nakaianus	0.1929 ± 0.0112	0.3128 ± 0.0309
Lathyrus palustris	Caragana kozlowii	0.1859 ± 0.0110	0.2665 ± 0.0275
Lathyrus palustris	Caragana korshinskii	0.1798 ± 0.0107	0.2642 ± 0.0274
Lathyrus palustris	Caragana microphylla	0.1798 ± 0.0107	0.2642 ± 0.0274
Lathyrus palustris	Caragana rosea	0.1827 ± 0.0109	0.2846 ± 0.0289
Lathyrus palustris	Carmichaelia australis	0.1879 ± 0.0110	0.3264 ± 0.0317
Lathyrus palustris	Cicer arietinum	0.2163 ± 0.0120	0.3331 ± 0.0328
Lathyrus palustris	Glycyrrhiza aspera	0.2343 ± 0.0126	0.3243 ± 0.0319
Lathyrus palustris	Glycyrrhiza inflata	0.2362 ± 0.0127	0.3254 ± 0.0320
Lathyrus palustris	Glycyrrhiza glabra	0.2353 ± 0.0126	0.3235 ± 0.0319
Lathyrus palustris	Glycyrrhiza lepidota	0.2353 ± 0.0126	0.3235 ± 0.0319
Lathyrus palustris	Glycyrrhiza uralensis	0.2353 ± 0.0126	0.3237 ± 0.0319
Lathyrus palustris	Hedysarum semenovii	0.2179 ± 0.0121	0.3288 ± 0.0319
Lathyrus palustris	Hedysarum taipeicum	0.2306 ± 0.0125	0.3319 ± 0.0320
Lathyrus palustris	Lathyrus clymeum	0.0978 ± 0.0076	0.0847 ± 0.0137
Lathyrus palustris	Lathyrus davidii	0.0451 ± 0.0050	0.0226 ± 0.0068
Lathyrus palustris	Lathyrus graminifolius	0.0258 ± 0.0037	0.0248 ± 0.0072
Lathyrus palustris	Lathyrus inconspicuus	0.0993 ± 0.0076	0.1115 ± 0.0161
Lathyrus palustris	Lathyrus japonicus	0.0258 ± 0.0037	0.0185 ± 0.0062
Lathyrus palustris	Lathyrus littoralis	0.0280 ± 0.0039	0.0183 ± 0.0061
Lathyrus palustris	Lathyrus ochroleucus	0.0267 ± 0.0038	0.0127 ± 0.0051
Lathyrus palustris	Lathyrus odoratus	0.1610 ± 0.0101	0.1884 ± 0.0218
Lathyrus pubescens	Astragalus bhotanensis	0.1952 ± 0.0113	0.3458 ± 0.0333
Lathyrus pubescens	Astragalus gummifer	0.1968 ± 0.0113	0.3241 ± 0.0317
Lathyrus pubescens	Astragalus mongholicus	0.1968 ± 0.0113	0.3241 ± 0.0317
Lathyrus pubescens	Astragalus nakaianus	0.1968 ± 0.0113	0.3241 ± 0.0317
Lathyrus pubescens	Caragana kozlowii	0.1935 ± 0.0112	0.2792 ± 0.0285
Lathyrus pubescens	Caragana korshinskii	0.1823 ± 0.0108	0.2912 ± 0.0295
Lathyrus pubescens	Caragana microphylla	0.1823 ± 0.0108	0.2912 ± 0.0295
Lathyrus pubescens	Caragana rosea	0.1899 ± 0.0111	0.2925 ± 0.0295
Lathyrus pubescens	Carmichaelia australis	0.1935 ± 0.0112	0.3362 ± 0.0325
Lathyrus pubescens	Cicer arietinum	0.2255 ± 0.0123	0.3443 ± 0.0337
Lathyrus pubescens	Glycyrrhiza aspera	0.2460 ± 0.0130	0.3602 ± 0.0349
Lathyrus pubescens	Glycyrrhiza inflata	0.2480 ± 0.0131	0.3613 ± 0.0349
Lathyrus pubescens	Glycyrrhiza glabra	0.2470 ± 0.0130	0.3595 ± 0.0349
Lathyrus pubescens	Glycyrrhiza lepidota	0.2470 ± 0.0130	0.3595 ± 0.0349
Lathyrus pubescens	Glycyrrhiza uralensis	0.2470 ± 0.0130	0.3560 ± 0.0346
Lathyrus pubescens	Hedysarum semenovii	0.2304 ± 0.0125	0.3446 ± 0.0332
Lathyrus pubescens	Hedysarum taipeicum	0.2426 ± 0.0129	0.3448 ± 0.0331
Lathyrus pubescens	Lathyrus clymeum	0.1071 ± 0.0080	0.0926 ± 0.0145
Lathyrus pubescens	Lathyrus davidii	0.1137 ± 0.0082	0.0730 ± 0.0128
Lathyrus pubescens	Lathyrus graminifolius	0.1081 ± 0.0080	0.0922 ± 0.0146
Lathyrus pubescens	Lathyrus inconspicuus	0.1123 ± 0.0082	0.1178 ± 0.0166
Lathyrus pubescens	Lathyrus japonicus	0.1013 ± 0.0077	0.0763 ± 0.0132
Lathyrus pubescens	Lathyrus littoralis	0.1064 ± 0.0079	0.0755 ± 0.0130
Lathyrus pubescens	Lathyrus ochroleucus	0.1070 ± 0.0080	0.0754 ± 0.0130
Lathyrus pubescens	Lathyrus odoratus	0.1719 ± 0.0105	0.1871 ± 0.0217
Lathyrus pubescens	Lathyrus palustris	0.1029 ± 0.0078	0.0746 ± 0.0130
Lathyrus sativus	Astragalus bhotanensis	0.2468 ± 0.0131	0.4080 ± 0.0378
Lathyrus sativus	Astragalus gummifer	0.2491 ± 0.0132	0.3783 ± 0.0355
Lathyrus sativus	Astragalus mongholicus	0.2491 ± 0.0132	0.3783 ± 0.0355
Lathyrus sativus	Astragalus nakaianus	0.2491 ± 0.0132	0.3783 ± 0.0355
Lathyrus sativus	Caragana kozlowii	0.2390 ± 0.0128	0.3353 ± 0.0322
Lathyrus sativus	Caragana korshinskii	0.2313 ± 0.0126	0.3416 ± 0.0328
Lathyrus sativus	Caragana microphylla	0.2313 ± 0.0126	0.3416 ± 0.0328
Lathyrus sativus	Caragana rosea	0.2344 ± 0.0127	0.3468 ± 0.0331
Lathyrus sativus	Carmichaelia australis	0.2377 ± 0.0128	0.4087 ± 0.0379
Lathyrus sativus	Cicer arietinum	0.2658 ± 0.0137	0.3988 ± 0.0377
Lathyrus sativus	Glycyrrhiza aspera	0.2935 ± 0.0147	0.3930 ± 0.0368
Lathyrus sativus	Glycyrrhiza inflata	0.2955 ± 0.0147	0.3902 ± 0.0365
Lathyrus sativus	Glycyrrhiza glabra	0.2945 ± 0.0147	0.3923 ± 0.0368
Lathyrus sativus	Glycyrrhiza lepidota	0.2945 ± 0.0147	0.3923 ± 0.0368
Lathyrus sativus	Glycyrrhiza uralensis	0.2944 ± 0.0147	0.3926 ± 0.0368
Lathyrus sativus	Hedysarum semenovii	0.2705 ± 0.0139	0.3677 ± 0.0345
Lathyrus sativus	Hedysarum taipeicum	0.2819 ± 0.0143	0.3752 ± 0.0350
Lathyrus sativus	Lathyrus clymeum	0.1567 ± 0.0099	0.1737 ± 0.0206
Lathyrus sativus	Lathyrus davidii	0.1566 ± 0.0099	0.1767 ± 0.0208
Lathyrus sativus	Lathyrus graminifolius	0.1574 ± 0.0099	0.1951 ± 0.0223
Lathyrus sativus	Lathyrus inconspicuus	0.1658 ± 0.0103	0.1727 ± 0.0206
Lathyrus sativus	Lathyrus japonicus	0.1503 ± 0.0097	0.1786 ± 0.0210
Lathyrus sativus	Lathyrus littoralis	0.1584 ± 0.0100	0.1777 ± 0.0209
Lathyrus sativus	Lathyrus ochroleucus	0.1591 ± 0.0100	0.1878 ± 0.0217
Lathyrus sativus	Lathyrus odoratus	0.1221 ± 0.0086	0.1614 ± 0.0197
Lathyrus sativus	Lathyrus palustris	0.1584 ± 0.0100	0.1753 ± 0.0208
Lathyrus sativus	Lathyrus pubescens	0.1721 ± 0.0105	0.1810 ± 0.0213
Lathyrus tingitanus	Astragalus bhotanensis	0.2031 ± 0.0116	0.3097 ± 0.0305
Lathyrus tingitanus	Astragalus gummifer	0.2088 ± 0.0118	0.2835 ± 0.0285
Lathyrus tingitanus	Astragalus mongholicus	0.2088 ± 0.0118	0.2835 ± 0.0285
Lathyrus tingitanus	Astragalus nakaianus	0.2088 ± 0.0118	0.2835 ± 0.0285
Lathyrus tingitanus	Caragana kozlowii	0.1894 ± 0.0111	0.2745 ± 0.0279
Lathyrus tingitanus	Caragana korshinskii	0.1829 ± 0.0109	0.2797 ± 0.0283
Lathyrus tingitanus	Caragana microphylla	0.1829 ± 0.0109	0.2797 ± 0.0283
Lathyrus tingitanus	Caragana rosea	0.1859 ± 0.0110	0.2903 ± 0.0291
Lathyrus tingitanus	Carmichaelia australis	0.1980 ± 0.0114	0.3194 ± 0.0310
Lathyrus tingitanus	Cicer arietinum	0.2292 ± 0.0125	0.3298 ± 0.0320
Lathyrus tingitanus	Glycyrrhiza aspera	0.2431 ± 0.0129	0.3288 ± 0.0324
Lathyrus tingitanus	Glycyrrhiza inflata	0.2446 ± 0.0130	0.3279 ± 0.0323
Lathyrus tingitanus	Glycyrrhiza glabra	0.2437 ± 0.0130	0.3296 ± 0.0325
Lathyrus tingitanus	Glycyrrhiza lepidota	0.2437 ± 0.0130	0.3296 ± 0.0325
Lathyrus tingitanus	Glycyrrhiza uralensis	0.2429 ± 0.0129	0.3267 ± 0.0323
Lathyrus tingitanus	Hedysarum semenovii	0.2346 ± 0.0127	0.3044 ± 0.0299
Lathyrus tingitanus	Hedysarum taipeicum	0.2454 ± 0.0130	0.2980 ± 0.0294
Lathyrus tingitanus	Lathyrus clymeum	0.1152 ± 0.0083	0.0995 ± 0.0149
Lathyrus tingitanus	Lathyrus davidii	0.1337 ± 0.0090	0.1122 ± 0.0160
Lathyrus tingitanus	Lathyrus graminifolius	0.1280 ± 0.0088	0.1218 ± 0.0168
Lathyrus tingitanus	Lathyrus inconspicuus	0.1305 ± 0.0089	0.1639 ± 0.0200
Lathyrus tingitanus	Lathyrus japonicus	0.1251 ± 0.0087	0.1068 ± 0.0156
Lathyrus tingitanus	Lathyrus littoralis	0.1284 ± 0.0088	0.1112 ± 0.0159
Lathyrus tingitanus	Lathyrus ochroleucus	0.1264 ± 0.0088	0.1137 ± 0.0162
Lathyrus tingitanus	Lathyrus odoratus	0.1505 ± 0.0097	0.1837 ± 0.0214
Lathyrus tingitanus	Lathyrus palustris	0.1209 ± 0.0085	0.1060 ± 0.0156
Lathyrus tingitanus	Lathyrus pubescens	0.1459 ± 0.0095	0.1187 ± 0.0166
Lathyrus tingitanus	Lathyrus sativus	0.1515 ± 0.0097	0.1739 ± 0.0206
Lathyrus venosus	Astragalus bhotanensis	0.1898 ± 0.0111	0.3273 ± 0.0318
Lathyrus venosus	Astragalus gummifer	0.1924 ± 0.0112	0.3147 ± 0.0309
Lathyrus venosus	Astragalus mongholicus	0.1924 ± 0.0112	0.3147 ± 0.0309
Lathyrus venosus	Astragalus nakaianus	0.1924 ± 0.0112	0.3147 ± 0.0309
Lathyrus venosus	Caragana kozlowii	0.1887 ± 0.0111	0.2658 ± 0.0273
Lathyrus venosus	Caragana korshinskii	0.1805 ± 0.0108	0.2728 ± 0.0279
Lathyrus venosus	Caragana microphylla	0.1805 ± 0.0108	0.2728 ± 0.0279
Lathyrus venosus	Caragana rosea	0.1834 ± 0.0109	0.2870 ± 0.0290
Lathyrus venosus	Carmichaelia australis	0.1886 ± 0.0111	0.3289 ± 0.0318
Lathyrus venosus	Cicer arietinum	0.2179 ± 0.0121	0.3356 ± 0.0330
Lathyrus venosus	Glycyrrhiza aspera	0.2366 ± 0.0127	0.3201 ± 0.0316
Lathyrus venosus	Glycyrrhiza inflata	0.2385 ± 0.0128	0.3212 ± 0.0316
Lathyrus venosus	Glycyrrhiza glabra	0.2376 ± 0.0127	0.3194 ± 0.0316
Lathyrus venosus	Glycyrrhiza lepidota	0.2376 ± 0.0127	0.3194 ± 0.0316
Lathyrus venosus	Glycyrrhiza uralensis	0.2376 ± 0.0127	0.3196 ± 0.0316
Lathyrus venosus	Hedysarum semenovii	0.2196 ± 0.0121	0.3271 ± 0.0317
Lathyrus venosus	Hedysarum taipeicum	0.2342 ± 0.0126	0.3349 ± 0.0322
Lathyrus venosus	Lathyrus clymeum	0.1006 ± 0.0077	0.0876 ± 0.0140
Lathyrus venosus	Lathyrus davidii	0.0447 ± 0.0050	0.0283 ± 0.0077
Lathyrus venosus	Lathyrus graminifolius	0.0243 ± 0.0036	0.0305 ± 0.0080
Lathyrus venosus	Lathyrus inconspicuus	0.0974 ± 0.0076	0.1211 ± 0.0168
Lathyrus venosus	Lathyrus japonicus	0.0251 ± 0.0037	0.0210 ± 0.0066
Lathyrus venosus	Lathyrus littoralis	0.0249 ± 0.0037	0.0260 ± 0.0073
Lathyrus venosus	Lathyrus ochroleucus	0.0109 ± 0.0024	0.0111 ± 0.0048
Lathyrus venosus	Lathyrus odoratus	0.1620 ± 0.0101	0.1999 ± 0.0226
Lathyrus venosus	Lathyrus palustris	0.0259 ± 0.0037	0.0200 ± 0.0064
Lathyrus venosus	Lathyrus pubescens	0.1039 ± 0.0078	0.0778 ± 0.0132
Lathyrus venosus	Lathyrus sativus	0.1552 ± 0.0099	0.1845 ± 0.0214
Lathyrus venosus	Lathyrus tingitanus	0.1246 ± 0.0087	0.1133 ± 0.0161
Oxytropis bicolor	Astragalus bhotanensis	0.0366 ± 0.0045	0.0583 ± 0.0114
Oxytropis bicolor	Astragalus gummifer	0.0377 ± 0.0045	0.0491 ± 0.0104
Oxytropis bicolor	Astragalus mongholicus	0.0377 ± 0.0045	0.0491 ± 0.0104
Oxytropis bicolor	Astragalus nakaianus	0.0377 ± 0.0045	0.0491 ± 0.0104
Oxytropis bicolor	Caragana kozlowii	0.0877 ± 0.0071	0.1056 ± 0.0157
Oxytropis bicolor	Caragana korshinskii	0.0791 ± 0.0067	0.0997 ± 0.0152
Oxytropis bicolor	Caragana microphylla	0.0791 ± 0.0067	0.0997 ± 0.0152
Oxytropis bicolor	Caragana rosea	0.0851 ± 0.0070	0.0993 ± 0.0151
Oxytropis bicolor	Carmichaelia australis	0.0398 ± 0.0047	0.0584 ± 0.0114
Oxytropis bicolor	Cicer arietinum	0.1761 ± 0.0106	0.2556 ± 0.0276
Oxytropis bicolor	Glycyrrhiza aspera	0.1494 ± 0.0096	0.1895 ± 0.0227
Oxytropis bicolor	Glycyrrhiza inflata	0.1507 ± 0.0096	0.1890 ± 0.0226
Oxytropis bicolor	Glycyrrhiza glabra	0.1501 ± 0.0096	0.1893 ± 0.0227
Oxytropis bicolor	Glycyrrhiza lepidota	0.1501 ± 0.0096	0.1893 ± 0.0227
Oxytropis bicolor	Glycyrrhiza uralensis	0.1509 ± 0.0096	0.1888 ± 0.0227
Oxytropis bicolor	Hedysarum semenovii	0.1295 ± 0.0088	0.1837 ± 0.0221
Oxytropis bicolor	Hedysarum taipeicum	0.1392 ± 0.0092	0.1746 ± 0.0214
Oxytropis bicolor	Lathyrus clymeum	0.1768 ± 0.0106	0.2632 ± 0.0272
Oxytropis bicolor	Lathyrus davidii	0.2095 ± 0.0118	0.3007 ± 0.0301
Oxytropis bicolor	Lathyrus graminifolius	0.1928 ± 0.0112	0.3143 ± 0.0311
Oxytropis bicolor	Lathyrus inconspicuus	0.2020 ± 0.0115	0.3450 ± 0.0332
Oxytropis bicolor	Lathyrus japonicus	0.1896 ± 0.0111	0.3132 ± 0.0311
Oxytropis bicolor	Lathyrus littoralis	0.1973 ± 0.0114	0.3108 ± 0.0306
Oxytropis bicolor	Lathyrus ochroleucus	0.2007 ± 0.0115	0.3126 ± 0.0309
Oxytropis bicolor	Lathyrus odoratus	0.2450 ± 0.0130	0.3905 ± 0.0369
Oxytropis bicolor	Lathyrus palustris	0.1933 ± 0.0112	0.3089 ± 0.0307
Oxytropis bicolor	Lathyrus pubescens	0.2002 ± 0.0114	0.3220 ± 0.0317
Oxytropis bicolor	Lathyrus sativus	0.2510 ± 0.0132	0.3873 ± 0.0363
Oxytropis bicolor	Lathyrus tingitanus	0.2114 ± 0.0119	0.3042 ± 0.0302
Oxytropis bicolor	Lathyrus venosus	0.1953 ± 0.0113	0.3118 ± 0.0308
Pisum abyssinicum	Astragalus bhotanensis	0.2272 ± 0.0125	0.3628 ± 0.0336
Pisum abyssinicum	Astragalus gummifer	0.2295 ± 0.0125	0.3418 ± 0.0320
Pisum abyssinicum	Astragalus mongholicus	0.2295 ± 0.0125	0.3418 ± 0.0320
Pisum abyssinicum	Astragalus nakaianus	0.2295 ± 0.0125	0.3418 ± 0.0320
Pisum abyssinicum	Caragana kozlowii	0.2288 ± 0.0125	0.3205 ± 0.0307
Pisum abyssinicum	Caragana korshinskii	0.2185 ± 0.0122	0.3193 ± 0.0308
Pisum abyssinicum	Caragana microphylla	0.2185 ± 0.0122	0.3193 ± 0.0308
Pisum abyssinicum	Caragana rosea	0.2236 ± 0.0123	0.3314 ± 0.0316
Pisum abyssinicum	Carmichaelia australis	0.2267 ± 0.0125	0.3717 ± 0.0343
Pisum abyssinicum	Cicer arietinum	0.2515 ± 0.0133	0.3555 ± 0.0341
Pisum abyssinicum	Glycyrrhiza aspera	0.2803 ± 0.0143	0.3872 ± 0.0360
Pisum abyssinicum	Glycyrrhiza inflata	0.2824 ± 0.0143	0.3818 ± 0.0356
Pisum abyssinicum	Glycyrrhiza glabra	0.2813 ± 0.0143	0.3903 ± 0.0363
Pisum abyssinicum	Glycyrrhiza lepidota	0.2813 ± 0.0143	0.3903 ± 0.0363
Pisum abyssinicum	Glycyrrhiza uralensis	0.2813 ± 0.0143	0.3868 ± 0.0360
Pisum abyssinicum	Hedysarum semenovii	0.2631 ± 0.0137	0.3655 ± 0.0339
Pisum abyssinicum	Hedysarum taipeicum	0.2791 ± 0.0142	0.3748 ± 0.0344
Pisum abyssinicum	Lathyrus clymeum	0.1382 ± 0.0092	0.1333 ± 0.0174
Pisum abyssinicum	Lathyrus davidii	0.1652 ± 0.0103	0.1789 ± 0.0208
Pisum abyssinicum	Lathyrus graminifolius	0.1602 ± 0.0101	0.1933 ± 0.0218
Pisum abyssinicum	Lathyrus inconspicuus	0.1678 ± 0.0104	0.2025 ± 0.0224
Pisum abyssinicum	Lathyrus japonicus	0.1570 ± 0.0100	0.1750 ± 0.0205
Pisum abyssinicum	Lathyrus littoralis	0.1602 ± 0.0101	0.1727 ± 0.0202
Pisum abyssinicum	Lathyrus ochroleucus	0.1631 ± 0.0102	0.1746 ± 0.0204
Pisum abyssinicum	Lathyrus odoratus	0.2008 ± 0.0116	0.2589 ± 0.0264
Pisum abyssinicum	Lathyrus palustris	0.1582 ± 0.0100	0.1705 ± 0.0201
Pisum abyssinicum	Lathyrus pubescens	0.1740 ± 0.0106	0.1792 ± 0.0209
Pisum abyssinicum	Lathyrus sativus	0.2083 ± 0.0118	0.2504 ± 0.0256
Pisum abyssinicum	Lathyrus tingitanus	0.1713 ± 0.0105	0.2097 ± 0.0229
Pisum abyssinicum	Lathyrus venosus	0.1605 ± 0.0101	0.1688 ± 0.0200
Pisum abyssinicum	Oxytropis bicolor	0.2382 ± 0.0128	0.3699 ± 0.0342
Pisum fulvum	Astragalus bhotanensis	0.2283 ± 0.0125	0.3615 ± 0.0336
Pisum fulvum	Astragalus gummifer	0.2306 ± 0.0126	0.3405 ± 0.0320
Pisum fulvum	Astragalus mongholicus	0.2306 ± 0.0126	0.3405 ± 0.0320
Pisum fulvum	Astragalus nakaianus	0.2306 ± 0.0126	0.3405 ± 0.0320
Pisum fulvum	Caragana kozlowii	0.2299 ± 0.0126	0.3193 ± 0.0307
Pisum fulvum	Caragana korshinskii	0.2196 ± 0.0122	0.3182 ± 0.0308
Pisum fulvum	Caragana microphylla	0.2196 ± 0.0122	0.3182 ± 0.0308
Pisum fulvum	Caragana rosea	0.2246 ± 0.0124	0.3302 ± 0.0316
Pisum fulvum	Carmichaelia australis	0.2278 ± 0.0125	0.3633 ± 0.0337
Pisum fulvum	Cicer arietinum	0.2533 ± 0.0133	0.3577 ± 0.0343
Pisum fulvum	Glycyrrhiza aspera	0.2819 ± 0.0143	0.3840 ± 0.0358
Pisum fulvum	Glycyrrhiza inflata	0.2839 ± 0.0144	0.3786 ± 0.0354
Pisum fulvum	Glycyrrhiza glabra	0.2829 ± 0.0143	0.3871 ± 0.0361
Pisum fulvum	Glycyrrhiza lepidota	0.2829 ± 0.0143	0.3871 ± 0.0361
Pisum fulvum	Glycyrrhiza uralensis	0.2829 ± 0.0143	0.3835 ± 0.0358
Pisum fulvum	Hedysarum semenovii	0.2650 ± 0.0138	0.3603 ± 0.0335
Pisum fulvum	Hedysarum taipeicum	0.2805 ± 0.0143	0.3723 ± 0.0343
Pisum fulvum	Lathyrus clymeum	0.1399 ± 0.0093	0.1414 ± 0.0180
Pisum fulvum	Lathyrus davidii	0.1662 ± 0.0103	0.1801 ± 0.0208
Pisum fulvum	Lathyrus graminifolius	0.1612 ± 0.0101	0.1945 ± 0.0219
Pisum fulvum	Lathyrus inconspicuus	0.1691 ± 0.0104	0.2100 ± 0.0229
Pisum fulvum	Lathyrus japonicus	0.1580 ± 0.0100	0.1762 ± 0.0206
Pisum fulvum	Lathyrus littoralis	0.1612 ± 0.0101	0.1738 ± 0.0203
Pisum fulvum	Lathyrus ochroleucus	0.1644 ± 0.0102	0.1744 ± 0.0204
Pisum fulvum	Lathyrus odoratus	0.2022 ± 0.0116	0.2562 ± 0.0262
Pisum fulvum	Lathyrus palustris	0.1592 ± 0.0100	0.1716 ± 0.0202
Pisum fulvum	Lathyrus pubescens	0.1760 ± 0.0106	0.1838 ± 0.0212
Pisum fulvum	Lathyrus sativus	0.2097 ± 0.0119	0.2478 ± 0.0255
Pisum fulvum	Lathyrus tingitanus	0.1727 ± 0.0105	0.2124 ± 0.0231
Pisum fulvum	Lathyrus venosus	0.1615 ± 0.0101	0.1699 ± 0.0200
Pisum fulvum	Oxytropis bicolor	0.2393 ± 0.0129	0.3651 ± 0.0339
Pisum fulvum	Pisum abyssinicum	0.0016 ± 0.0009	0.0095 ± 0.0042
Pisum sativum	Astragalus bhotanensis	0.2279 ± 0.0125	0.3629 ± 0.0336
Pisum sativum	Astragalus gummifer	0.2302 ± 0.0126	0.3420 ± 0.0320
Pisum sativum	Astragalus mongholicus	0.2302 ± 0.0126	0.3420 ± 0.0320
Pisum sativum	Astragalus nakaianus	0.2302 ± 0.0126	0.3420 ± 0.0320
Pisum sativum	Caragana kozlowii	0.2313 ± 0.0126	0.3166 ± 0.0305
Pisum sativum	Caragana korshinskii	0.2210 ± 0.0123	0.3155 ± 0.0306
Pisum sativum	Caragana microphylla	0.2210 ± 0.0123	0.3155 ± 0.0306
Pisum sativum	Caragana rosea	0.2260 ± 0.0124	0.3276 ± 0.0315
Pisum sativum	Carmichaelia australis	0.2274 ± 0.0125	0.3718 ± 0.0342
Pisum sativum	Cicer arietinum	0.2551 ± 0.0134	0.3525 ± 0.0339
Pisum sativum	Glycyrrhiza aspera	0.2842 ± 0.0144	0.3805 ± 0.0355
Pisum sativum	Glycyrrhiza inflata	0.2862 ± 0.0145	0.3752 ± 0.0352
Pisum sativum	Glycyrrhiza glabra	0.2852 ± 0.0144	0.3836 ± 0.0358
Pisum sativum	Glycyrrhiza lepidota	0.2852 ± 0.0144	0.3836 ± 0.0358
Pisum sativum	Glycyrrhiza uralensis	0.2851 ± 0.0144	0.3801 ± 0.0355
Pisum sativum	Hedysarum semenovii	0.2661 ± 0.0138	0.3624 ± 0.0337
Pisum sativum	Hedysarum taipeicum	0.2824 ± 0.0143	0.3706 ± 0.0341
Pisum sativum	Lathyrus clymeum	0.1408 ± 0.0093	0.1404 ± 0.0179
Pisum sativum	Lathyrus davidii	0.1679 ± 0.0104	0.1790 ± 0.0208
Pisum sativum	Lathyrus graminifolius	0.1628 ± 0.0102	0.1934 ± 0.0218
Pisum sativum	Lathyrus inconspicuus	0.1694 ± 0.0104	0.2062 ± 0.0226
Pisum sativum	Lathyrus japonicus	0.1596 ± 0.0100	0.1751 ± 0.0205
Pisum sativum	Lathyrus littoralis	0.1628 ± 0.0102	0.1727 ± 0.0202
Pisum sativum	Lathyrus ochroleucus	0.1660 ± 0.0103	0.1734 ± 0.0203
Pisum sativum	Lathyrus odoratus	0.2043 ± 0.0117	0.2562 ± 0.0262
Pisum sativum	Lathyrus palustris	0.1608 ± 0.0101	0.1706 ± 0.0201
Pisum sativum	Lathyrus pubescens	0.1770 ± 0.0107	0.1829 ± 0.0211
Pisum sativum	Lathyrus sativus	0.2100 ± 0.0119	0.2491 ± 0.0255
Pisum sativum	Lathyrus tingitanus	0.1727 ± 0.0105	0.2123 ± 0.0231
Pisum sativum	Lathyrus venosus	0.1632 ± 0.0102	0.1688 ± 0.0200
Pisum sativum	Oxytropis bicolor	0.2397 ± 0.0129	0.3667 ± 0.0340
Pisum sativum	Pisum abyssinicum	0.0038 ± 0.0014	0.0057 ± 0.0033
Pisum sativum	Pisum fulvum	0.0054 ± 0.0017	0.0076 ± 0.0038
Tibetia liangshanensis	Astragalus bhotanensis	0.1251 ± 0.0087	0.1708 ± 0.0206
Tibetia liangshanensis	Astragalus gummifer	0.1269 ± 0.0088	0.1608 ± 0.0198
Tibetia liangshanensis	Astragalus mongholicus	0.1269 ± 0.0088	0.1608 ± 0.0198
Tibetia liangshanensis	Astragalus nakaianus	0.1269 ± 0.0088	0.1608 ± 0.0198
Tibetia liangshanensis	Caragana kozlowii	0.1120 ± 0.0082	0.1302 ± 0.0173
Tibetia liangshanensis	Caragana korshinskii	0.1087 ± 0.0080	0.1216 ± 0.0167
Tibetia liangshanensis	Caragana microphylla	0.1087 ± 0.0080	0.1216 ± 0.0167
Tibetia liangshanensis	Caragana rosea	0.1101 ± 0.0081	0.1356 ± 0.0178
Tibetia liangshanensis	Carmichaelia australis	0.1310 ± 0.0089	0.1744 ± 0.0208
Tibetia liangshanensis	Cicer arietinum	0.1936 ± 0.0112	0.2808 ± 0.0290
Tibetia liangshanensis	Glycyrrhiza aspera	0.1791 ± 0.0107	0.2253 ± 0.0248
Tibetia liangshanensis	Glycyrrhiza inflata	0.1808 ± 0.0108	0.2180 ± 0.0243
Tibetia liangshanensis	Glycyrrhiza glabra	0.1800 ± 0.0107	0.2245 ± 0.0248
Tibetia liangshanensis	Glycyrrhiza lepidota	0.1800 ± 0.0107	0.2245 ± 0.0248
Tibetia liangshanensis	Glycyrrhiza uralensis	0.1806 ± 0.0108	0.2246 ± 0.0248
Tibetia liangshanensis	Hedysarum semenovii	0.1556 ± 0.0099	0.1896 ± 0.0220
Tibetia liangshanensis	Hedysarum taipeicum	0.1650 ± 0.0102	0.1836 ± 0.0216
Tibetia liangshanensis	Lathyrus clymeum	0.1959 ± 0.0113	0.3197 ± 0.0306
Tibetia liangshanensis	Lathyrus davidii	0.2322 ± 0.0126	0.3552 ± 0.0334
Tibetia liangshanensis	Lathyrus graminifolius	0.2201 ± 0.0122	0.3579 ± 0.0336
Tibetia liangshanensis	Lathyrus inconspicuus	0.2242 ± 0.0123	0.3645 ± 0.0339
Tibetia liangshanensis	Lathyrus japonicus	0.2168 ± 0.0121	0.3529 ± 0.0332
Tibetia liangshanensis	Lathyrus littoralis	0.2227 ± 0.0123	0.3505 ± 0.0328
Tibetia liangshanensis	Lathyrus ochroleucus	0.2239 ± 0.0123	0.3638 ± 0.0340
Tibetia liangshanensis	Lathyrus odoratus	0.2589 ± 0.0135	0.3981 ± 0.0365
Tibetia liangshanensis	Lathyrus palustris	0.2201 ± 0.0122	0.3551 ± 0.0334
Tibetia liangshanensis	Lathyrus pubescens	0.2226 ± 0.0123	0.3607 ± 0.0339
Tibetia liangshanensis	Lathyrus sativus	0.2549 ± 0.0134	0.3758 ± 0.0344
Tibetia liangshanensis	Lathyrus tingitanus	0.2301 ± 0.0125	0.3532 ± 0.0329
Tibetia liangshanensis	Lathyrus venosus	0.2197 ± 0.0122	0.3634 ± 0.0340
Tibetia liangshanensis	Oxytropis bicolor	0.1376 ± 0.0092	0.1844 ± 0.0217
Tibetia liangshanensis	Pisum abyssinicum	0.2546 ± 0.0134	0.3690 ± 0.0337
Tibetia liangshanensis	Pisum fulvum	0.2558 ± 0.0135	0.3644 ± 0.0334
Tibetia liangshanensis	Pisum sativum	0.2576 ± 0.0135	0.3661 ± 0.0335
Trifolium aureum	Astragalus bhotanensis	0.1344 ± 0.0091	0.2344 ± 0.0253
Trifolium aureum	Astragalus gummifer	0.1381 ± 0.0092	0.2231 ± 0.0245
Trifolium aureum	Astragalus mongholicus	0.1381 ± 0.0092	0.2231 ± 0.0245
Trifolium aureum	Astragalus nakaianus	0.1381 ± 0.0092	0.2231 ± 0.0245
Trifolium aureum	Caragana kozlowii	0.1224 ± 0.0086	0.1818 ± 0.0214
Trifolium aureum	Caragana korshinskii	0.1178 ± 0.0084	0.1858 ± 0.0217
Trifolium aureum	Caragana microphylla	0.1178 ± 0.0084	0.1858 ± 0.0217
Trifolium aureum	Caragana rosea	0.1220 ± 0.0086	0.1837 ± 0.0215
Trifolium aureum	Carmichaelia australis	0.1360 ± 0.0091	0.2355 ± 0.0254
Trifolium aureum	Cicer arietinum	0.1749 ± 0.0106	0.2659 ± 0.0282
Trifolium aureum	Glycyrrhiza aspera	0.1904 ± 0.0111	0.2677 ± 0.0280
Trifolium aureum	Glycyrrhiza inflata	0.1922 ± 0.0112	0.2656 ± 0.0278
Trifolium aureum	Glycyrrhiza glabra	0.1913 ± 0.0111	0.2669 ± 0.0280
Trifolium aureum	Glycyrrhiza lepidota	0.1913 ± 0.0111	0.2669 ± 0.0280
Trifolium aureum	Glycyrrhiza uralensis	0.1920 ± 0.0112	0.2671 ± 0.0280
Trifolium aureum	Hedysarum semenovii	0.1808 ± 0.0108	0.2518 ± 0.0266
Trifolium aureum	Hedysarum taipeicum	0.1932 ± 0.0112	0.2331 ± 0.0251
Trifolium aureum	Lathyrus clymeum	0.1482 ± 0.0096	0.1932 ± 0.0222
Trifolium aureum	Lathyrus davidii	0.1909 ± 0.0111	0.2482 ± 0.0262
Trifolium aureum	Lathyrus graminifolius	0.1822 ± 0.0108	0.2475 ± 0.0261
Trifolium aureum	Lathyrus inconspicuus	0.1840 ± 0.0109	0.2827 ± 0.0285
Trifolium aureum	Lathyrus japonicus	0.1787 ± 0.0107	0.2393 ± 0.0256
Trifolium aureum	Lathyrus littoralis	0.1838 ± 0.0109	0.2315 ± 0.0248
Trifolium aureum	Lathyrus ochroleucus	0.1863 ± 0.0110	0.2475 ± 0.0261
Trifolium aureum	Lathyrus odoratus	0.2213 ± 0.0122	0.3283 ± 0.0318
Trifolium aureum	Lathyrus palustris	0.1819 ± 0.0108	0.2405 ± 0.0257
Trifolium aureum	Lathyrus pubescens	0.1855 ± 0.0109	0.2455 ± 0.0261
Trifolium aureum	Lathyrus sativus	0.2240 ± 0.0123	0.3218 ± 0.0313
Trifolium aureum	Lathyrus tingitanus	0.1861 ± 0.0110	0.2515 ± 0.0264
Trifolium aureum	Lathyrus venosus	0.1822 ± 0.0108	0.2413 ± 0.0256
Trifolium aureum	Oxytropis bicolor	0.1477 ± 0.0096	0.2266 ± 0.0248
Trifolium aureum	Pisum abyssinicum	0.2250 ± 0.0124	0.2823 ± 0.0281
Trifolium aureum	Pisum fulvum	0.2258 ± 0.0124	0.2849 ± 0.0282
Trifolium aureum	Pisum sativum	0.2275 ± 0.0125	0.2837 ± 0.0281
Trifolium aureum	Tibetia liangshanensis	0.1674 ± 0.0103	0.2602 ± 0.0267
Trifolium boissieri	Astragalus bhotanensis	0.1323 ± 0.0090	0.2309 ± 0.0253
Trifolium boissieri	Astragalus gummifer	0.1348 ± 0.0091	0.2197 ± 0.0245
Trifolium boissieri	Astragalus mongholicus	0.1348 ± 0.0091	0.2197 ± 0.0245
Trifolium boissieri	Astragalus nakaianus	0.1348 ± 0.0091	0.2197 ± 0.0245
Trifolium boissieri	Caragana kozlowii	0.1173 ± 0.0084	0.1781 ± 0.0213
Trifolium boissieri	Caragana korshinskii	0.1130 ± 0.0082	0.1808 ± 0.0215
Trifolium boissieri	Caragana microphylla	0.1130 ± 0.0082	0.1808 ± 0.0215
Trifolium boissieri	Caragana rosea	0.1168 ± 0.0084	0.1827 ± 0.0217
Trifolium boissieri	Carmichaelia australis	0.1310 ± 0.0089	0.2305 ± 0.0252
Trifolium boissieri	Cicer arietinum	0.1733 ± 0.0105	0.2542 ± 0.0276
Trifolium boissieri	Glycyrrhiza aspera	0.1880 ± 0.0110	0.2552 ± 0.0272
Trifolium boissieri	Glycyrrhiza inflata	0.1898 ± 0.0111	0.2531 ± 0.0270
Trifolium boissieri	Glycyrrhiza glabra	0.1889 ± 0.0111	0.2544 ± 0.0272
Trifolium boissieri	Glycyrrhiza lepidota	0.1889 ± 0.0111	0.2544 ± 0.0272
Trifolium boissieri	Glycyrrhiza uralensis	0.1892 ± 0.0111	0.2559 ± 0.0273
Trifolium boissieri	Hedysarum semenovii	0.1762 ± 0.0106	0.2464 ± 0.0264
Trifolium boissieri	Hedysarum taipeicum	0.1892 ± 0.0111	0.2332 ± 0.0253
Trifolium boissieri	Lathyrus clymeum	0.1439 ± 0.0094	0.1984 ± 0.0227
Trifolium boissieri	Lathyrus davidii	0.1880 ± 0.0110	0.2523 ± 0.0265
Trifolium boissieri	Lathyrus graminifolius	0.1799 ± 0.0107	0.2483 ± 0.0261
Trifolium boissieri	Lathyrus inconspicuus	0.1816 ± 0.0108	0.2816 ± 0.0284
Trifolium boissieri	Lathyrus japonicus	0.1752 ± 0.0106	0.2400 ± 0.0256
Trifolium boissieri	Lathyrus littoralis	0.1816 ± 0.0108	0.2322 ± 0.0249
Trifolium boissieri	Lathyrus ochroleucus	0.1827 ± 0.0109	0.2483 ± 0.0261
Trifolium boissieri	Lathyrus odoratus	0.2210 ± 0.0122	0.3500 ± 0.0335
Trifolium boissieri	Lathyrus palustris	0.1797 ± 0.0107	0.2412 ± 0.0257
Trifolium boissieri	Lathyrus pubescens	0.1815 ± 0.0108	0.2572 ± 0.0270
Trifolium boissieri	Lathyrus sativus	0.2255 ± 0.0124	0.3319 ± 0.0321
Trifolium boissieri	Lathyrus tingitanus	0.1810 ± 0.0108	0.2587 ± 0.0269
Trifolium boissieri	Lathyrus venosus	0.1783 ± 0.0107	0.2435 ± 0.0257
Trifolium boissieri	Oxytropis bicolor	0.1437 ± 0.0094	0.2259 ± 0.0250
Trifolium boissieri	Pisum abyssinicum	0.2183 ± 0.0122	0.2929 ± 0.0289
Trifolium boissieri	Pisum fulvum	0.2193 ± 0.0122	0.2943 ± 0.0290
Trifolium boissieri	Pisum sativum	0.2207 ± 0.0123	0.2945 ± 0.0290
Trifolium boissieri	Tibetia liangshanensis	0.1675 ± 0.0103	0.2542 ± 0.0263
Trifolium boissieri	Trifolium aureum	0.0115 ± 0.0025	0.0487 ± 0.0102
Trifolium glanduliferum	Astragalus bhotanensis	0.1319 ± 0.0089	0.1950 ± 0.0224
Trifolium glanduliferum	Astragalus gummifer	0.1340 ± 0.0090	0.1857 ± 0.0217
Trifolium glanduliferum	Astragalus mongholicus	0.1340 ± 0.0090	0.1857 ± 0.0217
Trifolium glanduliferum	Astragalus nakaianus	0.1340 ± 0.0090	0.1857 ± 0.0217
Trifolium glanduliferum	Caragana kozlowii	0.1166 ± 0.0084	0.1595 ± 0.0197
Trifolium glanduliferum	Caragana korshinskii	0.1140 ± 0.0082	0.1605 ± 0.0199
Trifolium glanduliferum	Caragana microphylla	0.1140 ± 0.0082	0.1605 ± 0.0199
Trifolium glanduliferum	Caragana rosea	0.1190 ± 0.0085	0.1622 ± 0.0199
Trifolium glanduliferum	Carmichaelia australis	0.1322 ± 0.0090	0.1964 ± 0.0225
Trifolium glanduliferum	Cicer arietinum	0.1639 ± 0.0101	0.2352 ± 0.0259
Trifolium glanduliferum	Glycyrrhiza aspera	0.1813 ± 0.0108	0.2335 ± 0.0256
Trifolium glanduliferum	Glycyrrhiza inflata	0.1831 ± 0.0108	0.2316 ± 0.0254
Trifolium glanduliferum	Glycyrrhiza glabra	0.1822 ± 0.0108	0.2327 ± 0.0255
Trifolium glanduliferum	Glycyrrhiza lepidota	0.1822 ± 0.0108	0.2327 ± 0.0255
Trifolium glanduliferum	Glycyrrhiza uralensis	0.1826 ± 0.0108	0.2342 ± 0.0256
Trifolium glanduliferum	Hedysarum semenovii	0.1621 ± 0.0101	0.2063 ± 0.0233
Trifolium glanduliferum	Hedysarum taipeicum	0.1776 ± 0.0107	0.1939 ± 0.0223
Trifolium glanduliferum	Lathyrus clymeum	0.1465 ± 0.0095	0.1867 ± 0.0217
Trifolium glanduliferum	Lathyrus davidii	0.1880 ± 0.0110	0.2475 ± 0.0260
Trifolium glanduliferum	Lathyrus graminifolius	0.1814 ± 0.0108	0.2325 ± 0.0248
Trifolium glanduliferum	Lathyrus inconspicuus	0.1894 ± 0.0111	0.2795 ± 0.0281
Trifolium glanduliferum	Lathyrus japonicus	0.1737 ± 0.0105	0.2339 ± 0.0250
Trifolium glanduliferum	Lathyrus littoralis	0.1801 ± 0.0108	0.2322 ± 0.0248
Trifolium glanduliferum	Lathyrus ochroleucus	0.1845 ± 0.0109	0.2369 ± 0.0252
Trifolium glanduliferum	Lathyrus odoratus	0.2201 ± 0.0122	0.3174 ± 0.0310
Trifolium glanduliferum	Lathyrus palustris	0.1776 ± 0.0107	0.2352 ± 0.0252
Trifolium glanduliferum	Lathyrus pubescens	0.1816 ± 0.0108	0.2561 ± 0.0268
Trifolium glanduliferum	Lathyrus sativus	0.2211 ± 0.0122	0.3110 ± 0.0302
Trifolium glanduliferum	Lathyrus tingitanus	0.1920 ± 0.0112	0.2371 ± 0.0252
Trifolium glanduliferum	Lathyrus venosus	0.1778 ± 0.0107	0.2390 ± 0.0253
Trifolium glanduliferum	Oxytropis bicolor	0.1434 ± 0.0094	0.1920 ± 0.0222
Trifolium glanduliferum	Pisum abyssinicum	0.2125 ± 0.0120	0.2950 ± 0.0289
Trifolium glanduliferum	Pisum fulvum	0.2136 ± 0.0120	0.2938 ± 0.0289
Trifolium glanduliferum	Pisum sativum	0.2149 ± 0.0120	0.2965 ± 0.0290
Trifolium glanduliferum	Tibetia liangshanensis	0.1588 ± 0.0100	0.2371 ± 0.0250
Trifolium glanduliferum	Trifolium aureum	0.0860 ± 0.0071	0.1265 ± 0.0173
Trifolium glanduliferum	Trifolium boissieri	0.0829 ± 0.0069	0.1180 ± 0.0167
Trifolium grandiflorum	Astragalus bhotanensis	0.1432 ± 0.0094	0.2418 ± 0.0261
Trifolium grandiflorum	Astragalus gummifer	0.1452 ± 0.0095	0.2299 ± 0.0252
Trifolium grandiflorum	Astragalus mongholicus	0.1452 ± 0.0095	0.2299 ± 0.0252
Trifolium grandiflorum	Astragalus nakaianus	0.1452 ± 0.0095	0.2299 ± 0.0252
Trifolium grandiflorum	Caragana kozlowii	0.1337 ± 0.0090	0.1855 ± 0.0218
Trifolium grandiflorum	Caragana korshinskii	0.1290 ± 0.0088	0.1895 ± 0.0221
Trifolium grandiflorum	Caragana microphylla	0.1290 ± 0.0088	0.1895 ± 0.0221
Trifolium grandiflorum	Caragana rosea	0.1326 ± 0.0090	0.1901 ± 0.0222
Trifolium grandiflorum	Carmichaelia australis	0.1445 ± 0.0095	0.2387 ± 0.0259
Trifolium grandiflorum	Cicer arietinum	0.1863 ± 0.0110	0.2709 ± 0.0288
Trifolium grandiflorum	Glycyrrhiza aspera	0.2040 ± 0.0116	0.2675 ± 0.0282
Trifolium grandiflorum	Glycyrrhiza inflata	0.2058 ± 0.0117	0.2653 ± 0.0280
Trifolium grandiflorum	Glycyrrhiza glabra	0.2063 ± 0.0117	0.2667 ± 0.0282
Trifolium grandiflorum	Glycyrrhiza lepidota	0.2063 ± 0.0117	0.2667 ± 0.0282
Trifolium grandiflorum	Glycyrrhiza uralensis	0.2052 ± 0.0116	0.2683 ± 0.0283
Trifolium grandiflorum	Hedysarum semenovii	0.1938 ± 0.0112	0.2550 ± 0.0269
Trifolium grandiflorum	Hedysarum taipeicum	0.2071 ± 0.0117	0.2416 ± 0.0258
Trifolium grandiflorum	Lathyrus clymeum	0.1590 ± 0.0100	0.2032 ± 0.0230
Trifolium grandiflorum	Lathyrus davidii	0.2010 ± 0.0115	0.2668 ± 0.0275
Trifolium grandiflorum	Lathyrus graminifolius	0.1921 ± 0.0112	0.2658 ± 0.0273
Trifolium grandiflorum	Lathyrus inconspicuus	0.1946 ± 0.0113	0.2993 ± 0.0296
Trifolium grandiflorum	Lathyrus japonicus	0.1880 ± 0.0110	0.2574 ± 0.0268
Trifolium grandiflorum	Lathyrus littoralis	0.1945 ± 0.0113	0.2462 ± 0.0258
Trifolium grandiflorum	Lathyrus ochroleucus	0.1963 ± 0.0114	0.2657 ± 0.0274
Trifolium grandiflorum	Lathyrus odoratus	0.2357 ± 0.0127	0.3581 ± 0.0340
Trifolium grandiflorum	Lathyrus palustris	0.1905 ± 0.0111	0.2585 ± 0.0269
Trifolium grandiflorum	Lathyrus pubescens	0.1976 ± 0.0114	0.2731 ± 0.0280
Trifolium grandiflorum	Lathyrus sativus	0.2403 ± 0.0129	0.3398 ± 0.0326
Trifolium grandiflorum	Lathyrus tingitanus	0.1947 ± 0.0113	0.2735 ± 0.0279
Trifolium grandiflorum	Lathyrus venosus	0.1918 ± 0.0112	0.2608 ± 0.0269
Trifolium grandiflorum	Oxytropis bicolor	0.1583 ± 0.0100	0.2356 ± 0.0257
Trifolium grandiflorum	Pisum abyssinicum	0.2315 ± 0.0126	0.2914 ± 0.0286
Trifolium grandiflorum	Pisum fulvum	0.2326 ± 0.0127	0.2927 ± 0.0287
Trifolium grandiflorum	Pisum sativum	0.2322 ± 0.0127	0.2943 ± 0.0288
Trifolium grandiflorum	Tibetia liangshanensis	0.1832 ± 0.0109	0.2589 ± 0.0266
Trifolium grandiflorum	Trifolium aureum	0.0285 ± 0.0039	0.0588 ± 0.0112
Trifolium grandiflorum	Trifolium boissieri	0.0207 ± 0.0033	0.0148 ± 0.0055
Trifolium grandiflorum	Trifolium glanduliferum	0.1004 ± 0.0077	0.1315 ± 0.0177
Trifolium meduseum	Astragalus bhotanensis	0.1817 ± 0.0108	0.2857 ± 0.0289
Trifolium meduseum	Astragalus gummifer	0.1854 ± 0.0110	0.2747 ± 0.0281
Trifolium meduseum	Astragalus mongholicus	0.1854 ± 0.0110	0.2747 ± 0.0281
Trifolium meduseum	Astragalus nakaianus	0.1854 ± 0.0110	0.2747 ± 0.0281
Trifolium meduseum	Caragana kozlowii	0.1722 ± 0.0105	0.2378 ± 0.0253
Trifolium meduseum	Caragana korshinskii	0.1693 ± 0.0104	0.2276 ± 0.0246
Trifolium meduseum	Caragana microphylla	0.1693 ± 0.0104	0.2276 ± 0.0246
Trifolium meduseum	Caragana rosea	0.1764 ± 0.0106	0.2400 ± 0.0255
Trifolium meduseum	Carmichaelia australis	0.1811 ± 0.0108	0.2823 ± 0.0287
Trifolium meduseum	Cicer arietinum	0.2044 ± 0.0116	0.3289 ± 0.0330
Trifolium meduseum	Glycyrrhiza aspera	0.2288 ± 0.0125	0.3178 ± 0.0316
Trifolium meduseum	Glycyrrhiza inflata	0.2307 ± 0.0125	0.3153 ± 0.0314
Trifolium meduseum	Glycyrrhiza glabra	0.2296 ± 0.0125	0.3178 ± 0.0317
Trifolium meduseum	Glycyrrhiza lepidota	0.2296 ± 0.0125	0.3178 ± 0.0317
Trifolium meduseum	Glycyrrhiza uralensis	0.2301 ± 0.0125	0.3187 ± 0.0317
Trifolium meduseum	Hedysarum semenovii	0.2147 ± 0.0120	0.3115 ± 0.0308
Trifolium meduseum	Hedysarum taipeicum	0.2269 ± 0.0124	0.2910 ± 0.0291
Trifolium meduseum	Lathyrus clymeum	0.1900 ± 0.0111	0.2920 ± 0.0296
Trifolium meduseum	Lathyrus davidii	0.2395 ± 0.0128	0.3284 ± 0.0320
Trifolium meduseum	Lathyrus graminifolius	0.2352 ± 0.0127	0.3271 ± 0.0317
Trifolium meduseum	Lathyrus inconspicuus	0.2247 ± 0.0123	0.3547 ± 0.0337
Trifolium meduseum	Lathyrus japonicus	0.2272 ± 0.0124	0.3254 ± 0.0318
Trifolium meduseum	Lathyrus littoralis	0.2335 ± 0.0127	0.3221 ± 0.0314
Trifolium meduseum	Lathyrus ochroleucus	0.2375 ± 0.0128	0.3367 ± 0.0325
Trifolium meduseum	Lathyrus odoratus	0.2636 ± 0.0137	0.4441 ± 0.0417
Trifolium meduseum	Lathyrus palustris	0.2274 ± 0.0124	0.3312 ± 0.0322
Trifolium meduseum	Lathyrus pubescens	0.2219 ± 0.0122	0.3663 ± 0.0353
Trifolium meduseum	Lathyrus sativus	0.2663 ± 0.0138	0.4185 ± 0.0389
Trifolium meduseum	Lathyrus tingitanus	0.2247 ± 0.0123	0.3490 ± 0.0334
Trifolium meduseum	Lathyrus venosus	0.2289 ± 0.0125	0.3392 ± 0.0326
Trifolium meduseum	Oxytropis bicolor	0.1922 ± 0.0112	0.2659 ± 0.0274
Trifolium meduseum	Pisum abyssinicum	0.2501 ± 0.0133	0.3785 ± 0.0354
Trifolium meduseum	Pisum fulvum	0.2516 ± 0.0133	0.3755 ± 0.0352
Trifolium meduseum	Pisum sativum	0.2527 ± 0.0134	0.3770 ± 0.0353
Trifolium meduseum	Tibetia liangshanensis	0.1985 ± 0.0114	0.2987 ± 0.0293
Trifolium meduseum	Trifolium aureum	0.1384 ± 0.0092	0.2105 ± 0.0236
Trifolium meduseum	Trifolium boissieri	0.1367 ± 0.0092	0.2000 ± 0.0230
Trifolium meduseum	Trifolium glanduliferum	0.0911 ± 0.0073	0.1673 ± 0.0205
Trifolium meduseum	Trifolium grandiflorum	0.1519 ± 0.0097	0.2086 ± 0.0235
Trifolium pratense	Astragalus bhotanensis	0.1722 ± 0.0105	0.2437 ± 0.0257
Trifolium pratense	Astragalus gummifer	0.1736 ± 0.0105	0.2322 ± 0.0249
Trifolium pratense	Astragalus mongholicus	0.1736 ± 0.0105	0.2322 ± 0.0249
Trifolium pratense	Astragalus nakaianus	0.1736 ± 0.0105	0.2322 ± 0.0249
Trifolium pratense	Caragana kozlowii	0.1590 ± 0.0100	0.1991 ± 0.0225
Trifolium pratense	Caragana korshinskii	0.1564 ± 0.0099	0.1971 ± 0.0225
Trifolium pratense	Caragana microphylla	0.1564 ± 0.0099	0.1971 ± 0.0225
Trifolium pratense	Caragana rosea	0.1631 ± 0.0102	0.2038 ± 0.0229
Trifolium pratense	Carmichaelia australis	0.1690 ± 0.0104	0.2438 ± 0.0258
Trifolium pratense	Cicer arietinum	0.1968 ± 0.0113	0.2728 ± 0.0284
Trifolium pratense	Glycyrrhiza aspera	0.2198 ± 0.0121	0.2745 ± 0.0283
Trifolium pratense	Glycyrrhiza inflata	0.2216 ± 0.0122	0.2724 ± 0.0281
Trifolium pratense	Glycyrrhiza glabra	0.2205 ± 0.0122	0.2745 ± 0.0283
Trifolium pratense	Glycyrrhiza lepidota	0.2205 ± 0.0122	0.2745 ± 0.0283
Trifolium pratense	Glycyrrhiza uralensis	0.2210 ± 0.0122	0.2753 ± 0.0284
Trifolium pratense	Hedysarum semenovii	0.2021 ± 0.0115	0.2675 ± 0.0274
Trifolium pratense	Hedysarum taipeicum	0.2165 ± 0.0120	0.2557 ± 0.0264
Trifolium pratense	Lathyrus clymeum	0.1800 ± 0.0108	0.2532 ± 0.0264
Trifolium pratense	Lathyrus davidii	0.2257 ± 0.0124	0.2802 ± 0.0282
Trifolium pratense	Lathyrus graminifolius	0.2187 ± 0.0121	0.2852 ± 0.0285
Trifolium pratense	Lathyrus inconspicuus	0.2136 ± 0.0120	0.3224 ± 0.0311
Trifolium pratense	Lathyrus japonicus	0.2121 ± 0.0119	0.2774 ± 0.0280
Trifolium pratense	Lathyrus littoralis	0.2173 ± 0.0121	0.2759 ± 0.0277
Trifolium pratense	Lathyrus ochroleucus	0.2219 ± 0.0122	0.2931 ± 0.0291
Trifolium pratense	Lathyrus odoratus	0.2563 ± 0.0134	0.4042 ± 0.0377
Trifolium pratense	Lathyrus palustris	0.2134 ± 0.0119	0.2845 ± 0.0286
Trifolium pratense	Lathyrus pubescens	0.2103 ± 0.0118	0.3249 ± 0.0318
Trifolium pratense	Lathyrus sativus	0.2579 ± 0.0135	0.3620 ± 0.0339
Trifolium pratense	Lathyrus tingitanus	0.2152 ± 0.0120	0.3062 ± 0.0300
Trifolium pratense	Lathyrus venosus	0.2138 ± 0.0120	0.2846 ± 0.0284
Trifolium pratense	Oxytropis bicolor	0.1826 ± 0.0108	0.2399 ± 0.0255
Trifolium pratense	Pisum abyssinicum	0.2390 ± 0.0129	0.3431 ± 0.0324
Trifolium pratense	Pisum fulvum	0.2404 ± 0.0129	0.3402 ± 0.0322
Trifolium pratense	Pisum sativum	0.2400 ± 0.0129	0.3359 ± 0.0319
Trifolium pratense	Tibetia liangshanensis	0.1915 ± 0.0112	0.2710 ± 0.0271
Trifolium pratense	Trifolium aureum	0.1322 ± 0.0090	0.1874 ± 0.0217
Trifolium pratense	Trifolium boissieri	0.1311 ± 0.0089	0.1669 ± 0.0203
Trifolium pratense	Trifolium glanduliferum	0.0753 ± 0.0066	0.1314 ± 0.0176
Trifolium pratense	Trifolium grandiflorum	0.1451 ± 0.0095	0.1771 ± 0.0210
Trifolium pratense	Trifolium meduseum	0.0583 ± 0.0057	0.1005 ± 0.0149
Trifolium repens	Astragalus bhotanensis	0.1569 ± 0.0099	0.2489 ± 0.0264
Trifolium repens	Astragalus gummifer	0.1575 ± 0.0099	0.2372 ± 0.0255
Trifolium repens	Astragalus mongholicus	0.1575 ± 0.0099	0.2372 ± 0.0255
Trifolium repens	Astragalus nakaianus	0.1575 ± 0.0099	0.2372 ± 0.0255
Trifolium repens	Caragana kozlowii	0.1458 ± 0.0095	0.2119 ± 0.0237
Trifolium repens	Caragana korshinskii	0.1417 ± 0.0093	0.2104 ± 0.0236
Trifolium repens	Caragana microphylla	0.1417 ± 0.0093	0.2104 ± 0.0236
Trifolium repens	Caragana rosea	0.1482 ± 0.0096	0.2154 ± 0.0239
Trifolium repens	Carmichaelia australis	0.1540 ± 0.0098	0.2416 ± 0.0259
Trifolium repens	Cicer arietinum	0.1822 ± 0.0108	0.2723 ± 0.0286
Trifolium repens	Glycyrrhiza aspera	0.2042 ± 0.0116	0.2993 ± 0.0304
Trifolium repens	Glycyrrhiza inflata	0.2060 ± 0.0116	0.2969 ± 0.0302
Trifolium repens	Glycyrrhiza glabra	0.2051 ± 0.0116	0.2986 ± 0.0304
Trifolium repens	Glycyrrhiza lepidota	0.2051 ± 0.0116	0.2986 ± 0.0304
Trifolium repens	Glycyrrhiza uralensis	0.2054 ± 0.0116	0.3002 ± 0.0305
Trifolium repens	Hedysarum semenovii	0.1942 ± 0.0112	0.2438 ± 0.0261
Trifolium repens	Hedysarum taipeicum	0.2075 ± 0.0117	0.2364 ± 0.0254
Trifolium repens	Lathyrus clymeum	0.1641 ± 0.0102	0.2453 ± 0.0261
Trifolium repens	Lathyrus davidii	0.2142 ± 0.0120	0.2754 ± 0.0281
Trifolium repens	Lathyrus graminifolius	0.2055 ± 0.0117	0.2736 ± 0.0279
Trifolium repens	Lathyrus inconspicuus	0.2056 ± 0.0117	0.3064 ± 0.0302
Trifolium repens	Lathyrus japonicus	0.1972 ± 0.0114	0.2647 ± 0.0273
Trifolium repens	Lathyrus littoralis	0.2029 ± 0.0116	0.2605 ± 0.0269
Trifolium repens	Lathyrus ochroleucus	0.2080 ± 0.0118	0.2779 ± 0.0282
Trifolium repens	Lathyrus odoratus	0.2390 ± 0.0128	0.3831 ± 0.0364
Trifolium repens	Lathyrus palustris	0.1988 ± 0.0114	0.2702 ± 0.0278
Trifolium repens	Lathyrus pubescens	0.2011 ± 0.0115	0.3143 ± 0.0312
Trifolium repens	Lathyrus sativus	0.2484 ± 0.0132	0.3537 ± 0.0337
Trifolium repens	Lathyrus tingitanus	0.2041 ± 0.0116	0.2890 ± 0.0290
Trifolium repens	Lathyrus venosus	0.2003 ± 0.0115	0.2748 ± 0.0280
Trifolium repens	Oxytropis bicolor	0.1686 ± 0.0103	0.2384 ± 0.0257
Trifolium repens	Pisum abyssinicum	0.2304 ± 0.0126	0.3364 ± 0.0320
Trifolium repens	Pisum fulvum	0.2318 ± 0.0126	0.3335 ± 0.0318
Trifolium repens	Pisum sativum	0.2314 ± 0.0126	0.3350 ± 0.0319
Trifolium repens	Tibetia liangshanensis	0.1811 ± 0.0108	0.2643 ± 0.0269
Trifolium repens	Trifolium aureum	0.1122 ± 0.0082	0.1680 ± 0.0205
Trifolium repens	Trifolium boissieri	0.1099 ± 0.0081	0.1623 ± 0.0201
Trifolium repens	Trifolium glanduliferum	0.0568 ± 0.0056	0.1201 ± 0.0169
Trifolium repens	Trifolium grandiflorum	0.1229 ± 0.0086	0.1729 ± 0.0209
Trifolium repens	Trifolium meduseum	0.0661 ± 0.0061	0.1357 ± 0.0180
Trifolium repens	Trifolium pratense	0.0481 ± 0.0052	0.1055 ± 0.0154
Trifolium strictum	Astragalus bhotanensis	0.1304 ± 0.0089	0.2077 ± 0.0234
Trifolium strictum	Astragalus gummifer	0.1325 ± 0.0090	0.1981 ± 0.0227
Trifolium strictum	Astragalus mongholicus	0.1325 ± 0.0090	0.1981 ± 0.0227
Trifolium strictum	Astragalus nakaianus	0.1325 ± 0.0090	0.1981 ± 0.0227
Trifolium strictum	Caragana kozlowii	0.1170 ± 0.0084	0.1686 ± 0.0205
Trifolium strictum	Caragana korshinskii	0.1125 ± 0.0082	0.1696 ± 0.0207
Trifolium strictum	Caragana microphylla	0.1125 ± 0.0082	0.1696 ± 0.0207
Trifolium strictum	Caragana rosea	0.1182 ± 0.0084	0.1713 ± 0.0207
Trifolium strictum	Carmichaelia australis	0.1298 ± 0.0089	0.2077 ± 0.0234
Trifolium strictum	Cicer arietinum	0.1644 ± 0.0102	0.2363 ± 0.0261
Trifolium strictum	Glycyrrhiza aspera	0.1813 ± 0.0108	0.2487 ± 0.0268
Trifolium strictum	Glycyrrhiza inflata	0.1831 ± 0.0108	0.2466 ± 0.0266
Trifolium strictum	Glycyrrhiza glabra	0.1822 ± 0.0108	0.2479 ± 0.0267
Trifolium strictum	Glycyrrhiza lepidota	0.1822 ± 0.0108	0.2479 ± 0.0267
Trifolium strictum	Glycyrrhiza uralensis	0.1829 ± 0.0108	0.2480 ± 0.0268
Trifolium strictum	Hedysarum semenovii	0.1638 ± 0.0101	0.2074 ± 0.0234
Trifolium strictum	Hedysarum taipeicum	0.1793 ± 0.0107	0.1925 ± 0.0223
Trifolium strictum	Lathyrus clymeum	0.1468 ± 0.0095	0.1963 ± 0.0225
Trifolium strictum	Lathyrus davidii	0.1871 ± 0.0110	0.2553 ± 0.0267
Trifolium strictum	Lathyrus graminifolius	0.1814 ± 0.0108	0.2388 ± 0.0254
Trifolium strictum	Lathyrus inconspicuus	0.1873 ± 0.0110	0.2929 ± 0.0293
Trifolium strictum	Lathyrus japonicus	0.1735 ± 0.0105	0.2412 ± 0.0257
Trifolium strictum	Lathyrus littoralis	0.1799 ± 0.0107	0.2394 ± 0.0254
Trifolium strictum	Lathyrus ochroleucus	0.1842 ± 0.0109	0.2412 ± 0.0256
Trifolium strictum	Lathyrus odoratus	0.2211 ± 0.0122	0.3400 ± 0.0329
Trifolium strictum	Lathyrus palustris	0.1772 ± 0.0106	0.2401 ± 0.0257
Trifolium strictum	Lathyrus pubescens	0.1822 ± 0.0108	0.2598 ± 0.0272
Trifolium strictum	Lathyrus sativus	0.2215 ± 0.0122	0.3262 ± 0.0315
Trifolium strictum	Lathyrus tingitanus	0.1880 ± 0.0110	0.2459 ± 0.0260
Trifolium strictum	Lathyrus venosus	0.1776 ± 0.0107	0.2434 ± 0.0257
Trifolium strictum	Oxytropis bicolor	0.1409 ± 0.0093	0.2032 ± 0.0231
Trifolium strictum	Pisum abyssinicum	0.2098 ± 0.0119	0.3044 ± 0.0298
Trifolium strictum	Pisum fulvum	0.2113 ± 0.0119	0.3073 ± 0.0300
Trifolium strictum	Pisum sativum	0.2123 ± 0.0119	0.3059 ± 0.0299
Trifolium strictum	Tibetia liangshanensis	0.1581 ± 0.0100	0.2491 ± 0.0259
Trifolium strictum	Trifolium aureum	0.0870 ± 0.0071	0.1353 ± 0.0181
Trifolium strictum	Trifolium boissieri	0.0839 ± 0.0070	0.1289 ± 0.0177
Trifolium strictum	Trifolium glanduliferum	0.0058 ± 0.0018	0.0206 ± 0.0066
Trifolium strictum	Trifolium grandiflorum	0.1015 ± 0.0077	0.1427 ± 0.0188
Trifolium strictum	Trifolium meduseum	0.0883 ± 0.0072	0.1721 ± 0.0209
Trifolium strictum	Trifolium pratense	0.0725 ± 0.0064	0.1308 ± 0.0176
Trifolium strictum	Trifolium repens	0.0556 ± 0.0056	0.1332 ± 0.0180
Vavilovia formosa	Astragalus bhotanensis	0.2666 ± 0.0138	0.4571 ± 0.0413
Vavilovia formosa	Astragalus gummifer	0.2717 ± 0.0140	0.4298 ± 0.0388
Vavilovia formosa	Astragalus mongholicus	0.2717 ± 0.0140	0.4298 ± 0.0388
Vavilovia formosa	Astragalus nakaianus	0.2717 ± 0.0140	0.4298 ± 0.0388
Vavilovia formosa	Caragana kozlowii	0.2598 ± 0.0136	0.4220 ± 0.0385
Vavilovia formosa	Caragana korshinskii	0.2518 ± 0.0133	0.4254 ± 0.0389
Vavilovia formosa	Caragana microphylla	0.2518 ± 0.0133	0.4254 ± 0.0389
Vavilovia formosa	Caragana rosea	0.2534 ± 0.0134	0.4286 ± 0.0392
Vavilovia formosa	Carmichaelia australis	0.2661 ± 0.0138	0.4522 ± 0.0410
Vavilovia formosa	Cicer arietinum	0.2991 ± 0.0149	0.4289 ± 0.0391
Vavilovia formosa	Glycyrrhiza aspera	0.3069 ± 0.0152	0.4769 ± 0.0437
Vavilovia formosa	Glycyrrhiza inflata	0.3091 ± 0.0152	0.4707 ± 0.0433
Vavilovia formosa	Glycyrrhiza glabra	0.3072 ± 0.0152	0.4764 ± 0.0438
Vavilovia formosa	Glycyrrhiza lepidota	0.3072 ± 0.0152	0.4764 ± 0.0438
Vavilovia formosa	Glycyrrhiza uralensis	0.3074 ± 0.0152	0.4792 ± 0.0440
Vavilovia formosa	Hedysarum semenovii	0.2828 ± 0.0144	0.4514 ± 0.0405
Vavilovia formosa	Hedysarum taipeicum	0.2978 ± 0.0149	0.4615 ± 0.0412
Vavilovia formosa	Lathyrus clymeum	0.1855 ± 0.0110	0.2127 ± 0.0232
Vavilovia formosa	Lathyrus davidii	0.2048 ± 0.0117	0.2508 ± 0.0258
Vavilovia formosa	Lathyrus graminifolius	0.1989 ± 0.0115	0.2548 ± 0.0261
Vavilovia formosa	Lathyrus inconspicuus	0.2096 ± 0.0119	0.2795 ± 0.0278
Vavilovia formosa	Lathyrus japonicus	0.1966 ± 0.0114	0.2500 ± 0.0258
Vavilovia formosa	Lathyrus littoralis	0.1970 ± 0.0114	0.2213 ± 0.0236
Vavilovia formosa	Lathyrus ochroleucus	0.1955 ± 0.0114	0.2461 ± 0.0255
Vavilovia formosa	Lathyrus odoratus	0.2412 ± 0.0130	0.3121 ± 0.0298
Vavilovia formosa	Lathyrus palustris	0.1933 ± 0.0113	0.2441 ± 0.0254
Vavilovia formosa	Lathyrus pubescens	0.2191 ± 0.0122	0.2545 ± 0.0263
Vavilovia formosa	Lathyrus sativus	0.2372 ± 0.0128	0.3092 ± 0.0294
Vavilovia formosa	Lathyrus tingitanus	0.2075 ± 0.0118	0.2582 ± 0.0264
Vavilovia formosa	Lathyrus venosus	0.1927 ± 0.0113	0.2381 ± 0.0249
Vavilovia formosa	Oxytropis bicolor	0.2704 ± 0.0140	0.4379 ± 0.0397
Vavilovia formosa	Pisum abyssinicum	0.1883 ± 0.0112	0.1987 ± 0.0217
Vavilovia formosa	Pisum fulvum	0.1894 ± 0.0112	0.2022 ± 0.0219
Vavilovia formosa	Pisum sativum	0.1901 ± 0.0112	0.1998 ± 0.0218
Vavilovia formosa	Tibetia liangshanensis	0.3001 ± 0.0150	0.4339 ± 0.0383
Vavilovia formosa	Trifolium aureum	0.2590 ± 0.0136	0.3714 ± 0.0343
Vavilovia formosa	Trifolium boissieri	0.2546 ± 0.0134	0.3781 ± 0.0349
Vavilovia formosa	Trifolium glanduliferum	0.2580 ± 0.0135	0.3827 ± 0.0351
Vavilovia formosa	Trifolium grandiflorum	0.2687 ± 0.0139	0.3840 ± 0.0354
Vavilovia formosa	Trifolium meduseum	0.2870 ± 0.0145	0.4948 ± 0.0442
Vavilovia formosa	Trifolium pratense	0.2840 ± 0.0144	0.4436 ± 0.0393
Vavilovia formosa	Trifolium repens	0.2684 ± 0.0139	0.4306 ± 0.0385
Vavilovia formosa	Trifolium strictum	0.2549 ± 0.0134	0.3943 ± 0.0362
Vicia sativa	Astragalus bhotanensis	0.1526 ± 0.0097	0.3211 ± 0.0319
Vicia sativa	Astragalus gummifer	0.1544 ± 0.0098	0.2980 ± 0.0301
Vicia sativa	Astragalus mongholicus	0.1544 ± 0.0098	0.2980 ± 0.0301
Vicia sativa	Astragalus nakaianus	0.1544 ± 0.0098	0.2980 ± 0.0301
Vicia sativa	Caragana kozlowii	0.1513 ± 0.0097	0.2823 ± 0.0286
Vicia sativa	Caragana korshinskii	0.1432 ± 0.0094	0.2850 ± 0.0290
Vicia sativa	Caragana microphylla	0.1432 ± 0.0094	0.2850 ± 0.0290
Vicia sativa	Caragana rosea	0.1509 ± 0.0097	0.2903 ± 0.0292
Vicia sativa	Carmichaelia australis	0.1480 ± 0.0096	0.3235 ± 0.0320
Vicia sativa	Cicer arietinum	0.1988 ± 0.0114	0.2949 ± 0.0301
Vicia sativa	Glycyrrhiza aspera	0.2214 ± 0.0122	0.3172 ± 0.0318
Vicia sativa	Glycyrrhiza inflata	0.2233 ± 0.0122	0.3182 ± 0.0318
Vicia sativa	Glycyrrhiza glabra	0.2223 ± 0.0122	0.3165 ± 0.0318
Vicia sativa	Glycyrrhiza lepidota	0.2223 ± 0.0122	0.3165 ± 0.0318
Vicia sativa	Glycyrrhiza uralensis	0.2223 ± 0.0122	0.3197 ± 0.0320
Vicia sativa	Hedysarum semenovii	0.1882 ± 0.0110	0.2938 ± 0.0295
Vicia sativa	Hedysarum taipeicum	0.2048 ± 0.0116	0.2960 ± 0.0295
Vicia sativa	Lathyrus clymeum	0.1039 ± 0.0078	0.1216 ± 0.0167
Vicia sativa	Lathyrus davidii	0.1609 ± 0.0101	0.1779 ± 0.0210
Vicia sativa	Lathyrus graminifolius	0.1463 ± 0.0095	0.1876 ± 0.0218
Vicia sativa	Lathyrus inconspicuus	0.1554 ± 0.0099	0.2136 ± 0.0234
Vicia sativa	Lathyrus japonicus	0.1460 ± 0.0095	0.1732 ± 0.0208
Vicia sativa	Lathyrus littoralis	0.1504 ± 0.0097	0.1705 ± 0.0204
Vicia sativa	Lathyrus ochroleucus	0.1513 ± 0.0097	0.1775 ± 0.0210
Vicia sativa	Lathyrus odoratus	0.1947 ± 0.0113	0.2451 ± 0.0256
Vicia sativa	Lathyrus palustris	0.1445 ± 0.0094	0.1739 ± 0.0208
Vicia sativa	Lathyrus pubescens	0.1548 ± 0.0098	0.1821 ± 0.0215
Vicia sativa	Lathyrus sativus	0.2059 ± 0.0117	0.2468 ± 0.0257
Vicia sativa	Lathyrus tingitanus	0.1579 ± 0.0100	0.1699 ± 0.0204
Vicia sativa	Lathyrus venosus	0.1466 ± 0.0095	0.1626 ± 0.0199
Vicia sativa	Oxytropis bicolor	0.1648 ± 0.0102	0.3223 ± 0.0319
Vicia sativa	Pisum abyssinicum	0.1896 ± 0.0112	0.2052 ± 0.0227
Vicia sativa	Pisum fulvum	0.1907 ± 0.0112	0.2091 ± 0.0230
Vicia sativa	Pisum sativum	0.1924 ± 0.0112	0.2078 ± 0.0229
Vicia sativa	Tibetia liangshanensis	0.1868 ± 0.0110	0.3557 ± 0.0337
Vicia sativa	Trifolium aureum	0.1473 ± 0.0096	0.2410 ± 0.0256
Vicia sativa	Trifolium boissieri	0.1442 ± 0.0094	0.2349 ± 0.0252
Vicia sativa	Trifolium glanduliferum	0.1471 ± 0.0095	0.2355 ± 0.0251
Vicia sativa	Trifolium grandiflorum	0.1585 ± 0.0100	0.2431 ± 0.0257
Vicia sativa	Trifolium meduseum	0.1968 ± 0.0114	0.3355 ± 0.0326
Vicia sativa	Trifolium pratense	0.1879 ± 0.0111	0.2830 ± 0.0284
Vicia sativa	Trifolium repens	0.1692 ± 0.0104	0.2877 ± 0.0291
Vicia sativa	Trifolium strictum	0.1491 ± 0.0096	0.2330 ± 0.0250
Vicia sativa	Vavilovia formosa	0.2297 ± 0.0126	0.2987 ± 0.0292
Vicia sepium	Astragalus bhotanensis	0.1797 ± 0.0107	0.3399 ± 0.0333
Vicia sepium	Astragalus gummifer	0.1801 ± 0.0108	0.3176 ± 0.0316
Vicia sepium	Astragalus mongholicus	0.1801 ± 0.0108	0.3176 ± 0.0316
Vicia sepium	Astragalus nakaianus	0.1801 ± 0.0108	0.3176 ± 0.0316
Vicia sepium	Caragana kozlowii	0.1731 ± 0.0105	0.2954 ± 0.0298
Vicia sepium	Caragana korshinskii	0.1674 ± 0.0103	0.2984 ± 0.0302
Vicia sepium	Caragana microphylla	0.1674 ± 0.0103	0.2984 ± 0.0302
Vicia sepium	Caragana rosea	0.1722 ± 0.0105	0.3055 ± 0.0305
Vicia sepium	Carmichaelia australis	0.1775 ± 0.0107	0.3503 ± 0.0340
Vicia sepium	Cicer arietinum	0.2124 ± 0.0119	0.3218 ± 0.0320
Vicia sepium	Glycyrrhiza aspera	0.2373 ± 0.0127	0.3623 ± 0.0349
Vicia sepium	Glycyrrhiza inflata	0.2392 ± 0.0128	0.3633 ± 0.0350
Vicia sepium	Glycyrrhiza glabra	0.2382 ± 0.0128	0.3616 ± 0.0349
Vicia sepium	Glycyrrhiza lepidota	0.2382 ± 0.0128	0.3616 ± 0.0349
Vicia sepium	Glycyrrhiza uralensis	0.2386 ± 0.0128	0.3634 ± 0.0351
Vicia sepium	Hedysarum semenovii	0.2078 ± 0.0117	0.3047 ± 0.0303
Vicia sepium	Hedysarum taipeicum	0.2247 ± 0.0123	0.2980 ± 0.0297
Vicia sepium	Lathyrus clymeum	0.1267 ± 0.0088	0.1679 ± 0.0201
Vicia sepium	Lathyrus davidii	0.1662 ± 0.0103	0.2210 ± 0.0241
Vicia sepium	Lathyrus graminifolius	0.1505 ± 0.0097	0.2192 ± 0.0241
Vicia sepium	Lathyrus inconspicuus	0.1699 ± 0.0104	0.2522 ± 0.0261
Vicia sepium	Lathyrus japonicus	0.1486 ± 0.0096	0.2269 ± 0.0247
Vicia sepium	Lathyrus littoralis	0.1509 ± 0.0097	0.2217 ± 0.0242
Vicia sepium	Lathyrus ochroleucus	0.1539 ± 0.0098	0.2232 ± 0.0243
Vicia sepium	Lathyrus odoratus	0.2075 ± 0.0117	0.2725 ± 0.0276
Vicia sepium	Lathyrus palustris	0.1473 ± 0.0096	0.2217 ± 0.0244
Vicia sepium	Lathyrus pubescens	0.1701 ± 0.0104	0.2449 ± 0.0260
Vicia sepium	Lathyrus sativus	0.2185 ± 0.0121	0.3000 ± 0.0294
Vicia sepium	Lathyrus tingitanus	0.1722 ± 0.0105	0.2203 ± 0.0239
Vicia sepium	Lathyrus venosus	0.1473 ± 0.0096	0.2155 ± 0.0237
Vicia sepium	Oxytropis bicolor	0.1919 ± 0.0112	0.3365 ± 0.0329
Vicia sepium	Pisum abyssinicum	0.2016 ± 0.0116	0.2583 ± 0.0263
Vicia sepium	Pisum fulvum	0.2027 ± 0.0116	0.2624 ± 0.0266
Vicia sepium	Pisum sativum	0.2040 ± 0.0117	0.2626 ± 0.0266
Vicia sepium	Tibetia liangshanensis	0.2066 ± 0.0117	0.3676 ± 0.0348
Vicia sepium	Trifolium aureum	0.1619 ± 0.0101	0.2982 ± 0.0296
Vicia sepium	Trifolium boissieri	0.1590 ± 0.0100	0.2940 ± 0.0294
Vicia sepium	Trifolium glanduliferum	0.1608 ± 0.0101	0.2848 ± 0.0286
Vicia sepium	Trifolium grandiflorum	0.1739 ± 0.0105	0.3012 ± 0.0298
Vicia sepium	Trifolium meduseum	0.2077 ± 0.0118	0.3493 ± 0.0336
Vicia sepium	Trifolium pratense	0.1989 ± 0.0114	0.3167 ± 0.0308
Vicia sepium	Trifolium repens	0.1815 ± 0.0108	0.3112 ± 0.0308
Vicia sepium	Trifolium strictum	0.1631 ± 0.0101	0.2809 ± 0.0284
Vicia sepium	Vavilovia formosa	0.2403 ± 0.0129	0.3312 ± 0.0312
Vicia sepium	Vicia sativa	0.0553 ± 0.0056	0.0718 ± 0.0124
Melilotus alba	Astragalus bhotanensis	0.1413 ± 0.0093	0.2163 ± 0.0243
Melilotus alba	Astragalus gummifer	0.1461 ± 0.0095	0.2013 ± 0.0232
Melilotus alba	Astragalus mongholicus	0.1461 ± 0.0095	0.2013 ± 0.0232
Melilotus alba	Astragalus nakaianus	0.1461 ± 0.0095	0.2013 ± 0.0232
Melilotus alba	Caragana kozlowii	0.1400 ± 0.0093	0.1671 ± 0.0204
Melilotus alba	Caragana korshinskii	0.1335 ± 0.0090	0.1679 ± 0.0206
Melilotus alba	Caragana microphylla	0.1335 ± 0.0090	0.1679 ± 0.0206
Melilotus alba	Caragana rosea	0.1413 ± 0.0093	0.1696 ± 0.0206
Melilotus alba	Carmichaelia australis	0.1441 ± 0.0094	0.2180 ± 0.0243
Melilotus alba	Cicer arietinum	0.1850 ± 0.0109	0.2097 ± 0.0239
Melilotus alba	Glycyrrhiza aspera	0.2057 ± 0.0116	0.2501 ± 0.0270
Melilotus alba	Glycyrrhiza inflata	0.2075 ± 0.0117	0.2480 ± 0.0268
Melilotus alba	Glycyrrhiza glabra	0.2066 ± 0.0117	0.2493 ± 0.0270
Melilotus alba	Glycyrrhiza lepidota	0.2066 ± 0.0117	0.2493 ± 0.0270
Melilotus alba	Glycyrrhiza uralensis	0.2069 ± 0.0117	0.2477 ± 0.0268
Melilotus alba	Hedysarum semenovii	0.1933 ± 0.0112	0.2200 ± 0.0246
Melilotus alba	Hedysarum taipeicum	0.2030 ± 0.0115	0.2159 ± 0.0241
Melilotus alba	Lathyrus clymeum	0.1606 ± 0.0100	0.1955 ± 0.0223
Melilotus alba	Lathyrus davidii	0.2004 ± 0.0115	0.2568 ± 0.0267
Melilotus alba	Lathyrus graminifolius	0.1891 ± 0.0111	0.2610 ± 0.0270
Melilotus alba	Lathyrus inconspicuus	0.1986 ± 0.0114	0.2732 ± 0.0278
Melilotus alba	Lathyrus japonicus	0.1908 ± 0.0111	0.2481 ± 0.0261
Melilotus alba	Lathyrus littoralis	0.1939 ± 0.0112	0.2489 ± 0.0261
Melilotus alba	Lathyrus ochroleucus	0.1954 ± 0.0113	0.2634 ± 0.0272
Melilotus alba	Lathyrus odoratus	0.2356 ± 0.0127	0.3494 ± 0.0336
Melilotus alba	Lathyrus palustris	0.1882 ± 0.0110	0.2474 ± 0.0261
Melilotus alba	Lathyrus pubescens	0.1981 ± 0.0114	0.2376 ± 0.0254
Melilotus alba	Lathyrus sativus	0.2395 ± 0.0128	0.3206 ± 0.0312
Melilotus alba	Lathyrus tingitanus	0.1979 ± 0.0114	0.2417 ± 0.0257
Melilotus alba	Lathyrus venosus	0.1909 ± 0.0111	0.2559 ± 0.0266
Melilotus alba	Oxytropis bicolor	0.1540 ± 0.0098	0.2148 ± 0.0242
Melilotus alba	Pisum abyssinicum	0.2358 ± 0.0128	0.3035 ± 0.0296
Melilotus alba	Pisum fulvum	0.2369 ± 0.0128	0.3112 ± 0.0301
Melilotus alba	Pisum sativum	0.2380 ± 0.0128	0.3066 ± 0.0298
Melilotus alba	Tibetia liangshanensis	0.1839 ± 0.0109	0.2477 ± 0.0260
Melilotus alba	Trifolium aureum	0.1155 ± 0.0083	0.1595 ± 0.0199
Melilotus alba	Trifolium boissieri	0.1134 ± 0.0082	0.1584 ± 0.0199
Melilotus alba	Trifolium glanduliferum	0.1182 ± 0.0084	0.1541 ± 0.0196
Melilotus alba	Trifolium grandiflorum	0.1309 ± 0.0089	0.1684 ± 0.0207
Melilotus alba	Trifolium meduseum	0.1660 ± 0.0103	0.2291 ± 0.0250
Melilotus alba	Trifolium pratense	0.1597 ± 0.0100	0.1911 ± 0.0220
Melilotus alba	Trifolium repens	0.1422 ± 0.0093	0.1795 ± 0.0215
Melilotus alba	Trifolium strictum	0.1159 ± 0.0083	0.1560 ± 0.0198
Melilotus alba	Vavilovia formosa	0.2668 ± 0.0138	0.3938 ± 0.0359
Melilotus alba	Vicia sativa	0.1568 ± 0.0099	0.2323 ± 0.0252
Melilotus alba	Vicia sepium	0.1703 ± 0.0104	0.2965 ± 0.0300
Medicago platycarpos	Astragalus bhotanensis	0.1349 ± 0.0091	0.2203 ± 0.0242
Medicago platycarpos	Astragalus gummifer	0.1361 ± 0.0091	0.2122 ± 0.0236
Medicago platycarpos	Astragalus mongholicus	0.1361 ± 0.0091	0.2122 ± 0.0236
Medicago platycarpos	Astragalus nakaianus	0.1361 ± 0.0091	0.2122 ± 0.0236
Medicago platycarpos	Caragana kozlowii	0.1348 ± 0.0091	0.1719 ± 0.0206
Medicago platycarpos	Caragana korshinskii	0.1224 ± 0.0086	0.1795 ± 0.0213
Medicago platycarpos	Caragana microphylla	0.1224 ± 0.0086	0.1795 ± 0.0213
Medicago platycarpos	Caragana rosea	0.1326 ± 0.0090	0.1785 ± 0.0211
Medicago platycarpos	Carmichaelia australis	0.1341 ± 0.0090	0.2264 ± 0.0246
Medicago platycarpos	Cicer arietinum	0.1745 ± 0.0105	0.2531 ± 0.0273
Medicago platycarpos	Glycyrrhiza aspera	0.1896 ± 0.0111	0.2683 ± 0.0281
Medicago platycarpos	Glycyrrhiza inflata	0.1914 ± 0.0111	0.2662 ± 0.0279
Medicago platycarpos	Glycyrrhiza glabra	0.1905 ± 0.0111	0.2675 ± 0.0281
Medicago platycarpos	Glycyrrhiza lepidota	0.1905 ± 0.0111	0.2675 ± 0.0281
Medicago platycarpos	Glycyrrhiza uralensis	0.1905 ± 0.0111	0.2644 ± 0.0279
Medicago platycarpos	Hedysarum semenovii	0.1781 ± 0.0107	0.2326 ± 0.0254
Medicago platycarpos	Hedysarum taipeicum	0.1872 ± 0.0110	0.2268 ± 0.0248
Medicago platycarpos	Lathyrus clymeum	0.1443 ± 0.0094	0.2256 ± 0.0244
Medicago platycarpos	Lathyrus davidii	0.1887 ± 0.0111	0.2752 ± 0.0280
Medicago platycarpos	Lathyrus graminifolius	0.1781 ± 0.0107	0.2678 ± 0.0275
Medicago platycarpos	Lathyrus inconspicuus	0.1767 ± 0.0107	0.3041 ± 0.0300
Medicago platycarpos	Lathyrus japonicus	0.1727 ± 0.0105	0.2567 ± 0.0268
Medicago platycarpos	Lathyrus littoralis	0.1800 ± 0.0108	0.2562 ± 0.0266
Medicago platycarpos	Lathyrus ochroleucus	0.1816 ± 0.0108	0.2675 ± 0.0275
Medicago platycarpos	Lathyrus odoratus	0.2115 ± 0.0119	0.3696 ± 0.0347
Medicago platycarpos	Lathyrus palustris	0.1741 ± 0.0105	0.2592 ± 0.0269
Medicago platycarpos	Lathyrus pubescens	0.1778 ± 0.0107	0.2767 ± 0.0283
Medicago platycarpos	Lathyrus sativus	0.2146 ± 0.0120	0.3420 ± 0.0328
Medicago platycarpos	Lathyrus tingitanus	0.1831 ± 0.0109	0.2612 ± 0.0270
Medicago platycarpos	Lathyrus venosus	0.1786 ± 0.0107	0.2629 ± 0.0271
Medicago platycarpos	Oxytropis bicolor	0.1422 ± 0.0093	0.2281 ± 0.0249
Medicago platycarpos	Pisum abyssinicum	0.2035 ± 0.0116	0.3098 ± 0.0300
Medicago platycarpos	Pisum fulvum	0.2045 ± 0.0117	0.3176 ± 0.0306
Medicago platycarpos	Pisum sativum	0.2059 ± 0.0117	0.3146 ± 0.0304
Medicago platycarpos	Tibetia liangshanensis	0.1742 ± 0.0106	0.2456 ± 0.0257
Medicago platycarpos	Trifolium aureum	0.1161 ± 0.0083	0.1875 ± 0.0219
Medicago platycarpos	Trifolium boissieri	0.1108 ± 0.0081	0.1908 ± 0.0224
Medicago platycarpos	Trifolium glanduliferum	0.1084 ± 0.0080	0.1761 ± 0.0211
Medicago platycarpos	Trifolium grandiflorum	0.1268 ± 0.0088	0.1985 ± 0.0228
Medicago platycarpos	Trifolium meduseum	0.1624 ± 0.0101	0.2495 ± 0.0264
Medicago platycarpos	Trifolium pratense	0.1548 ± 0.0098	0.2186 ± 0.0238
Medicago platycarpos	Trifolium repens	0.1360 ± 0.0091	0.2010 ± 0.0227
Medicago platycarpos	Trifolium strictum	0.1070 ± 0.0080	0.1774 ± 0.0213
Medicago platycarpos	Vavilovia formosa	0.2454 ± 0.0131	0.4247 ± 0.0385
Medicago platycarpos	Vicia sativa	0.1513 ± 0.0097	0.2691 ± 0.0275
Medicago platycarpos	Vicia sepium	0.1661 ± 0.0103	0.3246 ± 0.0318
Medicago platycarpos	Melilotus alba	0.1082 ± 0.0080	0.1117 ± 0.0160
Medicago polymorpha	Astragalus bhotanensis	0.1417 ± 0.0093	0.2240 ± 0.0245
Medicago polymorpha	Astragalus gummifer	0.1447 ± 0.0095	0.2078 ± 0.0232
Medicago polymorpha	Astragalus mongholicus	0.1447 ± 0.0095	0.2078 ± 0.0232
Medicago polymorpha	Astragalus nakaianus	0.1447 ± 0.0095	0.2078 ± 0.0232
Medicago polymorpha	Caragana kozlowii	0.1380 ± 0.0092	0.1617 ± 0.0198
Medicago polymorpha	Caragana korshinskii	0.1281 ± 0.0088	0.1686 ± 0.0204
Medicago polymorpha	Caragana microphylla	0.1281 ± 0.0088	0.1686 ± 0.0204
Medicago polymorpha	Caragana rosea	0.1384 ± 0.0092	0.1728 ± 0.0207
Medicago polymorpha	Carmichaelia australis	0.1398 ± 0.0093	0.2261 ± 0.0245
Medicago polymorpha	Cicer arietinum	0.1747 ± 0.0106	0.2334 ± 0.0256
Medicago polymorpha	Glycyrrhiza aspera	0.1983 ± 0.0114	0.2450 ± 0.0264
Medicago polymorpha	Glycyrrhiza inflata	0.2001 ± 0.0115	0.2429 ± 0.0262
Medicago polymorpha	Glycyrrhiza glabra	0.1993 ± 0.0114	0.2442 ± 0.0264
Medicago polymorpha	Glycyrrhiza lepidota	0.1993 ± 0.0114	0.2442 ± 0.0264
Medicago polymorpha	Glycyrrhiza uralensis	0.1992 ± 0.0114	0.2443 ± 0.0264
Medicago polymorpha	Hedysarum semenovii	0.1868 ± 0.0110	0.2235 ± 0.0246
Medicago polymorpha	Hedysarum taipeicum	0.1961 ± 0.0113	0.2154 ± 0.0238
Medicago polymorpha	Lathyrus clymeum	0.1592 ± 0.0100	0.2379 ± 0.0255
Medicago polymorpha	Lathyrus davidii	0.1953 ± 0.0113	0.2973 ± 0.0296
Medicago polymorpha	Lathyrus graminifolius	0.1815 ± 0.0108	0.2884 ± 0.0290
Medicago polymorpha	Lathyrus inconspicuus	0.1841 ± 0.0109	0.3144 ± 0.0310
Medicago polymorpha	Lathyrus japonicus	0.1814 ± 0.0108	0.2836 ± 0.0287
Medicago polymorpha	Lathyrus littoralis	0.1797 ± 0.0108	0.2810 ± 0.0284
Medicago polymorpha	Lathyrus ochroleucus	0.1837 ± 0.0109	0.2975 ± 0.0297
Medicago polymorpha	Lathyrus odoratus	0.2273 ± 0.0125	0.3659 ± 0.0345
Medicago polymorpha	Lathyrus palustris	0.1795 ± 0.0107	0.2798 ± 0.0284
Medicago polymorpha	Lathyrus pubescens	0.1923 ± 0.0112	0.3068 ± 0.0307
Medicago polymorpha	Lathyrus sativus	0.2326 ± 0.0126	0.3682 ± 0.0347
Medicago polymorpha	Lathyrus tingitanus	0.1865 ± 0.0110	0.3099 ± 0.0306
Medicago polymorpha	Lathyrus venosus	0.1822 ± 0.0109	0.2886 ± 0.0290
Medicago polymorpha	Oxytropis bicolor	0.1527 ± 0.0098	0.2240 ± 0.0245
Medicago polymorpha	Pisum abyssinicum	0.2221 ± 0.0123	0.3312 ± 0.0316
Medicago polymorpha	Pisum fulvum	0.2239 ± 0.0124	0.3387 ± 0.0321
Medicago polymorpha	Pisum sativum	0.2246 ± 0.0124	0.3390 ± 0.0321
Medicago polymorpha	Tibetia liangshanensis	0.1753 ± 0.0106	0.2541 ± 0.0261
Medicago polymorpha	Trifolium aureum	0.1247 ± 0.0087	0.2043 ± 0.0231
Medicago polymorpha	Trifolium boissieri	0.1204 ± 0.0085	0.1945 ± 0.0227
Medicago polymorpha	Trifolium glanduliferum	0.1181 ± 0.0084	0.1749 ± 0.0211
Medicago polymorpha	Trifolium grandiflorum	0.1387 ± 0.0092	0.1968 ± 0.0227
Medicago polymorpha	Trifolium meduseum	0.1775 ± 0.0107	0.2602 ± 0.0272
Medicago polymorpha	Trifolium pratense	0.1678 ± 0.0103	0.2091 ± 0.0232
Medicago polymorpha	Trifolium repens	0.1485 ± 0.0096	0.1977 ± 0.0226
Medicago polymorpha	Trifolium strictum	0.1154 ± 0.0083	0.1789 ± 0.0215
Medicago polymorpha	Vavilovia formosa	0.2515 ± 0.0133	0.4377 ± 0.0395
Medicago polymorpha	Vicia sativa	0.1553 ± 0.0099	0.2775 ± 0.0281
Medicago polymorpha	Vicia sepium	0.1737 ± 0.0105	0.3211 ± 0.0313
Medicago polymorpha	Melilotus alba	0.1189 ± 0.0084	0.1277 ± 0.0173
Medicago polymorpha	Medicago platycarpos	0.0780 ± 0.0067	0.0897 ± 0.0141
Medicago ruthenica	Astragalus bhotanensis	0.1370 ± 0.0091	0.2229 ± 0.0245
Medicago ruthenica	Astragalus gummifer	0.1382 ± 0.0092	0.2147 ± 0.0239
Medicago ruthenica	Astragalus mongholicus	0.1382 ± 0.0092	0.2147 ± 0.0239
Medicago ruthenica	Astragalus nakaianus	0.1382 ± 0.0092	0.2147 ± 0.0239
Medicago ruthenica	Caragana kozlowii	0.1347 ± 0.0091	0.1728 ± 0.0208
Medicago ruthenica	Caragana korshinskii	0.1239 ± 0.0086	0.1818 ± 0.0216
Medicago ruthenica	Caragana microphylla	0.1239 ± 0.0086	0.1818 ± 0.0216
Medicago ruthenica	Caragana rosea	0.1341 ± 0.0090	0.1808 ± 0.0214
Medicago ruthenica	Carmichaelia australis	0.1349 ± 0.0091	0.2320 ± 0.0251
Medicago ruthenica	Cicer arietinum	0.1713 ± 0.0104	0.2569 ± 0.0278
Medicago ruthenica	Glycyrrhiza aspera	0.1942 ± 0.0112	0.2570 ± 0.0273
Medicago ruthenica	Glycyrrhiza inflata	0.1960 ± 0.0113	0.2549 ± 0.0271
Medicago ruthenica	Glycyrrhiza glabra	0.1952 ± 0.0113	0.2562 ± 0.0273
Medicago ruthenica	Glycyrrhiza lepidota	0.1952 ± 0.0113	0.2562 ± 0.0273
Medicago ruthenica	Glycyrrhiza uralensis	0.1951 ± 0.0113	0.2563 ± 0.0273
Medicago ruthenica	Hedysarum semenovii	0.1768 ± 0.0106	0.2332 ± 0.0256
Medicago ruthenica	Hedysarum taipeicum	0.1865 ± 0.0110	0.2223 ± 0.0246
Medicago ruthenica	Lathyrus clymeum	0.1438 ± 0.0094	0.2340 ± 0.0251
Medicago ruthenica	Lathyrus davidii	0.1866 ± 0.0110	0.2947 ± 0.0295
Medicago ruthenica	Lathyrus graminifolius	0.1759 ± 0.0106	0.2903 ± 0.0292
Medicago ruthenica	Lathyrus inconspicuus	0.1768 ± 0.0107	0.3241 ± 0.0317
Medicago ruthenica	Lathyrus japonicus	0.1733 ± 0.0105	0.2787 ± 0.0284
Medicago ruthenica	Lathyrus littoralis	0.1797 ± 0.0108	0.2786 ± 0.0283
Medicago ruthenica	Lathyrus ochroleucus	0.1805 ± 0.0108	0.2912 ± 0.0293
Medicago ruthenica	Lathyrus odoratus	0.2165 ± 0.0121	0.3710 ± 0.0350
Medicago ruthenica	Lathyrus palustris	0.1725 ± 0.0105	0.2818 ± 0.0286
Medicago ruthenica	Lathyrus pubescens	0.1795 ± 0.0107	0.3008 ± 0.0302
Medicago ruthenica	Lathyrus sativus	0.2162 ± 0.0120	0.3621 ± 0.0344
Medicago ruthenica	Lathyrus tingitanus	0.1840 ± 0.0109	0.2778 ± 0.0282
Medicago ruthenica	Lathyrus venosus	0.1775 ± 0.0107	0.2865 ± 0.0289
Medicago ruthenica	Oxytropis bicolor	0.1462 ± 0.0095	0.2309 ± 0.0252
Medicago ruthenica	Pisum abyssinicum	0.2023 ± 0.0116	0.3291 ± 0.0317
Medicago ruthenica	Pisum fulvum	0.2033 ± 0.0116	0.3372 ± 0.0323
Medicago ruthenica	Pisum sativum	0.2047 ± 0.0117	0.3340 ± 0.0320
Medicago ruthenica	Tibetia liangshanensis	0.1709 ± 0.0104	0.2667 ± 0.0273
Medicago ruthenica	Trifolium aureum	0.1176 ± 0.0084	0.1948 ± 0.0225
Medicago ruthenica	Trifolium boissieri	0.1141 ± 0.0083	0.1871 ± 0.0221
Medicago ruthenica	Trifolium glanduliferum	0.1126 ± 0.0082	0.1747 ± 0.0211
Medicago ruthenica	Trifolium grandiflorum	0.1302 ± 0.0089	0.1923 ± 0.0224
Medicago ruthenica	Trifolium meduseum	0.1642 ± 0.0102	0.2398 ± 0.0258
Medicago ruthenica	Trifolium pratense	0.1572 ± 0.0099	0.2148 ± 0.0237
Medicago ruthenica	Trifolium repens	0.1406 ± 0.0093	0.1956 ± 0.0224
Medicago ruthenica	Trifolium strictum	0.1105 ± 0.0081	0.1787 ± 0.0215
Medicago ruthenica	Vavilovia formosa	0.2499 ± 0.0133	0.4357 ± 0.0393
Medicago ruthenica	Vicia sativa	0.1497 ± 0.0096	0.2868 ± 0.0289
Medicago ruthenica	Vicia sepium	0.1641 ± 0.0102	0.3388 ± 0.0330
Medicago ruthenica	Melilotus alba	0.1074 ± 0.0080	0.1058 ± 0.0156
Medicago ruthenica	Medicago platycarpos	0.0195 ± 0.0032	0.0278 ± 0.0076
Medicago ruthenica	Medicago polymorpha	0.0782 ± 0.0067	0.0867 ± 0.0139
Medicago sativa	Astragalus bhotanensis	0.1316 ± 0.0089	0.2320 ± 0.0251
Medicago sativa	Astragalus gummifer	0.1328 ± 0.0090	0.2232 ± 0.0244
Medicago sativa	Astragalus mongholicus	0.1328 ± 0.0090	0.2232 ± 0.0244
Medicago sativa	Astragalus nakaianus	0.1328 ± 0.0090	0.2232 ± 0.0244
Medicago sativa	Caragana kozlowii	0.1286 ± 0.0088	0.1739 ± 0.0208
Medicago sativa	Caragana korshinskii	0.1176 ± 0.0084	0.1810 ± 0.0213
Medicago sativa	Caragana microphylla	0.1176 ± 0.0084	0.1810 ± 0.0213
Medicago sativa	Caragana rosea	0.1277 ± 0.0088	0.1828 ± 0.0214
Medicago sativa	Carmichaelia australis	0.1285 ± 0.0088	0.2400 ± 0.0256
Medicago sativa	Cicer arietinum	0.1655 ± 0.0102	0.2481 ± 0.0267
Medicago sativa	Glycyrrhiza aspera	0.1948 ± 0.0113	0.2610 ± 0.0277
Medicago sativa	Glycyrrhiza inflata	0.1966 ± 0.0113	0.2589 ± 0.0275
Medicago sativa	Glycyrrhiza glabra	0.1957 ± 0.0113	0.2602 ± 0.0277
Medicago sativa	Glycyrrhiza lepidota	0.1957 ± 0.0113	0.2602 ± 0.0277
Medicago sativa	Glycyrrhiza uralensis	0.1957 ± 0.0113	0.2604 ± 0.0277
Medicago sativa	Hedysarum semenovii	0.1801 ± 0.0108	0.2262 ± 0.0249
Medicago sativa	Hedysarum taipeicum	0.1889 ± 0.0111	0.2198 ± 0.0242
Medicago sativa	Lathyrus clymeum	0.1398 ± 0.0093	0.2332 ± 0.0249
Medicago sativa	Lathyrus davidii	0.1783 ± 0.0107	0.2899 ± 0.0290
Medicago sativa	Lathyrus graminifolius	0.1692 ± 0.0104	0.2888 ± 0.0289
Medicago sativa	Lathyrus inconspicuus	0.1719 ± 0.0105	0.3129 ± 0.0306
Medicago sativa	Lathyrus japonicus	0.1695 ± 0.0104	0.2696 ± 0.0276
Medicago sativa	Lathyrus littoralis	0.1703 ± 0.0104	0.2706 ± 0.0275
Medicago sativa	Lathyrus ochroleucus	0.1690 ± 0.0104	0.2863 ± 0.0287
Medicago sativa	Lathyrus odoratus	0.2116 ± 0.0119	0.3822 ± 0.0357
Medicago sativa	Lathyrus palustris	0.1672 ± 0.0103	0.2647 ± 0.0271
Medicago sativa	Lathyrus pubescens	0.1763 ± 0.0106	0.2821 ± 0.0286
Medicago sativa	Lathyrus sativus	0.2061 ± 0.0117	0.3604 ± 0.0340
Medicago sativa	Lathyrus tingitanus	0.1717 ± 0.0105	0.2866 ± 0.0288
Medicago sativa	Lathyrus venosus	0.1693 ± 0.0104	0.2787 ± 0.0281
Medicago sativa	Oxytropis bicolor	0.1442 ± 0.0094	0.2331 ± 0.0252
Medicago sativa	Pisum abyssinicum	0.1983 ± 0.0115	0.3259 ± 0.0311
Medicago sativa	Pisum fulvum	0.1993 ± 0.0115	0.3338 ± 0.0317
Medicago sativa	Pisum sativum	0.2007 ± 0.0116	0.3307 ± 0.0315
Medicago sativa	Tibetia liangshanensis	0.1634 ± 0.0102	0.2591 ± 0.0265
Medicago sativa	Trifolium aureum	0.1139 ± 0.0083	0.1859 ± 0.0217
Medicago sativa	Trifolium boissieri	0.1104 ± 0.0081	0.1838 ± 0.0218
Medicago sativa	Trifolium glanduliferum	0.1068 ± 0.0080	0.1702 ± 0.0206
Medicago sativa	Trifolium grandiflorum	0.1275 ± 0.0088	0.1901 ± 0.0221
Medicago sativa	Trifolium meduseum	0.1666 ± 0.0103	0.2427 ± 0.0258
Medicago sativa	Trifolium pratense	0.1527 ± 0.0098	0.2055 ± 0.0229
Medicago sativa	Trifolium repens	0.1387 ± 0.0092	0.1981 ± 0.0226
Medicago sativa	Trifolium strictum	0.1047 ± 0.0079	0.1740 ± 0.0210
Medicago sativa	Vavilovia formosa	0.2423 ± 0.0130	0.4130 ± 0.0375
Medicago sativa	Vicia sativa	0.1458 ± 0.0095	0.2667 ± 0.0273
Medicago sativa	Vicia sepium	0.1613 ± 0.0101	0.3220 ± 0.0313
Medicago sativa	Melilotus alba	0.1015 ± 0.0077	0.1143 ± 0.0162
Medicago sativa	Medicago platycarpos	0.0615 ± 0.0059	0.0701 ± 0.0123
[truncated: 931 more rows]

[truncated: 7 more sheets: Table S11, Table S12, Table S13, Table S14, Table S15, Table S16, Table S17]
